# Supplementary material for: miR-196a Promotes Proliferation of Mammary Epithelial Cells by Targeting CDKN1B
Source: Animals (Basel). 2023 Nov 28;13(23):3682. doi: 10.3390/ani13233682 (PMC10705059; doi:10.3390/ani13233682)
Supplement: Supplementary file 1 [file animals-13-03682-s001.zip]

Archive with 7 entries (7 files):
- Table S1.xlsx
- Table S2.xlsx
- Table S3.xlsx
- Table S4.xls
- Table S5.xls
- Table S6.xls
- Table S7.xlsx
