# Supplementary material for: miR-196a Promotes Proliferation of Mammary Epithelial Cells by Targeting CDKN1B
Source: Animals (Basel). 2023 Nov 28;13(23):3682. doi: 10.3390/ani13233682 (PMC10705059; doi:10.3390/ani13233682)
Supplement: Supplementary file 1 [file animals-13-03682-s001.zip › Table S1.xlsx]

## Sheet: Sheet1
oligo name		oligo sequence information
		5'- 3'
miR-196a mimic	Sense	CAACAACAUGAAACUACCUAUU
	Antisense	CAACAACAUGAAACUACCUAUU
		5'- 3'
miR-NC	Sense	UUGUACUACACAAAAGUACUG
	Antisense	GUACUUUUGUGUAGUACAAUU
		5'- 3'
miR-196a inhibitor		(mC)(mC)(mC)(mA)(mA)(mC)(mA)(mA)(mC)(mA)(mU)(mG)(mA)(mA)(mA)(mC)(mU)(mA)(mC)(mC)(mU)(mA)
		5'- 3'
Inhibitor-NC		CAG UAC UUU UGU GUA GUA CAA
