# Supplementary material for: miR-196a Promotes Proliferation of Mammary Epithelial Cells by Targeting CDKN1B
Source: Animals (Basel). 2023 Nov 28;13(23):3682. doi: 10.3390/ani13233682 (PMC10705059; doi:10.3390/ani13233682)
Supplement: Supplementary file 1 [file animals-13-03682-s001.zip › Table S2.xlsx]

## Sheet: Sheet1
Gene symbol		primer sequence (5’ - 3’)
β-actin	Forward	CGTCCGTGACATCAAGGAGAAGC
	Reverse	CTTGCGGATGTCGACGTCACAC
PCNA	Forward	TTGAAGAAAGTGCTGGAGGCG
	Reverse	GGTCGCAGCGGTAAGTGTCG
CDK2	Forward	ACCGAGCACCGGAAATCCTT
	Reverse	GCGGGTCACCATCTCAGCAA
MCM3	Forward	TTATCAGAGCAAAGTTCGGGAGC
	Reverse	CTCAGGAAGCAGGAGGTAAGGG
CDKN1B	Forward	GGCAAACCCAGAGGACACGC
	Reverse	AGGGCACTGCTCCGCTAACC
RGCC	Forward	CCCTTCCACGAGCGCCACTTC
	Reverse	TCCGAGCAGGAGCAGAAGAACAGAG
STC2	Forward	CTCTGCCGCACAGGAGAACATC
	Reverse	TGAGCCTGGACGCTGTGGGT
EGR1	Forward	ACCCGCCACATTCGCATCCA
	Reverse	CTTGGTATGCCTCTTGCGTTCATCG
SOCS2	Forward	CTGGACCAACTAATCTTCGCATCG
	Reverse	GCCTGTCCGCTTATCCTTGCAC
FOXO1	Forward	GTACCTTTCGCCCTCGAACCAG
	Reverse	TGGGCAGAGTAGAAGCCATCTTTG
HSPB1	Forward	CAAGGACGGCGTGGTGGAGA
	Reverse	GGCAGCGTGTATTTGCGAGTGAA
HSP90AA1	Forward	ACATACGGCTGGACAGCAAACATG
	Reverse	CTCAAGGTCTCAATGATGGAATGGTC
miR-196a	reverse transcription	GTCGTATCCAGTGCAGGGTCCGAGGTATTCGCACTGGATACGACCCCAACA
	Forward	CGGCACATGAAACTACCTA
	Reverse	CCAGTGCAGGGTCCGAG
U6	Forward	GGAACGATACAGAGAAGATTAGC
	Reverse	TGGAACGCTTCACGAATTTGCG
