# Supplementary material for: miR-196a Promotes Proliferation of Mammary Epithelial Cells by Targeting CDKN1B
Source: Animals (Basel). 2023 Nov 28;13(23):3682. doi: 10.3390/ani13233682 (PMC10705059; doi:10.3390/ani13233682)
Supplement: Supplementary file 1 [file animals-13-03682-s001.zip › Table S3.xlsx]

## Sheet: Sheet1
sample	raw_reads	raw_bases	clean_reads	clean_bases	error_rate	Q20	Q30	GC_pct	total_map		unique_map		multi_map		read1_map		read2_map		positive_map		negative_map		splice_map		unsplice_map		proper_map
mimic_1	45214366	6.78G	43296816	6.49G	0.03	97.71	93.59	53.15	42018304	(97.05%)	40876204	(94.41%)	1142100	(2.64%)	20472170	(47.28%)	20404034	(47.13%)	20415763	(47.15%)	20460441	(47.26%)	20467480	(47.27%)	20408724	(47.14%)	39737036	(91.78%)
mimic_2	42080054	6.31G	40430652	6.06G	0.03	97.55	93.22	53.37	38821496	(96.02%)	37662898	(93.15%)	1158598	(2.87%)	18871100	(46.68%)	18791798	(46.48%)	18814676	(46.54%)	18848222	(46.62%)	18786719	(46.47%)	18876179	(46.69%)	36466806	(90.2%)
mimic_3	50427536	7.56G	49255556	7.39G	0.03	97.67	93.34	53.86	47817958	(97.08%)	46501284	(94.41%)	1316674	(2.67%)	23287273	(47.28%)	23214011	(47.13%)	23229149	(47.16%)	23272135	(47.25%)	24063592	(48.85%)	22437692	(45.55%)	45285896	(91.94%)
miR-NC_1	50959610	7.64G	49883390	7.48G	0.03	97.65	93.32	54.31	48314112	(96.85%)	47036174	(94.29%)	1277938	(2.56%)	23553425	(47.22%)	23482749	(47.08%)	23486836	(47.08%)	23549338	(47.21%)	23976081	(48.06%)	23060093	(46.23%)	45823908	(91.86%)
miR-NC_2	50424042	7.56G	48816572	7.32G	0.03	97.67	93.42	54.24	47346568	(96.99%)	46080611	(94.4%)	1265957	(2.59%)	23082704	(47.28%)	22997907	(47.11%)	23011729	(47.14%)	23068882	(47.26%)	23195875	(47.52%)	22884736	(46.88%)	44786362	(91.74%)
miR-NC_3	59616428	8.94G	57816268	8.67G	0.03	97.8	93.72	53.2	55893162	(96.67%)	54393638	(94.08%)	1499524	(2.59%)	27232896	(47.1%)	27160742	(46.98%)	27161198	(46.98%)	27232440	(47.1%)	27239272	(47.11%)	27154366	(46.97%)	52912910	(91.52%)
