# Supplementary material for: miR-196a Promotes Proliferation of Mammary Epithelial Cells by Targeting CDKN1B
Source: Animals (Basel). 2023 Nov 28;13(23):3682. doi: 10.3390/ani13233682 (PMC10705059; doi:10.3390/ani13233682)
Supplement: Supplementary file 1 [file animals-13-03682-s001.zip › Table S4.xls]

NCBI gene_id	mimic_1	mimic_2	mimic_3	miR-NC_1	miR-NC_2	miR-NC_3	mimic	miR-NC	log2FoldChange	pvalue	padj	gene_name	gene_chr	gene_start	gene_end	gene_strand	gene_length	gene_biotype	gene_description	tf_family
407125	284.85	257.34	257.34	974.29	1,217.97	676.95	266.51	956.40	-1.84	2.61*10^-19	3.05*10^-15	EGR1	NC_037334.1	49826725	49829568	+	2153	protein_coding	early growth response 1 && Q29W20.1 RecName: Full=Early growth response protein 1; Short=EGR-1 && PF11914:Domain of unknown function (DUF3432)|PF11928:Domain of unknown function (DUF3446)	-
540573	725.85	800.76	906.44	254.96	323.39	273.29	811.02	283.88	1.52	7.18*10^-19	4.19*10^-15	STC2	NC_037347.1	5000472	5011125	-	909	protein_coding	stanniocalcin 2 && O97561.1 RecName: Full=Stanniocalcin-2; Short=STC-2; Flags: Precursor && PF03298:Stanniocalcin family	-
774026	422.01	578.13	491.63	132.81	185.61	116.17	497.25	144.87	1.78	2.41*10^-16	9.39*10^-13	CRCT1	NC_037330.1	18184098	18185905	-	734	protein_coding	cysteine rich C-terminal 1 && - && PF15845:Cysteine-rich C-terminal 1 family	-
280826	2,189.16	2,861.91	2,175.84	666.01	1,106.02	657.73	2,408.97	809.92	1.57	2.57*10^-15	7.49*10^-12	IL6	NC_037331.1	31454776	31459143	+	1100	protein_coding	interleukin 6 && P26892.1 RecName: Full=Interleukin-6; Short=IL-6; Flags: Precursor && PF00489:Interleukin-6/G-CSF/MGF family	-
513463	220.50	331.55	332.23	66.89	90.89	82.74	294.76	80.17	1.88	2.07*10^-14	4.84*10^-11	TAGLN	NC_037342.1	27889556	27894949	+	1341	protein_coding	transgelin, transcript variant X1 && Q9TS87.4 RecName: Full=Transgelin; AltName: Full=25 kDa F-actin-binding protein; AltName: Full=Smooth muscle protein 22-alpha; Short=SM22-alpha && -	-
613296	3,194.59	2,373.55	2,391.88	7,181.65	5,124.45	6,329.91	2,653.34	6,212.00	-1.23	8.64*10^-14	1.48*10^-10	TCHH	NC_037330.1	18619543	18627074	+	5398	protein_coding	trichohyalin, transcript variant X1 && P22793.2 RecName: Full=Trichohyalin && -	-
510912	1,448.54	1,022.19	1,481.60	3,194.32	2,661.73	3,068.01	1,317.45	2,974.69	-1.17	5.47*10^-13	7.65*10^-10	NEURL1B	NC_037347.1	4408068	4453006	+	6313	protein_coding	neuralized E3 ubiquitin protein ligase 1B && A8MQ27.1 RecName: Full=E3 ubiquitin-protein ligase NEURL1B; AltName: Full=Neuralized-2; Short=NEUR2; AltName: Full=Neuralized-like protein 1B; AltName: Full=Neuralized-like protein 3 && -	-
540831	1,069.79	737.32	929.48	2,140.53	1,856.13	2,070.97	912.20	2,022.54	-1.15	5.90*10^-13	7.65*10^-10	RBM47	NC_037333.1	59387155	59663515	-	6977	protein_coding	RNA binding motif protein 47 && A0AV96.2 RecName: Full=RNA-binding protein 47; AltName: Full=RNA-binding motif protein 47 && PF00076:RNA recognition motif. (a.k.a. RRM, RBD, or RNP domain)	RRM_1
540547	783.88	708.59	770.09	1,718.83	1,607.37	1,361.42	754.19	1,562.54	-1.05	8.70*10^-13	1.02*10^-9	CCND3	NC_037350.1	15698650	15793268	-	2294	protein_coding	cyclin D3, transcript variant X1 && Q3MHH5.1 RecName: Full=G1/S-specific cyclin-D3 && PF02984:Cyclin, C-terminal domain|PF00134:Cyclin, N-terminal domain	Cyclin_C
281103	1,429.55	1,687.70	1,528.65	589.42	823.78	520.67	1,548.63	644.62	1.26	1.09*10^-12	1.16*10^-9	CTGF	NC_037336.1	69887199	69890434	-	2305	protein_coding	connective tissue growth factor && O18739.2 RecName: Full=Connective tissue growth factor; AltName: Full=CCN family member 2; Flags: Precursor && -	-
282257	638.28	433.30	489.71	1,320.38	1,037.14	1,417.42	520.43	1,258.31	-1.27	2.56*10^-12	2.49*10^-9	IFNAR1	NC_037328.1	2189896	2218344	-	3293	protein_coding	interferon alpha and beta receptor subunit 1 && Q04790.2 RecName: Full=Interferon alpha/beta receptor 1; Short=IFN-R-1; Short=IFN-alpha/beta receptor 1; AltName: Full=Type I interferon receptor 1; Flags: Precursor && -	-
512180	952.68	660.72	786.41	1,757.60	1,567.19	1,823.59	799.94	1,716.13	-1.10	7.90*10^-12	7.10*10^-9	EFCAB14	NC_037330.1	99421140	99459302	+	5715	protein_coding	EF-hand calcium binding domain 14, transcript variant X2 && O75071.1 RecName: Full=EF-hand calcium-binding domain-containing protein 14 && -	-
100300409	438.89	294.45	391.77	1,010.16	731.93	1,033.81	375.03	925.30	-1.30	1.57*10^-11	1.31*10^-8	BTBD7	NC_037348.1	57857964	57947055	-	8213	protein_coding	BTB domain containing 7 && Q9P203.3 RecName: Full=BTB/POZ domain-containing protein 7 && -	-
505991	159.31	184.33	159.39	34.90	53.58	51.82	167.68	46.77	1.84	4.28*10^-11	3.33*10^-8	CHAC1	NC_037337.1	36485787	36488158	+	1500	protein_coding	ChaC glutathione specific gamma-glutamylcyclotransferase 1 && Q9BUX1.2 RecName: Full=Glutathione-specific gamma-glutamylcyclotransferase 1; Short=Gamma-GCG 1; AltName: Full=Blocks Notch protein; Short=Botch; AltName: Full=Cation transport regulator-like protein 1 && PF04752:ChaC-like protein	ChaC
506618	331.28	242.98	341.83	696.06	631.47	725.42	305.36	684.32	-1.16	7.64*10^-11	5.57*10^-8	FOXO1	NC_037339.1	21900254	21993948	+	5720	protein_coding	forkhead box O1 && E1BPQ1.2 RecName: Full=Forkhead box protein O1; AltName: Full=Forkhead box protein O1A; AltName: Full=Forkhead in rhabdomyosarcoma && PF16676:Transactivation domain of FOXO protein family|PF16675:KIX-binding domain of forkhead box O, CR2|PF00250:Forkhead domain	Fork_head
785855	47.48	61.04	47.05	174.50	160.74	173.83	51.86	169.69	-1.72	1.29*10^-10	7.97*10^-8	HOXB8	NC_037346.1	37875862	37880993	+	4057	protein_coding	homeobox B8, transcript variant X1 && P17481.2 RecName: Full=Homeobox protein Hox-B8; AltName: Full=Homeobox protein Hox-2.4; AltName: Full=Homeobox protein Hox-2D && PF00046:Homeobox domain	Homeobox
512233	1,067.68	749.29	993.82	1,930.17	1,776.72	1,961.49	936.93	1,889.46	-1.01	1.30*10^-10	7.97*10^-8	HIPK1	NC_037330.1	29395986	29450375	-	8536	protein_coding	homeodomain interacting protein kinase 1, transcript variant X3 && Q86Z02.1 RecName: Full=Homeodomain-interacting protein kinase 1; AltName: Full=Nuclear body-associated kinase 2 && -	-
281879	4,803.49	3,163.54	5,848.64	11,960.04	9,193.58	9,870.95	4,605.22	10,341.52	-1.17	9.23*10^-10	4.68*10^-7	ITPR3	NC_037350.1	7745425	7821583	+	10164	protein_coding	inositol 1,4,5-trisphosphate receptor type 3, transcript variant X1 && Q8WN95.1 RecName: Full=Inositol 1,4,5-trisphosphate receptor type 3; AltName: Full=IP3 receptor isoform 3; Short=IP3R 3; Short=InsP3R3; AltName: Full=Type 3 inositol 1,4,5-trisphosphate receptor; Short=Type 3 InsP3 receptor && PF08454:RyR and IP3R Homology associated|PF01365:RIH domain|PF00520:Ion transport protein|PF02815:MIR…	Ion_trans
521172	413.57	284.87	463.78	915.16	808.47	838.25	387.41	853.96	-1.14	1.09*10^-9	5.28*10^-7	TMEM245	NC_037335.1	98602247	98686213	-	8546	protein_coding	transmembrane protein 245, transcript variant X2 && E1BD52.1 RecName: Full=Transmembrane protein 245 && -	-
533444	456.82	389.01	557.88	1,024.70	844.83	1,064.74	467.90	978.09	-1.06	1.35*10^-9	6.01*10^-7	GEMIN5	NC_037334.1	66064473	66104567	-	5579	protein_coding	gem nuclear organelle associated protein 5, transcript variant X1 && Q8TEQ6.3 RecName: Full=Gem-associated protein 5; Short=Gemin5 && -	-
538422	243.71	175.95	252.54	493.45	466.90	488.07	224.07	482.81	-1.10	5.30*10^-9	2.06*10^-6	TTLL5	NC_037337.1	86917118	87234703	+	4848	protein_coding	tubulin tyrosine ligase like 5 && Q8CHB8.3 RecName: Full=Tubulin polyglutamylase TTLL5; AltName: Full=Tubulin--tyrosine ligase-like protein 5 && PF03133:Tubulin-tyrosine ligase family	TTL
538465	302.79	344.72	333.19	161.90	146.39	135.39	326.90	147.89	1.15	5.64*10^-9	2.12*10^-6	TRIB3	NC_037340.1	60632815	60645786	-	3869	protein_coding	tribbles pseudokinase 3, transcript variant X1 && Q0VCE3.1 RecName: Full=Tribbles homolog 3; Short=TRB-3 && PF00069:Protein kinase domain	Pkinase
511470	303.84	202.28	237.17	612.69	449.68	646.03	247.77	569.47	-1.20	6.24*10^-9	2.17*10^-6	CYP1B1	NC_037338.1	20470965	20476460	-	2238	protein_coding	cytochrome P450, family 1, subfamily B, polypeptide 1 && Q16678.2 RecName: Full=Cytochrome P450 1B1; AltName: Full=CYPIB1 && PF00067:Cytochrome P450	p450
526395	418.84	458.43	366.80	191.95	214.32	157.12	414.69	187.80	1.14	6.26*10^-9	2.17*10^-6	SERF1A	NC_037347.1	10091856	10095636	+	513	protein_coding	small EDRK-rich factor 1A (telomeric) && Q32P76.1 RecName: Full=Small EDRK-rich factor 1 && PF04419:4F5 protein family	-
508819	274.30	185.53	195.88	522.53	434.37	505.62	218.57	487.51	-1.16	6.33*10^-9	2.17*10^-6	PIP5K1C	NC_037334.1	20261519	20310982	+	5286	protein_coding	phosphatidylinositol-4-phosphate 5-kinase type 1 gamma, transcript variant X4 && O60331.2 RecName: Full=Phosphatidylinositol 4-phosphate 5-kinase type-1 gamma; Short=PIP5K1-gamma; Short=PtdIns(4)P-5-kinase 1 gamma; AltName: Full=Phosphatidylinositol 4-phosphate 5-kinase type I gamma; Short=PIP5KIgamma && -	-
541141	382.97	286.07	403.29	825.00	833.34	616.78	357.44	758.37	-1.08	9.66*10^-9	3.05*10^-6	BMF	NC_037337.1	35736076	35757232	-	5038	protein_coding	Bcl2 modifying factor, transcript variant X1 && Q96LC9.1 RecName: Full=Bcl-2-modifying factor && -	-
523046	225.77	161.59	289.98	572.94	620.94	442.11	225.78	545.33	-1.27	1.06*10^-8	3.19*10^-6	FAT2	NC_037334.1	62699514	62798401	-	14834	protein_coding	FAT atypical cadherin 2, transcript variant X1 && Q9NYQ8.2 RecName: Full=Protocadherin Fat 2; Short=hFat2; AltName: Full=Cadherin family member 8; AltName: Full=Multiple epidermal growth factor-like domains protein 1; Short=Multiple EGF-like domains protein 1; Flags: Precursor && -	-
507833	1,815.68	2,843.95	2,318.91	897.71	1,407.41	875.02	2,326.18	1,060.04	1.13	1.92*10^-8	5.56*10^-6	TRMT112	NC_037356.1	42611757	42613078	-	992	protein_coding	tRNA methyltransferase subunit 11-2 && Q2KIA2.1 RecName: Full=Multifunctional methyltransferase subunit TRM112-like protein; AltName: Full=tRNA methyltransferase 112 homolog && PF03966:Trm112p-like protein	-
281666	1,769.26	2,273.01	1,679.41	732.90	1,203.61	767.21	1,907.23	901.24	1.08	2.93*10^-8	7.95*10^-6	CCL20	NC_037329.1	115948396	115951945	+	841	protein_coding	C-C motif chemokine ligand 20, transcript variant X1 && Q8SQB1.1 RecName: Full=C-C motif chemokine 20; AltName: Full=Macrophage inflammatory protein 3 alpha; Short=MIP-3-alpha; AltName: Full=Small-inducible cytokine A20; Flags: Precursor && PF00048:Small cytokines (intecrine/chemokine), interleukin-8 like	-
282146	2,951.94	1,916.32	3,164.85	6,045.46	4,475.76	5,612.84	2,677.70	5,378.02	-1.01	4.11*10^-8	1.04*10^-5	ATP2B4	NC_037343.1	1398176	1500871	+	9359	protein_coding	ATPase plasma membrane Ca2+ transporting 4, transcript variant X10 && D3K0R6.2 RecName: Full=Plasma membrane calcium-transporting ATPase 4; Short=PMCA4 && -	-
527366	348.16	248.97	336.07	730.96	561.62	599.23	311.06	630.60	-1.02	6.09*10^-8	1.42*10^-5	FER1L6	NC_037341.1	15864187	16037574	-	6987	protein_coding	fer-1 like family member 6, transcript variant X3 && Q2WGJ9.2 RecName: Full=Fer-1-like protein 6 && PF08151:FerI (NUC094) domain|PF08150:FerB (NUC096) domain|PF16165:Ferlin C-terminus|PF00168:C2 domain	C2
785418	128.71	39.50	119.07	340.28	261.20	316.75	95.76	306.07	-1.67	7.84*10^-8	1.76*10^-5	KCNK6	NC_037345.1	48131886	48140139	+	939	protein_coding	potassium two pore domain channel subfamily K member 6 && Q9Y257.1 RecName: Full=Potassium channel subfamily K member 6; AltName: Full=Inward rectifying potassium channel protein TWIK-2; AltName: Full=TWIK-originated similarity sequence && PF07885:Ion channel	Ion_trans_2
281309	359.76	429.70	408.09	164.81	210.49	211.44	399.18	195.58	1.03	8.70*10^-8	1.92*10^-5	MMP3	NC_037342.1	5779177	5785763	+	1793	protein_coding	matrix metallopeptidase 3 && P28863.1 RecName: Full=Stromelysin-1; Short=SL-1; AltName: Full=Matrix metalloproteinase-3; Short=MMP-3; AltName: Full=Transin-1; Flags: Precursor && PF01471:Putative peptidoglycan binding domain|PF00045:Hemopexin|PF00413:Matrixin	Hemopexin
617931	699.48	916.86	716.32	319.92	482.21	299.20	777.55	367.11	1.08	9.10*10^-8	1.93*10^-5	SIVA1	NC_037348.1	69222034	69226405	+	684	protein_coding	SIVA1 apoptosis inducing factor && O15304.2 RecName: Full=Apoptosis regulatory protein Siva; AltName: Full=CD27-binding protein; Short=CD27BP && PF05458:Cd27 binding protein (Siva)	-
64986886	1,633.17	1,331.01	1,166.66	7,333.85	3,356.34	8,636.56	1,376.94	6,442.25	-2.23	9.82*10^-8	1.96*10^-5	KEH36_r02	NC_006853.1	431	1385	+	955	rRNA	s-rRNA && - && -	-
281660	537.00	406.96	434.98	259.81	169.35	214.79	459.65	214.65	1.10	9.83*10^-8	1.96*10^-5	CALD1	NC_037331.1	98449568	98681120	+	6418	protein_coding	caldesmon 1, transcript variant X3 && Q05682.3 RecName: Full=Caldesmon; Short=CDM && PF02029:Caldesmon	-
533137	39.04	23.94	44.17	98.88	117.68	153.78	35.71	123.45	-1.78	1.16*10^-7	2.22*10^-5	SLC9A6	NW_020192292.1	8851458	8902305	-	4605	protein_coding	solute carrier family 9 member A6, transcript variant X1 && Q92581.2 RecName: Full=Sodium/hydrogen exchanger 6; AltName: Full=Na(+)/H(+) exchanger 6; Short=NHE-6; AltName: Full=Solute carrier family 9 member 6 && -	-
505463	2,938.22	3,303.58	2,741.40	1,362.07	2,013.04	1,053.03	2,994.40	1,476.05	1.02	2.01*10^-7	3.40*10^-5	GADD45A	NC_037330.1	77648759	77651847	-	1263	protein_coding	growth arrest and DNA damage inducible alpha && Q3ZBN6.1 RecName: Full=Growth arrest and DNA damage-inducible protein GADD45 alpha && PF01248:Ribosomal protein L7Ae/L30e/S12e/Gadd45 family	-
64986895	49.59	76.60	79.70	198.74	132.99	305.05	68.63	212.26	-1.63	2.32*10^-7	3.77*10^-5	KEH36_t11	NC_006853.1	5618	5685	-	68	tRNA	tRNA-Tyr && - && -	-
493644	227.88	165.18	178.60	426.56	337.74	414.53	190.55	392.94	-1.04	2.49*10^-7	3.98*10^-5	CLCN5	NC_037357.1	87634771	87818115	+	9850	protein_coding	chloride voltage-gated channel 5, transcript variant X1 && Q9GKE7.1 RecName: Full=H(+)/Cl(-) exchange transporter 5; AltName: Full=Chloride channel protein 5; Short=ClC-5; AltName: Full=Chloride transporter ClC-5 && PF00654:Voltage gated chloride channel|PF00571:CBS domain	Voltage_CLC
613633	133.99	86.18	155.55	271.44	287.99	317.58	125.24	292.34	-1.22	2.75*10^-7	4.29*10^-5	SPRED3	NC_037345.1	48197232	48207392	+	4621	protein_coding	sprouty related EVH1 domain containing 3, transcript variant X3 && Q2MJR0.1 RecName: Full=Sprouty-related, EVH1 domain-containing protein 3; Short=Spred-3 && -	-
338040	2,316.82	2,969.63	2,339.07	1,096.44	1,743.23	963.61	2,541.84	1,267.76	1.00	4.80*10^-7	6.44*10^-5	ATP5ME	NC_037333.1	117650473	117652333	+	781	protein_coding	ATP synthase membrane subunit e, transcript variant X1 && Q00361.2 RecName: Full=ATP synthase subunit e, mitochondrial; Short=ATPase subunit e && -	-
100297121	422.01	663.11	538.68	191.95	325.30	228.16	541.26	248.47	1.12	6.56*10^-7	8.09*10^-5	LOC100297121	NC_037343.1	5344426	5344788	-	363	pseudogene	- && Q3ZBI7.1 RecName: Full=Up-regulated during skeletal muscle growth protein 5; AltName: Full=Diabetes-associated protein in insulin-sensitive tissues && -	-
100498812	8,882.18	9,210.53	9,202.65	36,054.63	15,725.43	38,750.01	9,098.45	30,176.69	-1.73	6.58*10^-7	8.09*10^-5	MIR2887-1	NC_037329.1	121575106	121575162	-	57	miRNA	microRNA 2887-1 && - && -	-
100295228	541.22	874.97	642.38	299.56	414.28	248.22	686.19	320.68	1.10	6.99*10^-7	8.51*10^-5	NDUFAF8	NC_037346.1	51480950	51483049	-	689	protein_coding	NADH:ubiquinone oxidoreductase complex assembly factor 8 && A1L188.1 RecName: Full=NADH dehydrogenase [ubiquinone] 1 alpha subcomplex assembly factor 8 && -	-
112445029	5.28	3.59	14.40	68.83	29.66	75.22	7.76	57.90	-2.87	7.60*10^-7	9.12*10^-5	LOC112445029	NC_037357.1	19616065	19666881	+	4526	protein_coding	sodium/hydrogen exchanger 6-like && Q92581.2 RecName: Full=Sodium/hydrogen exchanger 6; AltName: Full=Na(+)/H(+) exchanger 6; Short=NHE-6; AltName: Full=Solute carrier family 9 member 6 && -	-
510376	310.17	257.34	201.64	125.06	112.90	109.48	256.39	115.81	1.15	7.70*10^-7	9.12*10^-5	ANKRD1	NC_037353.1	12533108	12542479	-	1751	protein_coding	ankyrin repeat domain 1 && Q3ZBX7.1 RecName: Full=Ankyrin repeat domain-containing protein 1 && PF12796:Ankyrin repeats (3 copies)	-
281137	299.62	301.63	288.06	125.06	181.79	127.87	296.44	144.90	1.03	1.65*10^-6	1.69*10^-4	EDN1	NC_037350.1	44156440	44163423	-	2022	protein_coding	endothelin 1 && P17322.1 RecName: Full=Endothelin-1; Short=ET-1; AltName: Full=Preproendothelin-1; Short=PPET1; Contains: RecName: Full=Big endothelin-1; Flags: Precursor && PF00322:Endothelin family	-
533055	339.72	216.65	231.41	559.37	420.02	612.60	262.59	530.66	-1.01	2.47*10^-6	2.25*10^-4	ALMS1	NC_037338.1	10889151	11079885	-	13542	protein_coding	ALMS1, centrosome and basal body associated protein, transcript variant X3 && Q8TCU4.3 RecName: Full=Alstrom syndrome protein 1 && PF15309:ALMS motif	-
novel.4	144.54	250.16	161.32	43.63	95.68	58.50	185.34	65.93	1.49	2.78*10^-6	2.42*10^-4	-	NC_037328.1	119950290	120059092	+	1143	-	- && - && -	-
101903832	171.97	262.13	257.34	108.58	116.73	76.05	230.48	100.45	1.20	3.33*10^-6	2.74*10^-4	LOC101903832	NC_037356.1	50599695	50607114	-	3975	lncRNA	uncharacterized LOC101903832, transcript variant X1 && - && -	-
518356	194.12	83.79	204.52	380.02	357.83	386.95	160.81	374.93	-1.22	4.12*10^-6	3.19*10^-4	SH3PXD2B	NC_037347.1	4100158	4223506	-	7742	protein_coding	SH3 and PX domains 2B && A1X283.3 RecName: Full=SH3 and PX domain-containing protein 2B; AltName: Full=Adapter protein HOFI; AltName: Full=Factor for adipocyte differentiation 49; AltName: Full=Tyrosine kinase substrate with four SH3 domains && -	-
100848208	74.91	128.07	90.26	32.96	39.23	22.57	97.75	31.58	1.63	6.16*10^-6	4.18*10^-4	LOC100848208	NC_037338.1	9254552	9256631	-	1043	lncRNA	uncharacterized LOC100848208 && A2VDP0.1 RecName: Full=Ashwin && -	-
524078	82.29	69.42	48.01	25.21	9.57	15.04	66.57	16.61	2.00	9.05*10^-6	5.42*10^-4	SLC7A11	NC_037344.1	19415113	19502270	+	9766	protein_coding	solute carrier family 7 member 11 && Q9WTR6.1 RecName: Full=Cystine/glutamate transporter; AltName: Full=Amino acid transport system xc-; AltName: Full=Solute carrier family 7 member 11; AltName: Full=xCT && -	-
280877	77.02	29.92	96.98	205.52	148.30	214.79	67.97	189.54	-1.47	1.14*10^-5	6.27*10^-4	NF1	NC_037346.1	18763113	18873847	-	1785	protein_coding	neurofibromin 1 && P21359.2 RecName: Full=Neurofibromin; AltName: Full=Neurofibromatosis-related protein NF-1; Contains: RecName: Full=Neurofibromin truncated && -	-
100848484	326.00	526.66	413.85	117.30	271.72	170.49	422.17	186.51	1.18	1.17*10^-5	6.34*10^-4	LOC100848484	NC_037340.1	67321623	67325815	-	2288	lncRNA	uncharacterized LOC100848484, transcript variant X1 && - && -	-
novel.102	92.84	77.80	75.86	194.86	174.13	150.43	82.17	173.14	-1.07	1.84*10^-5	8.39*10^-4	-	NC_037335.1	112172658	112179544	-	6887	-	- && - && -	-
517400	111.83	57.45	115.23	224.91	180.83	239.86	94.84	215.20	-1.18	1.89*10^-5	8.59*10^-4	SNX30	NC_037335.1	102004576	102108791	+	2353	protein_coding	sorting nexin family member 30 && Q5VWJ9.1 RecName: Full=Sorting nexin-30 && PF03114:BAR domain|PF00787:PX domain	PX
789710	142.43	105.33	120.99	327.67	154.04	407.01	122.92	296.24	-1.27	1.93*10^-5	8.67*10^-4	KLF13	NC_037348.1	27672086	27709653	+	1187	protein_coding	Kruppel like factor 13 && Q9JJZ6.2 RecName: Full=Krueppel-like factor 13; AltName: Full=Basic transcription element-binding protein 3; Short=BTE-binding protein 3; AltName: Full=Erythroid transcription factor FKLF-2; AltName: Full=RANTES factor of late activated T-lymphocytes 1; Short=RFLAT-1; AltName: Full=Transcription factor BTEB3 && -	-
514409	47.48	50.27	56.65	135.72	105.24	122.85	51.47	121.27	-1.23	2.09*10^-5	9.03*10^-4	KCNH3	NC_037332.1	30274163	30292913	-	5490	protein_coding	potassium voltage-gated channel subfamily H member 3, transcript variant X1 && Q9ULD8.2 RecName: Full=Potassium voltage-gated channel subfamily H member 3; AltName: Full=Brain-specific eag-like channel 1; Short=BEC1; AltName: Full=Ether-a-go-go-like potassium channel 2; Short=ELK channel 2; Short=ELK2; AltName: Full=Voltage-gated potassium channel subunit Kv12.2 && PF00027:Cyclic nucleotide-bindi…	Ion_trans
777788	212.06	355.49	201.64	69.80	158.82	50.98	256.40	93.20	1.46	2.43*10^-5	1.02*10^-3	DDIT3	NC_037332.1	55956303	55960513	+	970	protein_coding	DNA damage inducible transcript 3 && Q0IIB6.1 RecName: Full=DNA damage-inducible transcript 3 protein; Short=DDIT-3; AltName: Full=C/EBP zeta; AltName: Full=C/EBP-homologous protein; Short=CHOP; AltName: Full=C/EBP-homologous protein 10; Short=CHOP-10; AltName: Full=CCAAT/enhancer-binding protein homologous protein; AltName: Full=Growth arrest and DNA-damage-inducible protein GADD153 && -	-
100296004	111.83	148.42	132.51	47.50	72.71	40.95	130.92	53.72	1.29	2.50*10^-5	1.03*10^-3	MYH6	NC_037337.1	21515113	21541925	+	5996	protein_coding	myosin, heavy chain 6, cardiac muscle, alpha && Q02566.2 RecName: Full=Myosin-6; AltName: Full=Myosin heavy chain 6; AltName: Full=Myosin heavy chain, cardiac muscle alpha isoform; Short=MyHC-alpha && PF02736:Myosin N-terminal SH3-like domain|PF01576:Myosin tail|PF00063:Myosin head (motor domain)	Myosin_head
novel.301	157.20	68.23	85.46	286.96	147.34	388.62	103.63	274.31	-1.40	3.16*10^-5	1.17*10^-3	-	NC_037356.1	43671628	43678849	+	6566	-	- && - && -	-
617309	203.62	82.59	265.98	468.24	359.74	459.66	184.06	429.21	-1.22	3.42*10^-5	1.23*10^-3	GPR107	NC_037338.1	100410491	100462717	+	1694	protein_coding	G protein-coupled receptor 107 && Q5VW38.1 RecName: Full=Protein GPR107; AltName: Full=Lung seven transmembrane receptor 1; Flags: Precursor && PF06814:Lung seven transmembrane receptor	-
785576	118.16	107.73	130.59	15.51	68.89	19.22	118.83	34.54	1.79	4.00*10^-5	1.36*10^-3	FGF21	NC_037345.1	55382075	55384706	+	1803	protein_coding	fibroblast growth factor 21, transcript variant X1 && Q9NSA1.1 RecName: Full=Fibroblast growth factor 21; Short=FGF-21; Flags: Precursor && PF00167:Fibroblast growth factor	-
101907577	62.25	74.21	59.53	180.32	115.77	139.57	65.33	145.22	-1.16	4.41*10^-5	1.45*10^-3	LOC101907577	NC_037335.1	22030407	22064324	-	3590	lncRNA	uncharacterized LOC101907577, transcript variant X3 && - && -	-
102723303	24.27	26.33	4.80	128.94	26.79	104.47	18.47	86.73	-2.25	6.15*10^-5	1.76*10^-3	RN7SL1	NC_037337.1	42629551	42629849	+	299	SRP_RNA	RNA, 7SL, cytoplasmic 1 && - && -	-
616224	176.19	217.84	201.64	87.25	122.47	42.62	198.56	84.11	1.24	7.25*10^-5	1.96*10^-3	PET100	NC_037334.1	16474579	16476410	+	422	protein_coding	PET100 homolog && E1BHC3.1 RecName: Full=Protein PET100 homolog, mitochondrial; Flags: Precursor && -	-
281474	88.62	82.59	73.94	7.76	44.01	11.70	81.72	21.16	1.95	7.46*10^-5	2.00*10^-3	SAA3	NC_037356.1	26414396	26418126	-	546	protein_coding	serum amyloid A 3 && P35541.2 RecName: Full=Serum amyloid A protein; Short=SAA; Contains: RecName: Full=Amyloid protein A; AltName: Full=Amyloid fibril protein AA; Flags: Precursor && PF00277:Serum amyloid A protein	-
511226	150.87	117.30	103.70	278.23	171.26	295.02	123.96	248.17	-1.00	1.05*10^-4	2.50*10^-3	MSANTD4	NC_037342.1	1765992	1776400	+	3299	protein_coding	Myb/SANT-like DNA-binding domain containing 4 with coiled-coils && Q2KJB9.1 RecName: Full=Myb/SANT-like DNA-binding domain-containing protein 4 && PF13873:Myb/SANT-like DNA-binding domain	-
540173	205.73	244.18	272.70	91.13	169.35	93.60	240.87	118.03	1.03	1.07*10^-4	2.55*10^-3	ZNF428	NC_037345.1	51829180	51838230	-	801	protein_coding	zinc finger protein 428 && Q96B54.2 RecName: Full=Zinc finger protein 428; AltName: Full=Enzyme-like protein PIT13 && -	-
100299651	69.63	59.85	66.25	171.59	136.82	108.65	65.24	139.02	-1.09	1.28*10^-4	2.86*10^-3	ABCA2	NC_037338.1	106045869	106065586	-	8962	protein_coding	ATP binding cassette subfamily A member 2, transcript variant X3 && Q9BZC7.3 RecName: Full=ATP-binding cassette sub-family A member 2; AltName: Full=ATP-binding cassette transporter 2; Short=ATP-binding cassette 2 && PF12698:ABC-2 family transporter protein|PF00005:ABC transporter	ABC_tran
767934	339.72	445.27	318.79	154.14	274.59	118.68	367.92	182.47	1.01	1.71*10^-4	3.48*10^-3	DMAC1	NC_037335.1	37095295	37097361	+	1144	protein_coding	distal membrane arm assembly complex 1, transcript variant X1 && - && PF15055:Domain of unknown function (DUF4536)	-
613444	108.67	128.07	83.54	48.47	55.49	32.59	106.76	45.52	1.23	1.79*10^-4	3.59*10^-3	LOC613444	NC_037348.1	45271880	45301160	-	2068	protein_coding	RIKEN cDNA 2700097O09Rik-like, transcript variant X1 && - && -	-
614354	129.77	107.73	87.38	61.08	40.18	40.12	108.29	47.12	1.20	1.84*10^-4	3.67*10^-3	CERS3	NC_037348.1	6079335	6238774	+	3251	protein_coding	ceramide synthase 3 && Q8IU89.2 RecName: Full=Ceramide synthase 3; Short=CerS3; AltName: Full=Dihydroceramide synthase 3; AltName: Full=LAG1 longevity assurance homolog 3 && PF00046:Homeobox domain|PF03798:TLC domain	LAG1
319094	138.21	147.22	135.39	57.20	93.76	36.77	140.27	62.58	1.17	2.97*10^-4	5.21*10^-3	EDN2	NC_037330.1	104679329	104706954	+	1577	protein_coding	endothelin 2, transcript variant X1 && Q867A9.1 RecName: Full=Endothelin-2; Short=ET-2; AltName: Full=Preproendothelin-2; Short=PPET2; Flags: Precursor && PF00322:Endothelin family	-
101902346	100.23	128.07	83.54	48.47	55.49	33.43	103.95	45.80	1.18	3.18*10^-4	5.46*10^-3	LOC101902346	NC_037334.1	4878731	4879743	-	1013	pseudogene	- && Q10453.2 RecName: Full=Histone H3.3 type 1 && -	-
528252	84.40	63.44	114.26	177.41	128.21	221.47	87.37	175.70	-1.00	5.73*10^-4	8.01*10^-3	TLN2	NC_037337.1	47247634	47742868	-	9353	protein_coding	talin 2, transcript variant X4 && Q9Y4G6.4 RecName: Full=Talin-2 && PF08913:Vinculin Binding Site|PF09141:Talin, middle domain|PF01608:I/LWEQ domain|PF16511:N-terminal or F0 domain of Talin-head FERM|PF00373:FERM central domain|PF09379:FERM N-terminal domain	Band_41
614348	107.61	144.83	102.74	60.11	69.84	38.44	118.40	56.13	1.08	6.15*10^-4	8.36*10^-3	RGCC	NC_037339.1	11594895	11610167	+	1010	protein_coding	regulator of cell cycle && Q9Z2P4.1 RecName: Full=Regulator of cell cycle RGCC; AltName: Full=Response gene to complement 32 protein; Short=RGC-32 && PF15151:Response gene to complement 32 protein family	-
510914	32.71	64.64	93.14	25.21	21.05	20.06	63.49	22.10	1.53	6.84*10^-4	9.00*10^-3	KRT23	NC_037346.1	41116546	41134104	-	1579	protein_coding	keratin 23 && Q9C075.2 RecName: Full=Keratin, type I cytoskeletal 23; AltName: Full=Cytokeratin-23; Short=CK-23; AltName: Full=Keratin-23; Short=K23 && PF00038:Intermediate filament protein	Filament
novel.139	66.47	75.41	76.82	14.54	37.31	34.27	72.90	28.71	1.34	7.71*10^-4	9.74*10^-3	-	NC_037339.1	53879960	53882895	-	2259	-	- && - && -	-
777790	12.66	34.71	30.73	102.76	40.18	81.07	26.03	74.67	-1.52	8.05*10^-4	1.00*10^-2	CELF2	NC_037340.1	12976707	13184863	-	867	protein_coding	CUGBP Elav-like family member 2 && A4IIM2.1 RecName: Full=CUGBP Elav-like family member 2; Short=CELF-2; AltName: Full=Bruno-like protein 3; AltName: Full=CUG triplet repeat RNA-binding protein 2; Short=CUG-BP2; AltName: Full=CUG-BP- and ETR-3-like factor 2; AltName: Full=ELAV-type RNA-binding protein 3; Short=ETR-3; AltName: Full=RNA-binding protein BRUNOL-3 && PF00076:RNA recognition motif. (a.…	RRM_1
100126828	15.83	13.17	0.96	63.01	11.48	71.87	9.98	48.79	-2.31	1.14*10^-3	1.27*10^-2	RMRP	NC_037335.1	59833115	59833395	-	281	RNase_MRP_RNA	RNA component of mitochondrial RNA processing endoribonuclease && - && -	-
538604	17.94	28.73	41.29	67.86	63.15	78.56	29.32	69.86	-1.25	1.56*10^-3	1.55*10^-2	ABI3BP	NC_037328.1	45188665	45477101	-	5967	protein_coding	ABI family member 3 binding protein && Q7Z7G0.1 RecName: Full=Target of Nesh-SH3; Short=Tarsh; AltName: Full=ABI gene family member 3-binding protein; AltName: Full=Nesh-binding protein; Short=NeshBP; Flags: Precursor && PF00041:Fibronectin type III domain	fn3
536815	132.93	53.86	96.02	239.45	124.38	210.61	94.27	191.48	-1.02	1.59*10^-3	1.57*10^-2	ROBO1	NC_037328.1	26116520	27412505	-	8127	protein_coding	roundabout guidance receptor 1, transcript variant X2 && Q9Y6N7.1 RecName: Full=Roundabout homolog 1; AltName: Full=Deleted in U twenty twenty; AltName: Full=H-Robo-1; Flags: Precursor && PF00041:Fibronectin type III domain|PF07679:Immunoglobulin I-set domain	I-set
515148	27.43	28.73	34.57	79.49	60.28	62.68	30.24	67.48	-1.15	1.81*10^-3	1.71*10^-2	GPR173	NC_037357.1	90534206	90558458	+	5354	protein_coding	G protein-coupled receptor 173, transcript variant X2 && Q5E9H8.1 RecName: Full=Probable G-protein coupled receptor 173 && -	-
525504	32.71	51.47	69.14	121.18	97.59	93.60	51.10	104.12	-1.02	2.15*10^-3	1.92*10^-2	MST1R	NC_037349.1	50356408	50370270	+	6520	protein_coding	macrophage stimulating 1 receptor, transcript variant X3 && Q04912.2 RecName: Full=Macrophage-stimulating protein receptor; Short=MSP receptor; AltName: Full=CDw136; AltName: Full=Protein-tyrosine kinase 8; AltName: Full=p185-Ron; AltName: CD_antigen=CD136; Contains: RecName: Full=Macrophage-stimulating protein receptor alpha chain; Contains: RecName: Full=Macrophage-stimulating protein receptor …	Pkinase_Tyr
617215	98.12	160.39	85.46	56.23	74.63	32.59	114.66	54.48	1.07	2.69*10^-3	2.22*10^-2	PTPN18	NC_037329.1	1332781	1353202	+	3809	protein_coding	protein tyrosine phosphatase, non-receptor type 18, transcript variant X1 && Q99952.2 RecName: Full=Tyrosine-protein phosphatase non-receptor type 18; AltName: Full=Brain-derived phosphatase && PF00102:Protein-tyrosine phosphatase	Y_phosphatase
64986878	129.77	131.66	115.23	242.36	110.03	400.32	125.55	250.90	-1.00	2.82*10^-3	2.29*10^-2	KEH36_t12	NC_006853.1	7229	7299	-	71	tRNA	tRNA-Ser && - && -	-
513776.G1	34.82	29.92	50.89	111.49	67.93	68.53	38.54	82.65	-1.09	3.08*10^-3	2.42*10^-2	FBXO32	NC_037341.1	16306194	16361061	+	1543	protein_coding	F-box protein 32 && Q2KHT6.1 RecName: Full=F-box only protein 32 && -	-
507232	62.25	58.65	57.61	28.11	30.62	25.07	59.50	27.93	1.09	3.75*10^-3	2.78*10^-2	EID3	NC_037332.1	67912308	67913794	+	1487	protein_coding	EP300 interacting inhibitor of differentiation 3 && A6QPC8.1 RecName: Full=EP300-interacting inhibitor of differentiation 3; Short=EID-3; AltName: Full=EID-1-like inhibitor of differentiation 3; AltName: Full=Non-structural maintenance of chromosomes element 4 homolog B; Short=NS4EB; Short=Non-SMC element 4 homolog B && PF08743:Nse4 C-terminal|PF15412:Binding domain of Nse4/EID3 to Nse3-MAGE	-
527939	60.14	122.09	85.46	38.78	48.80	45.13	89.23	44.23	1.01	3.99*10^-3	2.91*10^-2	UFSP1	NC_037352.1	35769097	35770193	+	1097	protein_coding	UFM1 specific peptidase 1 (inactive) && Q9CZP0.1 RecName: Full=Ufm1-specific protease 1; Short=UfSP1 && PF07910:Peptidase family C78	DUF1671
529500	17.94	25.14	29.77	56.23	47.84	61.01	24.28	55.03	-1.18	4.16*10^-3	3.00*10^-2	AHRR	NC_037347.1	71700941	71766988	-	1425	protein_coding	aryl-hydrocarbon receptor repressor && A9YTQ3.3 RecName: Full=Aryl hydrocarbon receptor repressor; Short=AhR repressor; Short=AhRR; AltName: Full=Class E basic helix-loop-helix protein 77; Short=bHLHe77 && -	-
517349	29.54	38.30	39.37	72.71	62.19	79.40	35.74	71.43	-1.00	4.61*10^-3	3.24*10^-2	USP49	NC_037350.1	15605795	15669932	-	7456	protein_coding	ubiquitin specific peptidase 49, transcript variant X1 && Q70CQ1.1 RecName: Full=Ubiquitin carboxyl-terminal hydrolase 49; AltName: Full=Deubiquitinating enzyme 49; AltName: Full=Ubiquitin thioesterase 49; AltName: Full=Ubiquitin-specific-processing protease 49 && PF02148:Zn-finger in ubiquitin-hydrolases and other protein|PF00443:Ubiquitin carboxyl-terminal hydrolase	UCH
281570	1,986.60	2,773.33	2,132.63	855.05	1,657.12	763.87	2,297.52	1,092.01	1.07	5.00*10^-3	3.43*10^-2	UQCR11	NC_037334.1	43976258	43979178	-	358	protein_coding	ubiquinol-cytochrome c reductase, complex III subunit XI && P07552.2 RecName: Full=Cytochrome b-c1 complex subunit 10; AltName: Full=Complex III subunit 10; AltName: Full=Complex III subunit XI; AltName: Full=Ubiquinol-cytochrome c reductase complex 6.4 kDa protein && -	-
281416	52.75	98.15	65.29	10.66	45.92	31.76	72.06	29.45	1.29	5.11*10^-3	3.47*10^-2	POMC	NC_037338.1	74117368	74124990	+	1361	protein_coding	proopiomelanocortin, transcript variant X1 && P01190.1 RecName: Full=Pro-opiomelanocortin; Short=POMC; AltName: Full=Corticotropin-lipotropin; Contains: RecName: Full=NPP; Contains: RecName: Full=Melanotropin gamma; AltName: Full=Gamma-MSH; Contains: RecName: Full=Corticotropin; AltName: Full=Adrenocorticotropic hormone; Short=ACTH; Contains: RecName: Full=Melanotropin alpha; AltName: Full=Alpha-…	-
64986890	7.39	17.95	16.32	50.41	10.52	78.56	13.89	46.50	-1.75	5.32*10^-3	3.55*10^-2	KEH36_t05	NC_006853.1	4123	4194	-	72	tRNA	tRNA-Gln && - && -	-
540500	29.54	80.20	54.73	17.45	25.83	24.24	54.82	22.51	1.28	5.48*10^-3	3.62*10^-2	GALNT14	NC_037338.1	68772689	68987976	+	2289	protein_coding	polypeptide N-acetylgalactosaminyltransferase 14 && Q96FL9.1 RecName: Full=Polypeptide N-acetylgalactosaminyltransferase 14; AltName: Full=Polypeptide GalNAc transferase 14; Short=GalNAc-T14; Short=pp-GaNTase 14; AltName: Full=Protein-UDP acetylgalactosaminyltransferase 14; AltName: Full=UDP-GalNAc:polypeptide N-acetylgalactosaminyltransferase 14 && -	-
338437	35.87	43.09	22.08	62.04	69.84	72.71	33.68	68.20	-1.03	6.30*10^-3	3.92*10^-2	SOCS2	NC_037332.1	23366264	23372592	+	3429	protein_coding	suppressor of cytokine signaling 2, transcript variant X4 && Q861R0.1 RecName: Full=Suppressor of cytokine signaling 2; Short=SOCS-2 && -	-
510549	48.53	63.44	68.17	31.02	35.40	18.39	60.05	28.27	1.09	6.76*10^-3	4.12*10^-2	RASSF4	NC_037355.1	44592403	44626384	-	2787	protein_coding	Ras association domain family member 4, transcript variant X1 && Q9H2L5.2 RecName: Full=Ras association domain-containing protein 4 && -	-
338063	1,101.44	1,267.57	1,019.74	411.04	826.65	331.79	1,129.58	523.16	1.11	6.82*10^-3	4.15*10^-2	NDUFA7	NC_037334.1	16960703	16967936	-	475	protein_coding	NADH:ubiquinone oxidoreductase subunit A7 && Q05752.2 RecName: Full=NADH dehydrogenase [ubiquinone] 1 alpha subcomplex subunit 7; AltName: Full=Complex I-B14.5a; Short=CI-B14.5a; AltName: Full=NADH-ubiquinone oxidoreductase subunit B14.5a && PF07347:NADH:ubiquinone oxidoreductase subunit B14.5a (Complex I-B14.5a)	-
536682	62.25	45.48	52.81	32.96	25.83	11.70	53.51	23.50	1.20	7.81*10^-3	4.55*10^-2	TMEM179	NC_037348.1	69068251	69113151	-	3999	protein_coding	transmembrane protein 179, transcript variant X2 && Q6ZVK1.2 RecName: Full=Transmembrane protein 179; AltName: Full=Transmembrane protein 179A && -	-
64986888	5,646.45	4,607.06	4,127.94	16,086.97	4,980.93	22,308.46	4,793.82	14,458.79	-1.59	7.88*10^-3	4.57*10^-2	KEH36_r01	NC_006853.1	1453	3023	+	1571	rRNA	l-rRNA && - && -	-
novel.70	49.59	76.60	67.21	32.96	41.14	15.88	64.47	29.99	1.11	8.03*10^-3	4.63*10^-2	-	NC_037332.1	97081865	97101613	-	1047	-	- && - && -	-
536342	14.77	20.35	22.08	38.78	51.67	40.12	19.07	43.52	-1.19	8.94*10^-3	5.00*10^-2	KNDC1	NC_037353.1	50603833	50671790	-	6854	protein_coding	kinase non-catalytic C-lobe domain containing 1 && Q76NI1.2 RecName: Full=Protein very KIND; AltName: Full=Cerebral protein 9; AltName: Full=KIND domain-containing protein 1; AltName: Full=Kinase non-catalytic C-lobe domain-containing protein 1; AltName: Full=Ras-GEF domain-containing family member 2 && -	-
