# Supplementary material for: miR-196a Promotes Proliferation of Mammary Epithelial Cells by Targeting CDKN1B
Source: Animals (Basel). 2023 Nov 28;13(23):3682. doi: 10.3390/ani13233682 (PMC10705059; doi:10.3390/ani13233682)
Supplement: Supplementary file 1 [file animals-13-03682-s001.zip › Table S5.xls]

Category	GOID	Description	GeneRatio	BgRatio	pvalue	padj	geneID	geneName	Count	Up	Up_Gene_id	Down	Down_Gene_id
BP	GO:0090066	regulation of anatomical structure size	2/19	16/3990	2.48*10^-3	2.04*10^-1	281137/319094	EDN1/EDN2	2	2	281137/319094	0
BP	GO:0065008	regulation of biological quality	3/19	74/3990	4.79*10^-3	2.04*10^-1	281137/319094/528252	EDN1/EDN2/TLN2	3	2	281137/319094	1	528252
BP	GO:0032501	multicellular organismal process	2/19	45/3990	1.88*10^-2	4.14*10^-1	281137/319094	EDN1/EDN2	2	2	281137/319094	0
BP	GO:0070838	divalent metal ion transport	1/19	11/3990	5.12*10^-2	4.14*10^-1	281879	ITPR3	1	0		1	281879
BP	GO:0072511	divalent inorganic cation transport	1/19	11/3990	5.12*10^-2	4.14*10^-1	281879	ITPR3	1	0		1	281879
BP	GO:0006955	immune response	2/19	80/3990	5.45*10^-2	4.14*10^-1	280826/281666	IL6/CCL20	2	2	280826/281666	0
BP	GO:0002376	immune system process	2/19	83/3990	5.82*10^-2	4.14*10^-1	280826/281666	IL6/CCL20	2	2	280826/281666	0
BP	GO:0006811	ion transport	3/19	191/3990	5.95*10^-2	4.14*10^-1	281879/493644/514409	ITPR3/CLCN5/KCNH3	3	0		3	281879/493644/514409
BP	GO:0006091	generation of precursor metabolites and energy	1/19	15/3990	6.92*10^-2	4.14*10^-1	338063	NDUFA7	1	1	338063	0
BP	GO:0006464	cellular protein modification process	5/19	491/3990	7.44*10^-2	4.14*10^-1	538422/538465/525504/617215/517349	TTLL5/TRIB3/MST1R/PTPN18/USP49	5	2	538465/617215	3	538422/525504/517349
BP	GO:0036211	protein modification process	5/19	491/3990	7.44*10^-2	4.14*10^-1	538422/538465/525504/617215/517349	TTLL5/TRIB3/MST1R/PTPN18/USP49	5	2	538465/617215	3	538422/525504/517349
BP	GO:0015698	inorganic anion transport	1/19	17/3990	7.81*10^-2	4.14*10^-1	493644	CLCN5	1	0		1	493644
BP	GO:0055085	transmembrane transport	3/19	232/3990	9.45*10^-2	4.14*10^-1	281879/493644/514409	ITPR3/CLCN5/KCNH3	3	0		3	281879/493644/514409
BP	GO:0051726	regulation of cell cycle	1/19	24/3990	1.09*10^-1	4.14*10^-1	614348	RGCC	1	1	614348	0
BP	GO:0006952	defense response	1/19	25/3990	1.13*10^-1	4.14*10^-1	281474	SAA3	1	1	281474	0
BP	GO:0046034	ATP metabolic process	1/19	27/3990	1.21*10^-1	4.14*10^-1	338063	NDUFA7	1	1	338063	0
BP	GO:0009126	purine nucleoside monophosphate metabolic process	1/19	28/3990	1.26*10^-1	4.14*10^-1	338063	NDUFA7	1	1	338063	0
BP	GO:0009161	ribonucleoside monophosphate metabolic process	1/19	28/3990	1.26*10^-1	4.14*10^-1	338063	NDUFA7	1	1	338063	0
BP	GO:0009167	purine ribonucleoside monophosphate metabolic process	1/19	28/3990	1.26*10^-1	4.14*10^-1	338063	NDUFA7	1	1	338063	0
BP	GO:0016579	protein deubiquitination	1/19	31/3990	1.38*10^-1	4.14*10^-1	517349	USP49	1	0		1	517349
BP	GO:0070646	protein modification by small protein removal	1/19	31/3990	1.38*10^-1	4.14*10^-1	517349	USP49	1	0		1	517349
BP	GO:0009123	nucleoside monophosphate metabolic process	1/19	32/3990	1.42*10^-1	4.14*10^-1	338063	NDUFA7	1	1	338063	0
BP	GO:0009144	purine nucleoside triphosphate metabolic process	1/19	35/3990	1.54*10^-1	4.14*10^-1	338063	NDUFA7	1	1	338063	0
BP	GO:0009199	ribonucleoside triphosphate metabolic process	1/19	35/3990	1.54*10^-1	4.14*10^-1	338063	NDUFA7	1	1	338063	0
BP	GO:0009205	purine ribonucleoside triphosphate metabolic process	1/19	35/3990	1.54*10^-1	4.14*10^-1	338063	NDUFA7	1	1	338063	0
BP	GO:0006820	anion transport	1/19	36/3990	1.59*10^-1	4.14*10^-1	493644	CLCN5	1	0		1	493644
BP	GO:0009141	nucleoside triphosphate metabolic process	1/19	36/3990	1.59*10^-1	4.14*10^-1	338063	NDUFA7	1	1	338063	0
BP	GO:0017144	drug metabolic process	1/19	39/3990	1.71*10^-1	4.14*10^-1	338063	NDUFA7	1	1	338063	0
BP	GO:0007049	cell cycle	1/19	40/3990	1.75*10^-1	4.14*10^-1	614348	RGCC	1	1	614348	0
BP	GO:0070647	protein modification by small protein conjugation or removal	1/19	40/3990	1.75*10^-1	4.14*10^-1	517349	USP49	1	0		1	517349
BP	GO:0006793	phosphorus metabolic process	4/19	470/3990	1.78*10^-1	4.14*10^-1	538465/525504/617215/338063	TRIB3/MST1R/PTPN18/NDUFA7	4	3	538465/617215/338063	1	525504
BP	GO:0006796	phosphate-containing compound metabolic process	4/19	470/3990	1.78*10^-1	4.14*10^-1	538465/525504/617215/338063	TRIB3/MST1R/PTPN18/NDUFA7	4	3	538465/617215/338063	1	525504
BP	GO:0098660	inorganic ion transmembrane transport	1/19	41/3990	1.79*10^-1	4.14*10^-1	281879	ITPR3	1	0		1	281879
BP	GO:0098662	inorganic cation transmembrane transport	1/19	41/3990	1.79*10^-1	4.14*10^-1	281879	ITPR3	1	0		1	281879
BP	GO:0098655	cation transmembrane transport	1/19	44/3990	1.90*10^-1	4.14*10^-1	281879	ITPR3	1	0		1	281879
BP	GO:0009150	purine ribonucleotide metabolic process	1/19	45/3990	1.94*10^-1	4.14*10^-1	338063	NDUFA7	1	1	338063	0
BP	GO:0009259	ribonucleotide metabolic process	1/19	45/3990	1.94*10^-1	4.14*10^-1	338063	NDUFA7	1	1	338063	0
BP	GO:0016310	phosphorylation	3/19	324/3990	1.96*10^-1	4.14*10^-1	538465/525504/338063	TRIB3/MST1R/NDUFA7	3	2	538465/338063	1	525504
BP	GO:0007010	cytoskeleton organization	1/19	47/3990	2.02*10^-1	4.14*10^-1	528252	TLN2	1	0		1	528252
BP	GO:0006163	purine nucleotide metabolic process	1/19	48/3990	2.06*10^-1	4.14*10^-1	338063	NDUFA7	1	1	338063	0
BP	GO:0019693	ribose phosphate metabolic process	1/19	48/3990	2.06*10^-1	4.14*10^-1	338063	NDUFA7	1	1	338063	0
BP	GO:0030001	metal ion transport	1/19	49/3990	2.10*10^-1	4.14*10^-1	281879	ITPR3	1	0		1	281879
BP	GO:0072521	purine-containing compound metabolic process	1/19	49/3990	2.10*10^-1	4.14*10^-1	338063	NDUFA7	1	1	338063	0
BP	GO:0006470	protein dephosphorylation	1/19	53/3990	2.25*10^-1	4.34*10^-1	617215	PTPN18	1	1	617215	0
BP	GO:0034220	ion transmembrane transport	1/19	55/3990	2.32*10^-1	4.36*10^-1	281879	ITPR3	1	0		1	281879
BP	GO:0016311	dephosphorylation	1/19	56/3990	2.36*10^-1	4.36*10^-1	617215	PTPN18	1	1	617215	0
BP	GO:0009117	nucleotide metabolic process	1/19	75/3990	3.03*10^-1	5.33*10^-1	338063	NDUFA7	1	1	338063	0
BP	GO:0006753	nucleoside phosphate metabolic process	1/19	78/3990	3.13*10^-1	5.33*10^-1	338063	NDUFA7	1	1	338063	0
BP	GO:0007155	cell adhesion	1/19	78/3990	3.13*10^-1	5.33*10^-1	528252	TLN2	1	0		1	528252
BP	GO:0022610	biological adhesion	1/19	78/3990	3.13*10^-1	5.33*10^-1	528252	TLN2	1	0		1	528252
BP	GO:0006508	proteolysis	2/19	246/3990	3.29*10^-1	5.48*10^-1	281309/517349	MMP3/USP49	2	1	281309	1	517349
BP	GO:0055086	nucleobase-containing small molecule metabolic process	1/19	92/3990	3.59*10^-1	5.74*10^-1	338063	NDUFA7	1	1	338063	0
BP	GO:0034613	cellular protein localization	1/19	94/3990	3.65*10^-1	5.74*10^-1	528252	TLN2	1	0		1	528252
BP	GO:0070727	cellular macromolecule localization	1/19	94/3990	3.65*10^-1	5.74*10^-1	528252	TLN2	1	0		1	528252
BP	GO:0006950	response to stress	1/19	99/3990	3.80*10^-1	5.88*10^-1	281474	SAA3	1	1	281474	0
BP	GO:0006812	cation transport	1/19	104/3990	3.95*10^-1	5.95*10^-1	281879	ITPR3	1	0		1	281879
BP	GO:0055114	oxidation-reduction process	2/19	289/3990	4.05*10^-1	5.95*10^-1	511470/338063	CYP1B1/NDUFA7	2	1	338063	1	511470
BP	GO:0008104	protein localization	1/19	108/3990	4.07*10^-1	5.95*10^-1	528252	TLN2	1	0		1	528252
BP	GO:0006468	protein phosphorylation	2/19	294/3990	4.14*10^-1	5.95*10^-1	538465/525504	TRIB3/MST1R	2	1	538465	1	525504
BP	GO:0019637	organophosphate metabolic process	1/19	115/3990	4.27*10^-1	5.95*10^-1	338063	NDUFA7	1	1	338063	0
BP	GO:1901135	carbohydrate derivative metabolic process	1/19	115/3990	4.27*10^-1	5.95*10^-1	338063	NDUFA7	1	1	338063	0
BP	GO:0051641	cellular localization	1/19	120/3990	4.41*10^-1	6.05*10^-1	528252	TLN2	1	0		1	528252
BP	GO:0033036	macromolecule localization	1/19	123/3990	4.49*10^-1	6.06*10^-1	528252	TLN2	1	0		1	528252
BP	GO:0006996	organelle organization	1/19	135/3990	4.81*10^-1	6.39*10^-1	528252	TLN2	1	0		1	528252
BP	GO:0044281	small molecule metabolic process	1/19	197/3990	6.19*10^-1	8.09*10^-1	338063	NDUFA7	1	1	338063	0
BP	GO:0016043	cellular component organization	1/19	206/3990	6.36*10^-1	8.19*10^-1	528252	TLN2	1	0		1	528252
BP	GO:0071840	cellular component organization or biogenesis	1/19	232/3990	6.80*10^-1	8.63*10^-1	528252	TLN2	1	0		1	528252
BP	GO:0006355	regulation of transcription, DNA-templated	1/19	417/3990	8.78*10^-1	9.13*10^-1	506618	FOXO1	1	0		1	506618
BP	GO:1903506	regulation of nucleic acid-templated transcription	1/19	417/3990	8.78*10^-1	9.13*10^-1	506618	FOXO1	1	0		1	506618
BP	GO:2001141	regulation of RNA biosynthetic process	1/19	417/3990	8.78*10^-1	9.13*10^-1	506618	FOXO1	1	0		1	506618
BP	GO:0051252	regulation of RNA metabolic process	1/19	418/3990	8.78*10^-1	9.13*10^-1	506618	FOXO1	1	0		1	506618
BP	GO:0019219	regulation of nucleobase-containing compound metabolic process	1/19	422/3990	8.81*10^-1	9.13*10^-1	506618	FOXO1	1	0		1	506618
BP	GO:0009889	regulation of biosynthetic process	1/19	426/3990	8.84*10^-1	9.13*10^-1	506618	FOXO1	1	0		1	506618
BP	GO:0010556	regulation of macromolecule biosynthetic process	1/19	426/3990	8.84*10^-1	9.13*10^-1	506618	FOXO1	1	0		1	506618
BP	GO:0031326	regulation of cellular biosynthetic process	1/19	426/3990	8.84*10^-1	9.13*10^-1	506618	FOXO1	1	0		1	506618
BP	GO:2000112	regulation of cellular macromolecule biosynthetic process	1/19	426/3990	8.84*10^-1	9.13*10^-1	506618	FOXO1	1	0		1	506618
BP	GO:0010468	regulation of gene expression	1/19	430/3990	8.86*10^-1	9.13*10^-1	506618	FOXO1	1	0		1	506618
BP	GO:0051171	regulation of nitrogen compound metabolic process	1/19	435/3990	8.89*10^-1	9.13*10^-1	506618	FOXO1	1	0		1	506618
BP	GO:0080090	regulation of primary metabolic process	1/19	435/3990	8.89*10^-1	9.13*10^-1	506618	FOXO1	1	0		1	506618
BP	GO:0060255	regulation of macromolecule metabolic process	1/19	442/3990	8.93*10^-1	9.13*10^-1	506618	FOXO1	1	0		1	506618
BP	GO:0031323	regulation of cellular metabolic process	1/19	443/3990	8.94*10^-1	9.13*10^-1	506618	FOXO1	1	0		1	506618
BP	GO:0019222	regulation of metabolic process	1/19	451/3990	8.98*10^-1	9.13*10^-1	506618	FOXO1	1	0		1	506618
BP	GO:0006351	transcription, DNA-templated	1/19	479/3990	9.12*10^-1	9.13*10^-1	506618	FOXO1	1	0		1	506618
BP	GO:0097659	nucleic acid-templated transcription	1/19	479/3990	9.12*10^-1	9.13*10^-1	506618	FOXO1	1	0		1	506618
BP	GO:0032774	RNA biosynthetic process	1/19	481/3990	9.13*10^-1	9.13*10^-1	506618	FOXO1	1	0		1	506618
CC	GO:0005576	extracellular region	7/19	159/2365	1.38*10^-4	3.86*10^-3	540573/280826/281666/281309/281137/281474/319094	STC2/IL6/CCL20/MMP3/EDN1/SAA3/EDN2	7	7	540573/280826/281666/281309/281137/281474/319094	0
CC	GO:0005743	mitochondrial inner membrane	1/19	21/2365	1.56*10^-1	4.99*10^-1	338063	NDUFA7	1	1	338063	0
CC	GO:0019866	organelle inner membrane	1/19	22/2365	1.63*10^-1	4.99*10^-1	338063	NDUFA7	1	1	338063	0
CC	GO:0016459	myosin complex	1/19	24/2365	1.77*10^-1	4.99*10^-1	100296004	MYH6	1	1	100296004	0
CC	GO:0044430	cytoskeletal part	2/19	106/2365	2.08*10^-1	4.99*10^-1	100296004/510914	MYH6/KRT23	2	2	100296004/510914	0
CC	GO:0005856	cytoskeleton	2/19	116/2365	2.38*10^-1	4.99*10^-1	100296004/510914	MYH6/KRT23	2	2	100296004/510914	0
CC	GO:0031012	extracellular matrix	1/19	34/2365	2.41*10^-1	4.99*10^-1	281309	MMP3	1	1	281309	0
CC	GO:0015629	actin cytoskeleton	1/19	36/2365	2.54*10^-1	4.99*10^-1	100296004	MYH6	1	1	100296004	0
CC	GO:0031966	mitochondrial membrane	1/19	36/2365	2.54*10^-1	4.99*10^-1	338063	NDUFA7	1	1	338063	0
CC	GO:0005740	mitochondrial envelope	1/19	40/2365	2.78*10^-1	4.99*10^-1	338063	NDUFA7	1	1	338063	0
CC	GO:0005882	intermediate filament	1/19	43/2365	2.95*10^-1	4.99*10^-1	510914	KRT23	1	1	510914	0
CC	GO:0045111	intermediate filament cytoskeleton	1/19	43/2365	2.95*10^-1	4.99*10^-1	510914	KRT23	1	1	510914	0
CC	GO:0031967	organelle envelope	1/19	46/2365	3.12*10^-1	4.99*10^-1	338063	NDUFA7	1	1	338063	0
CC	GO:0031975	envelope	1/19	46/2365	3.12*10^-1	4.99*10^-1	338063	NDUFA7	1	1	338063	0
CC	GO:0044429	mitochondrial part	1/19	47/2365	3.18*10^-1	4.99*10^-1	338063	NDUFA7	1	1	338063	0
CC	GO:0099513	polymeric cytoskeletal fiber	1/19	47/2365	3.18*10^-1	4.99*10^-1	510914	KRT23	1	1	510914	0
CC	GO:0099080	supramolecular complex	1/19	52/2365	3.46*10^-1	4.99*10^-1	510914	KRT23	1	1	510914	0
CC	GO:0099081	supramolecular polymer	1/19	52/2365	3.46*10^-1	4.99*10^-1	510914	KRT23	1	1	510914	0
CC	GO:0099512	supramolecular fiber	1/19	52/2365	3.46*10^-1	4.99*10^-1	510914	KRT23	1	1	510914	0
CC	GO:0044421	extracellular region part	1/19	54/2365	3.56*10^-1	4.99*10^-1	281309	MMP3	1	1	281309	0
CC	GO:0031090	organelle membrane	1/19	65/2365	4.12*10^-1	5.49*10^-1	338063	NDUFA7	1	1	338063	0
CC	GO:0005739	mitochondrion	1/19	69/2365	4.32*10^-1	5.49*10^-1	338063	NDUFA7	1	1	338063	0
CC	GO:0044446	intracellular organelle part	3/19	335/2365	5.18*10^-1	6.12*10^-1	100296004/510914/338063	MYH6/KRT23/NDUFA7	3	3	100296004/510914/338063	0
CC	GO:0044422	organelle part	3/19	338/2365	5.24*10^-1	6.12*10^-1	100296004/510914/338063	MYH6/KRT23/NDUFA7	3	3	100296004/510914/338063	0
CC	GO:0043228	non-membrane-bounded organelle	2/19	370/2365	8.23*10^-1	8.86*10^-1	100296004/510914	MYH6/KRT23	2	2	100296004/510914	0
CC	GO:0043232	intracellular non-membrane-bounded organelle	2/19	370/2365	8.23*10^-1	8.86*10^-1	100296004/510914	MYH6/KRT23	2	2	100296004/510914	0
CC	GO:0005634	nucleus	1/19	372/2365	9.62*10^-1	9.73*10^-1	540547	CCND3	1	0		1	540547
CC	GO:0044444	cytoplasmic part	1/19	408/2365	9.73*10^-1	9.73*10^-1	338063	NDUFA7	1	1	338063	0
MF	GO:0005102	signaling receptor binding	4/29	131/6548	2.47*10^-3	5.54*10^-2	540573/280826/281666/785576	STC2/IL6/CCL20/FGF21	4	4	540573/280826/281666/785576	0
MF	GO:0030545	receptor regulator activity	3/29	74/6548	4.10*10^-3	5.54*10^-2	540573/281666/785576	STC2/CCL20/FGF21	3	3	540573/281666/785576	0
MF	GO:0048018	receptor ligand activity	3/29	74/6548	4.10*10^-3	5.54*10^-2	540573/281666/785576	STC2/CCL20/FGF21	3	3	540573/281666/785576	0
MF	GO:0005216	ion channel activity	3/29	80/6548	5.10*10^-3	5.54*10^-2	281879/493644/514409	ITPR3/CLCN5/KCNH3	3	0		3	281879/493644/514409
MF	GO:0015267	channel activity	3/29	80/6548	5.10*10^-3	5.54*10^-2	281879/493644/514409	ITPR3/CLCN5/KCNH3	3	0		3	281879/493644/514409
MF	GO:0022803	passive transmembrane transporter activity	3/29	80/6548	5.10*10^-3	5.54*10^-2	281879/493644/514409	ITPR3/CLCN5/KCNH3	3	0		3	281879/493644/514409
MF	GO:0022838	substrate-specific channel activity	3/29	80/6548	5.10*10^-3	5.54*10^-2	281879/493644/514409	ITPR3/CLCN5/KCNH3	3	0		3	281879/493644/514409
MF	GO:0005126	cytokine receptor binding	2/29	46/6548	1.74*10^-2	1.65*10^-1	280826/281666	IL6/CCL20	2	2	280826/281666	0
MF	GO:0015318	inorganic molecular entity transmembrane transporter activity	3/29	172/6548	3.95*10^-2	2.56*10^-1	281879/493644/514409	ITPR3/CLCN5/KCNH3	3	0		3	281879/493644/514409
MF	GO:0015075	ion transmembrane transporter activity	3/29	190/6548	5.06*10^-2	2.56*10^-1	281879/493644/514409	ITPR3/CLCN5/KCNH3	3	0		3	281879/493644/514409
MF	GO:0003954	NADH dehydrogenase activity	1/29	14/6548	6.03*10^-2	2.56*10^-1	338063	NDUFA7	1	1	338063	0
MF	GO:0005244	voltage-gated ion channel activity	1/29	14/6548	6.03*10^-2	2.56*10^-1	493644	CLCN5	1	0		1	493644
MF	GO:0008137	NADH dehydrogenase (ubiquinone) activity	1/29	14/6548	6.03*10^-2	2.56*10^-1	338063	NDUFA7	1	1	338063	0
MF	GO:0016655	oxidoreductase activity, acting on NAD(P)H, quinone or similar compound as acceptor	1/29	14/6548	6.03*10^-2	2.56*10^-1	338063	NDUFA7	1	1	338063	0
MF	GO:0022832	voltage-gated channel activity	1/29	14/6548	6.03*10^-2	2.56*10^-1	493644	CLCN5	1	0		1	493644
MF	GO:0050136	NADH dehydrogenase (quinone) activity	1/29	14/6548	6.03*10^-2	2.56*10^-1	338063	NDUFA7	1	1	338063	0
MF	GO:0008009	chemokine activity	1/29	15/6548	6.45*10^-2	2.56*10^-1	281666	CCL20	1	1	281666	0
MF	GO:0042379	chemokine receptor binding	1/29	15/6548	6.45*10^-2	2.56*10^-1	281666	CCL20	1	1	281666	0
MF	GO:0001664	G-protein coupled receptor binding	1/29	16/6548	6.86*10^-2	2.56*10^-1	281666	CCL20	1	1	281666	0
MF	GO:0015103	inorganic anion transmembrane transporter activity	1/29	16/6548	6.86*10^-2	2.56*10^-1	493644	CLCN5	1	0		1	493644
MF	GO:0005179	hormone activity	1/29	18/6548	7.69*10^-2	2.56*10^-1	540573	STC2	1	1	540573	0
MF	GO:0016651	oxidoreductase activity, acting on NAD(P)H	1/29	18/6548	7.69*10^-2	2.56*10^-1	338063	NDUFA7	1	1	338063	0
MF	GO:0098772	molecular function regulator	3/29	229/6548	7.92*10^-2	2.56*10^-1	540573/281666/785576	STC2/CCL20/FGF21	3	3	540573/281666/785576	0
MF	GO:0005125	cytokine activity	1/29	19/6548	8.10*10^-2	2.56*10^-1	281666	CCL20	1	1	281666	0
MF	GO:0022857	transmembrane transporter activity	3/29	238/6548	8.66*10^-2	2.63*10^-1	281879/493644/514409	ITPR3/CLCN5/KCNH3	3	0		3	281879/493644/514409
MF	GO:0004725	protein tyrosine phosphatase activity	1/29	26/6548	1.09*10^-1	3.07*10^-1	617215	PTPN18	1	1	617215	0
MF	GO:0005261	cation channel activity	1/29	26/6548	1.09*10^-1	3.07*10^-1	281879	ITPR3	1	0		1	281879
MF	GO:0044877	protein-containing complex binding	1/29	31/6548	1.29*10^-1	3.15*10^-1	528252	TLN2	1	0		1	528252
MF	GO:0005215	transporter activity	3/29	284/6548	1.29*10^-1	3.15*10^-1	281879/493644/514409	ITPR3/CLCN5/KCNH3	3	0		3	281879/493644/514409
MF	GO:0008509	anion transmembrane transporter activity	1/29	32/6548	1.33*10^-1	3.15*10^-1	493644	CLCN5	1	0		1	493644
MF	GO:0019783	ubiquitin-like protein-specific protease activity	1/29	33/6548	1.37*10^-1	3.15*10^-1	517349	USP49	1	0		1	517349
MF	GO:0036459	thiol-dependent ubiquitinyl hydrolase activity	1/29	33/6548	1.37*10^-1	3.15*10^-1	517349	USP49	1	0		1	517349
MF	GO:0101005	ubiquitinyl hydrolase activity	1/29	33/6548	1.37*10^-1	3.15*10^-1	517349	USP49	1	0		1	517349
MF	GO:0008083	growth factor activity	1/29	37/6548	1.52*10^-1	3.39*10^-1	785576	FGF21	1	1	785576	0
MF	GO:0022836	gated channel activity	1/29	41/6548	1.67*10^-1	3.43*10^-1	493644	CLCN5	1	0		1	493644
MF	GO:0022839	ion gated channel activity	1/29	41/6548	1.67*10^-1	3.43*10^-1	493644	CLCN5	1	0		1	493644
MF	GO:0003779	actin binding	1/29	43/6548	1.74*10^-1	3.43*10^-1	528252	TLN2	1	0		1	528252
MF	GO:0046873	metal ion transmembrane transporter activity	1/29	45/6548	1.82*10^-1	3.43*10^-1	281879	ITPR3	1	0		1	281879
MF	GO:0035091	phosphatidylinositol binding	1/29	46/6548	1.85*10^-1	3.43*10^-1	517400	SNX30	1	0		1	517400
MF	GO:0017111	nucleoside-triphosphatase activity	2/29	187/6548	2.00*10^-1	3.43*10^-1	100296004/100299651	MYH6/ABCA2	2	1	100296004	1	100299651
MF	GO:0016462	pyrophosphatase activity	2/29	190/6548	2.05*10^-1	3.43*10^-1	100296004/100299651	MYH6/ABCA2	2	1	100296004	1	100299651
MF	GO:0016818	hydrolase activity, acting on acid anhydrides, in phosphorus-containing anhydrides	2/29	193/6548	2.10*10^-1	3.43*10^-1	100296004/100299651	MYH6/ABCA2	2	1	100296004	1	100299651
MF	GO:0004222	metalloendopeptidase activity	1/29	55/6548	2.17*10^-1	3.43*10^-1	281309	MMP3	1	1	281309	0
MF	GO:0016705	oxidoreductase activity, acting on paired donors, with incorporation or reduction of molecular oxygen	1/29	56/6548	2.21*10^-1	3.43*10^-1	511470	CYP1B1	1	0		1	511470
MF	GO:0016817	hydrolase activity, acting on acid anhydrides	2/29	201/6548	2.23*10^-1	3.43*10^-1	100296004/100299651	MYH6/ABCA2	2	1	100296004	1	100299651
MF	GO:0003774	motor activity	1/29	57/6548	2.24*10^-1	3.43*10^-1	100296004	MYH6	1	1	100296004	0
MF	GO:0020037	heme binding	1/29	57/6548	2.24*10^-1	3.43*10^-1	511470	CYP1B1	1	0		1	511470
MF	GO:0004721	phosphoprotein phosphatase activity	1/29	58/6548	2.28*10^-1	3.43*10^-1	617215	PTPN18	1	1	617215	0
MF	GO:0005506	iron ion binding	1/29	58/6548	2.28*10^-1	3.43*10^-1	511470	CYP1B1	1	0		1	511470
MF	GO:0005543	phospholipid binding	1/29	58/6548	2.28*10^-1	3.43*10^-1	517400	SNX30	1	0		1	517400
MF	GO:0008234	cysteine-type peptidase activity	1/29	60/6548	2.35*10^-1	3.43*10^-1	517349	USP49	1	0		1	517349
MF	GO:0046906	tetrapyrrole binding	1/29	60/6548	2.35*10^-1	3.43*10^-1	511470	CYP1B1	1	0		1	511470
MF	GO:0016887	ATPase activity	1/29	69/6548	2.65*10^-1	3.80*10^-1	100299651	ABCA2	1	0		1	100299651
MF	GO:0008237	metallopeptidase activity	1/29	76/6548	2.88*10^-1	4.02*10^-1	281309	MMP3	1	1	281309	0
MF	GO:0016791	phosphatase activity	1/29	78/6548	2.94*10^-1	4.02*10^-1	617215	PTPN18	1	1	617215	0
MF	GO:0070011	peptidase activity, acting on L-amino acid peptides	2/29	245/6548	2.96*10^-1	4.02*10^-1	281309/517349	MMP3/USP49	2	1	281309	1	517349
MF	GO:0008233	peptidase activity	2/29	253/6548	3.09*10^-1	4.10*10^-1	281309/517349	MMP3/USP49	2	1	281309	1	517349
MF	GO:0008092	cytoskeletal protein binding	1/29	84/6548	3.13*10^-1	4.10*10^-1	528252	TLN2	1	0		1	528252
MF	GO:0008289	lipid binding	1/29	86/6548	3.19*10^-1	4.11*10^-1	517400	SNX30	1	0		1	517400
MF	GO:0046914	transition metal ion binding	3/29	461/6548	3.35*10^-1	4.24*10^-1	511470/281309/517349	CYP1B1/MMP3/USP49	3	1	281309	2	511470/517349
MF	GO:0005198	structural molecule activity	2/29	274/6548	3.44*10^-1	4.29*10^-1	528252/510914	TLN2/KRT23	2	1	510914	1	528252
MF	GO:0022890	inorganic cation transmembrane transporter activity	1/29	100/6548	3.61*10^-1	4.42*10^-1	281879	ITPR3	1	0		1	281879
MF	GO:0043565	sequence-specific DNA binding	1/29	103/6548	3.69*10^-1	4.45*10^-1	506618	FOXO1	1	0		1	506618
MF	GO:0008324	cation transmembrane transporter activity	1/29	109/6548	3.86*10^-1	4.47*10^-1	281879	ITPR3	1	0		1	281879
MF	GO:0042578	phosphoric ester hydrolase activity	1/29	109/6548	3.86*10^-1	4.47*10^-1	617215	PTPN18	1	1	617215	0
MF	GO:0004672	protein kinase activity	2/29	301/6548	3.88*10^-1	4.47*10^-1	538465/525504	TRIB3/MST1R	2	1	538465	1	525504
MF	GO:0016773	phosphotransferase activity, alcohol group as acceptor	2/29	349/6548	4.63*10^-1	5.16*10^-1	538465/525504	TRIB3/MST1R	2	1	538465	1	525504
MF	GO:0016301	kinase activity	2/29	350/6548	4.64*10^-1	5.16*10^-1	538465/525504	TRIB3/MST1R	2	1	538465	1	525504
MF	GO:0016491	oxidoreductase activity	2/29	353/6548	4.69*10^-1	5.16*10^-1	511470/338063	CYP1B1/NDUFA7	2	1	338063	1	511470
MF	GO:0004175	endopeptidase activity	1/29	147/6548	4.83*10^-1	5.24*10^-1	281309	MMP3	1	1	281309	0
MF	GO:0008270	zinc ion binding	2/29	375/6548	5.01*10^-1	5.36*10^-1	281309/517349	MMP3/USP49	2	1	281309	1	517349
MF	GO:0016788	hydrolase activity, acting on ester bonds	1/29	179/6548	5.53*10^-1	5.84*10^-1	617215	PTPN18	1	1	617215	0
MF	GO:0048037	cofactor binding	1/29	185/6548	5.65*10^-1	5.88*10^-1	511470	CYP1B1	1	0		1	511470
MF	GO:0003700	DNA binding transcription factor activity	1/29	196/6548	5.87*10^-1	5.99*10^-1	506618	FOXO1	1	0		1	506618
MF	GO:0016772	transferase activity, transferring phosphorus-containing groups	2/29	441/6548	5.91*10^-1	5.99*10^-1	538465/525504	TRIB3/MST1R	2	1	538465	1	525504
MF	GO:0140110	transcription regulator activity	1/29	221/6548	6.31*10^-1	6.31*10^-1	506618	FOXO1	1	0		1	506618
