# Supplementary material for: miR-196a Promotes Proliferation of Mammary Epithelial Cells by Targeting CDKN1B
Source: Animals (Basel). 2023 Nov 28;13(23):3682. doi: 10.3390/ani13233682 (PMC10705059; doi:10.3390/ani13233682)
Supplement: Supplementary file 1 [file animals-13-03682-s001.zip › Table S6.xls]

KEGGID	Description	GeneRatio	BgRatio	pvalue	padj	geneID	geneName	keggID	Count	Up	Up_Gene_id	Down	Down_Gene_id
bta05202	Transcriptional misregulation in cancer	6/46	175/6796	1.07*10^-3	9.95*10^-2	280826/506618/281309/505463/777788/101902346	IL6/FOXO1/MMP3/GADD45A/DDIT3/LOC101902346	bta:280826/bta:506618/bta:281309/bta:505463/bta:777788/bta:326601	6	5	280826/281309/505463/777788/101902346	1	506618
bta04218	Cellular senescence	6/46	178/6796	1.16*10^-3	9.95*10^-2	280826/540547/506618/512233/281879/505463	IL6/CCND3/FOXO1/HIPK1/ITPR3/GADD45A	bta:280826/bta:540547/bta:506618/bta:512233/bta:281879/bta:505463	6	2	280826/505463	4	540547/506618/512233/281879
bta04260	Cardiac muscle contraction	4/46	85/6796	2.49*10^-3	1.42*10^-1	533137/112445029/100296004/281570	SLC9A6/LOC112445029/MYH6/UQCR11	bta:533137/bta:112445029/bta:100296004/bta:281570	4	2	100296004/281570	2	533137/112445029
bta04933	AGE-RAGE signaling pathway in diabetic complications	4/46	99/6796	4.33*10^-3	1.42*10^-1	407125/280826/506618/281137	EGR1/IL6/FOXO1/EDN1	bta:407125/bta:280826/bta:506618/bta:281137	4	2	280826/281137	2	407125/506618
bta04924	Renin secretion	3/46	51/6796	4.82*10^-3	1.42*10^-1	281879/281137/319094	ITPR3/EDN1/EDN2	bta:281879/bta:281137/bta:319094	3	2	281137/319094	1	281879
bta04270	Vascular smooth muscle contraction	4/46	103/6796	4.98*10^-3	1.42*10^-1	281879/281660/281137/319094	ITPR3/CALD1/EDN1/EDN2	bta:281879/bta:281660/bta:281137/bta:319094	4	3	281660/281137/319094	1	281879
bta04668	TNF signaling pathway	4/46	118/6796	8.04*10^-3	1.77*10^-1	280826/281666/281309/281137	IL6/CCL20/MMP3/EDN1	bta:280826/bta:281666/bta:281309/bta:281137	4	4	280826/281666/281309/281137	0
bta04068	FoxO signaling pathway	4/46	119/6796	8.28*10^-3	1.77*10^-1	280826/506618/505463/513776.G1	IL6/FOXO1/GADD45A/FBXO32	bta:280826/bta:506618/bta:505463/bta:513776	4	2	280826/505463	2	506618/513776.G1
bta05410	Hypertrophic cardiomyopathy	3/46	67/6796	1.03*10^-2	1.92*10^-1	280826/281137/100296004	IL6/EDN1/MYH6	bta:280826/bta:281137/bta:100296004	3	3	280826/281137/100296004	0
bta04630	JAK-STAT signaling pathway	4/46	130/6796	1.12*10^-2	1.92*10^-1	280826/540547/282257/338437	IL6/CCND3/IFNAR1/SOCS2	bta:280826/bta:540547/bta:282257/bta:338437	4	1	280826	3	540547/282257/338437
bta04925	Aldosterone synthesis and secretion	3/46	76/6796	1.45*10^-2	2.25*10^-1	281879/282146/281416	ITPR3/ATP2B4/POMC	bta:281879/bta:282146/bta:281416	3	1	281416	2	281879/282146
bta04657	IL-17 signaling pathway	3/46	83/6796	1.83*10^-2	2.29*10^-1	280826/281666/281309	IL6/CCL20/MMP3	bta:280826/bta:281666/bta:281309	3	3	280826/281666/281309	0
bta05020	Prion disease	6/46	315/6796	1.85*10^-2	2.29*10^-1	407125/280826/281879/777788/281570/338063	EGR1/IL6/ITPR3/DDIT3/UQCR11/NDUFA7	bta:407125/bta:280826/bta:281879/bta:777788/bta:281570/bta:338063	6	4	280826/777788/281570/338063	2	407125/281879
bta04115	p53 signaling pathway	3/46	86/6796	2.01*10^-2	2.29*10^-1	540547/617931/505463	CCND3/SIVA1/GADD45A	bta:540547/bta:617931/bta:505463	3	2	617931/505463	1	540547
bta05323	Rheumatoid arthritis	3/46	86/6796	2.01*10^-2	2.29*10^-1	280826/281666/281309	IL6/CCL20/MMP3	bta:280826/bta:281666/bta:281309	3	3	280826/281666/281309	0
bta04024	cAMP signaling pathway	4/46	166/6796	2.53*10^-2	2.70*10^-1	282146/281137/319094/281416	ATP2B4/EDN1/EDN2/POMC	bta:282146/bta:281137/bta:319094/bta:281416	4	3	281137/319094/281416	1	282146
bta04931	Insulin resistance	3/46	99/6796	2.90*10^-2	2.90*10^-1	280826/506618/538465	IL6/FOXO1/TRIB3	bta:280826/bta:506618/bta:538465	3	2	280826/538465	1	506618
bta04020	Calcium signaling pathway	4/46	176/6796	3.05*10^-2	2.90*10^-1	281879/282146/785576/525504	ITPR3/ATP2B4/FGF21/MST1R	bta:281879/bta:282146/bta:785576/bta:525504	4	1	785576	3	281879/282146/525504
bta04932	Non-alcoholic fatty liver disease	4/46	183/6796	3.45*10^-2	2.96*10^-1	280826/777788/281570/338063	IL6/DDIT3/UQCR11/NDUFA7	bta:280826/bta:777788/bta:281570/bta:338063	4	4	280826/777788/281570/338063	0
bta04714	Thermogenesis	5/46	270/6796	3.46*10^-2	2.96*10^-1	338040/100295228/785576/281570/338063	ATP5ME/NDUFAF8/FGF21/UQCR11/NDUFA7	bta:338040/bta:100295228/bta:785576/bta:281570/bta:338063	5	5	338040/100295228/785576/281570/338063	0
bta05200	Pathways in cancer	7/46	480/6796	4.08*10^-2	3.32*10^-1	280826/540547/282257/506618/505463/281137/785576	IL6/CCND3/IFNAR1/FOXO1/GADD45A/EDN1/FGF21	bta:280826/bta:540547/bta:282257/bta:506618/bta:505463/bta:281137/bta:785576	7	4	280826/505463/281137/785576	3	540547/282257/506618
bta04915	Estrogen signaling pathway	3/46	116/6796	4.33*10^-2	3.36*10^-1	281879/510914/281416	ITPR3/KRT23/POMC	bta:281879/bta:510914/bta:281416	3	2	510914/281416	1	281879
bta04927	Cortisol synthesis and secretion	2/46	53/6796	4.97*10^-2	3.50*10^-1	281879/281416	ITPR3/POMC	bta:281879/bta:281416	2	1	281416	1	281879
bta04371	Apelin signaling pathway	3/46	126/6796	5.30*10^-2	3.50*10^-1	407125/281103/281879	EGR1/CTGF/ITPR3	bta:407125/bta:281103/bta:281879	3	1	281103	2	407125/281879
bta04061	Viral protein interaction with cytokine and cytokine receptor	2/46	57/6796	5.66*10^-2	3.50*10^-1	280826/281666	IL6/CCL20	bta:280826/bta:281666	2	2	280826/281666	0
bta04022	cGMP-PKG signaling pathway	3/46	130/6796	5.72*10^-2	3.50*10^-1	281879/282146/100296004	ITPR3/ATP2B4/MYH6	bta:281879/bta:282146/bta:100296004	3	1	100296004	2	281879/282146
bta05169	Epstein-Barr virus infection	4/46	216/6796	5.73*10^-2	3.50*10^-1	280826/540547/282257/505463	IL6/CCND3/IFNAR1/GADD45A	bta:280826/bta:540547/bta:282257/bta:505463	4	2	280826/505463	2	540547/282257
bta04970	Salivary secretion	2/46	58/6796	5.83*10^-2	3.50*10^-1	281879/282146	ITPR3/ATP2B4	bta:281879/bta:282146	2	0		2	281879/282146
bta04080	Neuroactive ligand-receptor interaction	3/46	132/6796	5.94*10^-2	3.50*10^-1	281137/319094/281416	EDN1/EDN2/POMC	bta:281137/bta:319094/bta:281416	3	3	281137/319094/281416	0
bta05162	Measles	3/46	135/6796	6.27*10^-2	3.57*10^-1	280826/540547/282257	IL6/CCND3/IFNAR1	bta:280826/bta:540547/bta:282257	3	1	280826	2	540547/282257
bta05218	Melanoma	2/46	62/6796	6.56*10^-2	3.62*10^-1	505463/785576	GADD45A/FGF21	bta:505463/bta:785576	2	2	505463/785576	0
bta04972	Pancreatic secretion	2/46	64/6796	6.94*10^-2	3.71*10^-1	281879/282146	ITPR3/ATP2B4	bta:281879/bta:282146	2	0		2	281879/282146
bta04210	Apoptosis	3/46	147/6796	7.67*10^-2	3.93*10^-1	281879/505463/777788	ITPR3/GADD45A/DDIT3	bta:281879/bta:505463/bta:777788	3	2	505463/777788	1	281879
bta05166	Human T-cell leukemia virus 1 infection	4/46	240/6796	7.81*10^-2	3.93*10^-1	407125/280826/540547/528252	EGR1/IL6/CCND3/TLN2	bta:407125/bta:280826/bta:540547/bta:528252	4	1	280826	3	407125/540547/528252
bta04010	MAPK signaling pathway	4/46	254/6796	9.17*10^-2	4.48*10^-1	505463/280877/777788/785576	GADD45A/NF1/DDIT3/FGF21	bta:505463/bta:280877/bta:777788/bta:785576	4	3	505463/777788/785576	1	280877
bta04621	NOD-like receptor signaling pathway	3/46	163/6796	9.74*10^-2	4.56*10^-1	280826/282257/281879	IL6/IFNAR1/ITPR3	bta:280826/bta:282257/bta:281879	3	1	280826	2	282257/281879
bta05164	Influenza A	3/46	164/6796	9.88*10^-2	4.56*10^-1	280826/540547/282257	IL6/CCND3/IFNAR1	bta:280826/bta:540547/bta:282257	3	1	280826	2	540547/282257
bta01521	EGFR tyrosine kinase inhibitor resistance	2/46	83/6796	1.08*10^-1	4.74*10^-1	280826/280877	IL6/NF1	bta:280826/bta:280877	2	1	280826	1	280877
bta04912	GnRH signaling pathway	2/46	83/6796	1.08*10^-1	4.74*10^-1	407125/281879	EGR1/ITPR3	bta:407125/bta:281879	2	0		2	407125/281879
bta04510	Focal adhesion	3/46	176/6796	1.16*10^-1	4.85*10^-1	540547/508819/528252	CCND3/PIP5K1C/TLN2	bta:540547/bta:508819/bta:528252	3	0		3	540547/508819/528252
bta04916	Melanogenesis	2/46	89/6796	1.21*10^-1	4.85*10^-1	281137/281416	EDN1/POMC	bta:281137/bta:281416	2	2	281137/281416	0
bta04620	Toll-like receptor signaling pathway	2/46	90/6796	1.24*10^-1	4.85*10^-1	280826/282257	IL6/IFNAR1	bta:280826/bta:282257	2	1	280826	1	282257
bta00190	Oxidative phosphorylation	3/46	182/6796	1.25*10^-1	4.85*10^-1	338040/281570/338063	ATP5ME/UQCR11/NDUFA7	bta:338040/bta:281570/bta:338063	3	3	338040/281570/338063	0
bta04060	Cytokine-cytokine receptor interaction	3/46	184/6796	1.28*10^-1	4.85*10^-1	280826/282257/281666	IL6/IFNAR1/CCL20	bta:280826/bta:282257/bta:281666	3	2	280826/281666	1	282257
bta04928	Parathyroid hormone synthesis, secretion and action	2/46	92/6796	1.28*10^-1	4.85*10^-1	407125/281879	EGR1/ITPR3	bta:407125/bta:281879	2	0		2	407125/281879
bta04070	Phosphatidylinositol signaling system	2/46	95/6796	1.35*10^-1	4.85*10^-1	281879/508819	ITPR3/PIP5K1C	bta:281879/bta:508819	2	0		2	281879/508819
bta04625	C-type lectin receptor signaling pathway	2/46	96/6796	1.37*10^-1	4.85*10^-1	280826/281879	IL6/ITPR3	bta:280826/bta:281879	2	1	280826	1	281879
bta04935	Growth hormone synthesis, secretion and action	2/46	97/6796	1.40*10^-1	4.85*10^-1	281879/338437	ITPR3/SOCS2	bta:281879/bta:338437	2	0		2	281879/338437
bta04922	Glucagon signaling pathway	2/46	98/6796	1.42*10^-1	4.85*10^-1	506618/281879	FOXO1/ITPR3	bta:506618/bta:281879	2	0		2	506618/281879
bta05215	Prostate cancer	2/46	98/6796	1.42*10^-1	4.85*10^-1	506618/281309	FOXO1/MMP3	bta:506618/bta:281309	2	1	281309	1	506618
bta04611	Platelet activation	2/46	101/6796	1.49*10^-1	4.92*10^-1	281879/528252	ITPR3/TLN2	bta:281879/bta:528252	2	0		2	281879/528252
bta04151	PI3K-Akt signaling pathway	4/46	306/6796	1.51*10^-1	4.92*10^-1	280826/540547/282257/785576	IL6/CCND3/IFNAR1/FGF21	bta:280826/bta:540547/bta:282257/bta:785576	4	2	280826/785576	2	540547/282257
bta05167	Kaposi sarcoma-associated herpesvirus infection	3/46	200/6796	1.53*10^-1	4.92*10^-1	280826/282257/281879	IL6/IFNAR1/ITPR3	bta:280826/bta:282257/bta:281879	3	1	280826	2	282257/281879
bta00512	Mucin type O-glycan biosynthesis	1/46	26/6796	1.62*10^-1	4.98*10^-1	540500	GALNT14	bta:540500	1	1	540500	0
bta05010	Alzheimer disease	5/46	429/6796	1.62*10^-1	4.98*10^-1	280826/281879/777788/281570/338063	IL6/ITPR3/DDIT3/UQCR11/NDUFA7	bta:280826/bta:281879/bta:777788/bta:281570/bta:338063	5	4	280826/777788/281570/338063	1	281879
bta04810	Regulation of actin cytoskeleton	3/46	208/6796	1.66*10^-1	4.98*10^-1	508819/785576/614348	PIP5K1C/FGF21/RGCC	bta:508819/bta:785576/bta:614348	3	2	785576/614348	1	508819
bta04919	Thyroid hormone signaling pathway	2/46	109/6796	1.68*10^-1	4.98*10^-1	506618/100296004	FOXO1/MYH6	bta:506618/bta:100296004	2	1	100296004	1	506618
bta05417	Lipid and atherosclerosis	3/46	210/6796	1.69*10^-1	4.98*10^-1	280826/281309/777788	IL6/MMP3/DDIT3	bta:280826/bta:281309/bta:777788	3	3	280826/281309/777788	0
bta04392	Hippo signaling pathway - multiple species	1/46	28/6796	1.73*10^-1	4.98*10^-1	510549	RASSF4	bta:510549	1	1	510549	0
bta05012	Parkinson disease	4/46	324/6796	1.75*10^-1	4.98*10^-1	281879/777788/281570/338063	ITPR3/DDIT3/UQCR11/NDUFA7	bta:281879/bta:777788/bta:281570/bta:338063	4	3	777788/281570/338063	1	281879
bta04261	Adrenergic signaling in cardiomyocytes	2/46	115/6796	1.82*10^-1	5.09*10^-1	282146/100296004	ATP2B4/MYH6	bta:282146/bta:100296004	2	1	100296004	1	282146
bta05143	African trypanosomiasis	1/46	30/6796	1.85*10^-1	5.09*10^-1	280826	IL6	bta:280826	1	1	280826	0
bta04066	HIF-1 signaling pathway	2/46	117/6796	1.87*10^-1	5.09*10^-1	280826/281137	IL6/EDN1	bta:280826/bta:281137	2	2	280826/281137	0
bta04936	Alcoholic liver disease	2/46	119/6796	1.92*10^-1	5.10*10^-1	280826/506618	IL6/FOXO1	bta:280826/bta:506618	2	1	280826	1	506618
bta05332	Graft-versus-host disease	1/46	34/6796	2.07*10^-1	5.10*10^-1	280826	IL6	bta:280826	1	1	280826	0
bta00514	Other types of O-glycan biosynthesis	1/46	35/6796	2.12*10^-1	5.10*10^-1	540500	GALNT14	bta:540500	1	1	540500	0
bta01523	Antifolate resistance	1/46	35/6796	2.12*10^-1	5.10*10^-1	280826	IL6	bta:280826	1	1	280826	0
bta05224	Breast cancer	2/46	127/6796	2.12*10^-1	5.10*10^-1	505463/785576	GADD45A/FGF21	bta:505463/bta:785576	2	2	505463/785576	0
bta04723	Retrograde endocannabinoid signaling	2/46	128/6796	2.15*10^-1	5.10*10^-1	281879/338063	ITPR3/NDUFA7	bta:281879/bta:338063	2	1	338063	1	281879
bta04672	Intestinal immune network for IgA production	1/46	36/6796	2.17*10^-1	5.10*10^-1	280826	IL6	bta:280826	1	1	280826	0
bta05144	Malaria	1/46	36/6796	2.17*10^-1	5.10*10^-1	280826	IL6	bta:280826	1	1	280826	0
bta05204	Chemical carcinogenesis - DNA adducts	1/46	37/6796	2.23*10^-1	5.10*10^-1	511470	CYP1B1	bta:511470	1	0		1	511470
bta05226	Gastric cancer	2/46	132/6796	2.25*10^-1	5.10*10^-1	505463/785576	GADD45A/FGF21	bta:505463/bta:785576	2	2	505463/785576	0
bta00140	Steroid hormone biosynthesis	1/46	38/6796	2.28*10^-1	5.10*10^-1	511470	CYP1B1	bta:511470	1	0		1	511470
bta04910	Insulin signaling pathway	2/46	134/6796	2.30*10^-1	5.10*10^-1	506618/338437	FOXO1/SOCS2	bta:506618/bta:338437	2	0		2	506618/338437
bta00380	Tryptophan metabolism	1/46	39/6796	2.33*10^-1	5.10*10^-1	511470	CYP1B1	bta:511470	1	0		1	511470
bta00980	Metabolism of xenobiotics by cytochrome P450	1/46	40/6796	2.38*10^-1	5.10*10^-1	511470	CYP1B1	bta:511470	1	0		1	511470
bta04913	Ovarian steroidogenesis	1/46	40/6796	2.38*10^-1	5.10*10^-1	511470	CYP1B1	bta:511470	1	0		1	511470
bta04961	Endocrine and other factor-regulated calcium reabsorption	1/46	40/6796	2.38*10^-1	5.10*10^-1	282146	ATP2B4	bta:282146	1	0		1	282146
bta05216	Thyroid cancer	1/46	40/6796	2.38*10^-1	5.10*10^-1	505463	GADD45A	bta:505463	1	1	505463	0
bta04930	Type II diabetes mellitus	1/46	41/6796	2.44*10^-1	5.13*10^-1	338437	SOCS2	bta:338437	1	0		1	338437
bta04934	Cushing syndrome	2/46	141/6796	2.47*10^-1	5.13*10^-1	281879/281416	ITPR3/POMC	bta:281879/bta:281416	2	1	281416	1	281879
bta05135	Yersinia infection	2/46	142/6796	2.50*10^-1	5.13*10^-1	280826/508819	IL6/PIP5K1C	bta:280826/bta:508819	2	1	280826	1	508819
bta05208	Chemical carcinogenesis - reactive oxygen species	3/46	260/6796	2.57*10^-1	5.13*10^-1	511470/281570/338063	CYP1B1/UQCR11/NDUFA7	bta:511470/bta:281570/bta:338063	3	2	281570/338063	1	511470
bta04110	Cell cycle	2/46	145/6796	2.57*10^-1	5.13*10^-1	540547/505463	CCND3/GADD45A	bta:540547/bta:505463	2	1	505463	1	540547
bta04390	Hippo signaling pathway	2/46	149/6796	2.67*10^-1	5.13*10^-1	540547/281103	CCND3/CTGF	bta:540547/bta:281103	2	1	281103	1	540547
bta02010	ABC transporters	1/46	46/6796	2.69*10^-1	5.13*10^-1	100299651	ABCA2	bta:100299651	1	0		1	100299651
bta00600	Sphingolipid metabolism	1/46	47/6796	2.74*10^-1	5.13*10^-1	614354	CERS3	bta:614354	1	1	614354	0
bta05207	Chemical carcinogenesis - receptor activation	2/46	155/6796	2.83*10^-1	5.13*10^-1	540547/511470	CCND3/CYP1B1	bta:540547/bta:511470	2	0		2	540547/511470
bta04978	Mineral absorption	1/46	49/6796	2.84*10^-1	5.13*10^-1	282146	ATP2B4	bta:282146	1	0		1	282146
bta04216	Ferroptosis	1/46	50/6796	2.89*10^-1	5.13*10^-1	524078	SLC7A11	bta:524078	1	1	524078	0
bta04730	Long-term depression	1/46	50/6796	2.89*10^-1	5.13*10^-1	281879	ITPR3	bta:281879	1	0		1	281879
bta05321	Inflammatory bowel disease	1/46	50/6796	2.89*10^-1	5.13*10^-1	280826	IL6	bta:280826	1	1	280826	0
bta04213	Longevity regulating pathway - multiple species	1/46	52/6796	2.98*10^-1	5.13*10^-1	506618	FOXO1	bta:506618	1	0		1	506618
bta05150	Staphylococcus aureus infection	1/46	52/6796	2.98*10^-1	5.13*10^-1	510914	KRT23	bta:510914	1	1	510914	0
bta04623	Cytosolic DNA-sensing pathway	1/46	53/6796	3.03*10^-1	5.13*10^-1	280826	IL6	bta:280826	1	1	280826	0
bta04929	GnRH secretion	1/46	54/6796	3.08*10^-1	5.13*10^-1	281879	ITPR3	bta:281879	1	0		1	281879
bta05161	Hepatitis B	2/46	166/6796	3.10*10^-1	5.13*10^-1	280826/282257	IL6/IFNAR1	bta:280826/bta:282257	2	1	280826	1	282257
bta04971	Gastric acid secretion	1/46	55/6796	3.13*10^-1	5.13*10^-1	281879	ITPR3	bta:281879	1	0		1	281879
bta05217	Basal cell carcinoma	1/46	55/6796	3.13*10^-1	5.13*10^-1	505463	GADD45A	bta:505463	1	1	505463	0
bta04613	Neutrophil extracellular trap formation	2/46	167/6796	3.13*10^-1	5.13*10^-1	493644/101902346	CLCN5/LOC101902346	bta:493644/bta:326601	2	1	101902346	1	493644
bta05206	MicroRNAs in cancer	2/46	169/6796	3.18*10^-1	5.13*10^-1	511470/541141	CYP1B1/BMF	bta:511470/bta:541141	2	0		2	511470/541141
bta00480	Glutathione metabolism	1/46	57/6796	3.22*10^-1	5.13*10^-1	505991	CHAC1	bta:505991	1	1	505991	0
bta04911	Insulin secretion	1/46	57/6796	3.22*10^-1	5.13*10^-1	281879	ITPR3	bta:281879	1	0		1	281879
bta04918	Thyroid hormone synthesis	1/46	57/6796	3.22*10^-1	5.13*10^-1	281879	ITPR3	bta:281879	1	0		1	281879
bta04920	Adipocytokine signaling pathway	1/46	57/6796	3.22*10^-1	5.13*10^-1	281416	POMC	bta:281416	1	1	281416	0
bta05213	Endometrial cancer	1/46	57/6796	3.22*10^-1	5.13*10^-1	505463	GADD45A	bta:505463	1	1	505463	0
bta05014	Amyotrophic lateral sclerosis	4/46	425/6796	3.24*10^-1	5.13*10^-1	281879/777788/281570/338063	ITPR3/DDIT3/UQCR11/NDUFA7	bta:281879/bta:777788/bta:281570/bta:338063	4	3	777788/281570/338063	1	281879
bta04742	Taste transduction	1/46	59/6796	3.31*10^-1	5.20*10^-1	281879	ITPR3	bta:281879	1	0		1	281879
bta05416	Viral myocarditis	1/46	62/6796	3.45*10^-1	5.36*10^-1	100296004	MYH6	bta:100296004	1	1	100296004	0
bta04720	Long-term potentiation	1/46	64/6796	3.54*10^-1	5.40*10^-1	281879	ITPR3	bta:281879	1	0		1	281879
bta04917	Prolactin signaling pathway	1/46	64/6796	3.54*10^-1	5.40*10^-1	338437	SOCS2	bta:338437	1	0		1	338437
bta04015	Rap1 signaling pathway	2/46	187/6796	3.63*10^-1	5.49*10^-1	785576/528252	FGF21/TLN2	bta:785576/bta:528252	2	1	785576	1	528252
bta05165	Human papillomavirus infection	3/46	320/6796	3.69*10^-1	5.52*10^-1	540547/282257/506618	CCND3/IFNAR1/FOXO1	bta:540547/bta:282257/bta:506618	3	0		3	540547/282257/506618
bta05134	Legionellosis	1/46	68/6796	3.71*10^-1	5.52*10^-1	280826	IL6	bta:280826	1	1	280826	0
bta05414	Dilated cardiomyopathy	1/46	69/6796	3.76*10^-1	5.54*10^-1	100296004	MYH6	bta:100296004	1	1	100296004	0
bta05133	Pertussis	1/46	70/6796	3.80*10^-1	5.55*10^-1	280826	IL6	bta:280826	1	1	280826	0
bta00562	Inositol phosphate metabolism	1/46	73/6796	3.93*10^-1	5.57*10^-1	508819	PIP5K1C	bta:508819	1	0		1	508819
bta04640	Hematopoietic cell lineage	1/46	73/6796	3.93*10^-1	5.57*10^-1	280826	IL6	bta:280826	1	1	280826	0
bta05223	Non-small cell lung cancer	1/46	73/6796	3.93*10^-1	5.57*10^-1	505463	GADD45A	bta:505463	1	1	505463	0
bta04014	Ras signaling pathway	2/46	200/6796	3.94*10^-1	5.57*10^-1	280877/785576	NF1/FGF21	bta:280877/bta:785576	2	1	785576	1	280877
bta04540	Gap junction	1/46	76/6796	4.05*10^-1	5.63*10^-1	281879	ITPR3	bta:281879	1	0		1	281879
bta04713	Circadian entrainment	1/46	76/6796	4.05*10^-1	5.63*10^-1	281879	ITPR3	bta:281879	1	0		1	281879
bta05214	Glioma	1/46	77/6796	4.09*10^-1	5.64*10^-1	505463	GADD45A	bta:505463	1	1	505463	0
bta04211	Longevity regulating pathway	1/46	78/6796	4.13*10^-1	5.65*10^-1	506618	FOXO1	bta:506618	1	0		1	506618
bta05212	Pancreatic cancer	1/46	80/6796	4.21*10^-1	5.67*10^-1	505463	GADD45A	bta:505463	1	1	505463	0
bta05220	Chronic myeloid leukemia	1/46	80/6796	4.21*10^-1	5.67*10^-1	505463	GADD45A	bta:505463	1	1	505463	0
bta04725	Cholinergic synapse	1/46	84/6796	4.37*10^-1	5.79*10^-1	281879	ITPR3	bta:281879	1	0		1	281879
bta05163	Human cytomegalovirus infection	2/46	218/6796	4.37*10^-1	5.79*10^-1	280826/281879	IL6/ITPR3	bta:280826/bta:281879	2	1	280826	1	281879
bta04724	Glutamatergic synapse	1/46	88/6796	4.52*10^-1	5.82*10^-1	281879	ITPR3	bta:281879	1	0		1	281879
bta05210	Colorectal cancer	1/46	88/6796	4.52*10^-1	5.82*10^-1	505463	GADD45A	bta:505463	1	1	505463	0
bta04726	Serotonergic synapse	1/46	89/6796	4.56*10^-1	5.82*10^-1	281879	ITPR3	bta:281879	1	0		1	281879
bta05231	Choline metabolism in cancer	1/46	89/6796	4.56*10^-1	5.82*10^-1	508819	PIP5K1C	bta:508819	1	0		1	508819
bta04750	Inflammatory mediator regulation of TRP channels	1/46	90/6796	4.60*10^-1	5.82*10^-1	281879	ITPR3	bta:281879	1	0		1	281879
bta05146	Amoebiasis	1/46	90/6796	4.60*10^-1	5.82*10^-1	280826	IL6	bta:280826	1	1	280826	0
bta04659	Th17 cell differentiation	1/46	93/6796	4.71*10^-1	5.92*10^-1	280826	IL6	bta:280826	1	1	280826	0
bta04666	Fc gamma R-mediated phagocytosis	1/46	95/6796	4.78*10^-1	5.96*10^-1	508819	PIP5K1C	bta:508819	1	0		1	508819
bta04064	NF-kappa B signaling pathway	1/46	98/6796	4.88*10^-1	5.96*10^-1	505463	GADD45A	bta:505463	1	1	505463	0
bta05142	Chagas disease	1/46	98/6796	4.88*10^-1	5.96*10^-1	280826	IL6	bta:280826	1	1	280826	0
bta05222	Small cell lung cancer	1/46	98/6796	4.88*10^-1	5.96*10^-1	505463	GADD45A	bta:505463	1	1	505463	0
bta05415	Diabetic cardiomyopathy	2/46	242/6796	4.92*10^-1	5.96*10^-1	281570/338063	UQCR11/NDUFA7	bta:281570/bta:338063	2	2	281570/338063	0
bta04650	Natural killer cell mediated cytotoxicity	1/46	102/6796	5.02*10^-1	6.05*10^-1	282257	IFNAR1	bta:282257	1	0		1	282257
bta04152	AMPK signaling pathway	1/46	107/6796	5.19*10^-1	6.21*10^-1	506618	FOXO1	bta:506618	1	0		1	506618
bta04071	Sphingolipid signaling pathway	1/46	112/6796	5.36*10^-1	6.32*10^-1	614354	CERS3	bta:614354	1	1	614354	0
bta04926	Relaxin signaling pathway	1/46	112/6796	5.36*10^-1	6.32*10^-1	281137	EDN1	bta:281137	1	1	281137	0
bta04380	Osteoclast differentiation	1/46	114/6796	5.42*10^-1	6.35*10^-1	282257	IFNAR1	bta:282257	1	0		1	282257
bta05322	Systemic lupus erythematosus	1/46	117/6796	5.51*10^-1	6.41*10^-1	101902346	LOC101902346	bta:326601	1	1	101902346	0
bta04728	Dopaminergic synapse	1/46	120/6796	5.61*10^-1	5.61*10^-1	281879	ITPR3	bta:281879	1	0		1	281879
bta04921	Oxytocin signaling pathway	1/46	121/6796	5.64*10^-1	6.45*10^-1	281879	ITPR3	bta:281879	1	0		1	281879
bta04072	Phospholipase D signaling pathway	1/46	122/6796	5.67*10^-1	6.45*10^-1	508819	PIP5K1C	bta:508819	1	0		1	508819
bta04114	Oocyte meiosis	1/46	123/6796	5.70*10^-1	6.45*10^-1	281879	ITPR3	bta:281879	1	0		1	281879
bta05171	Coronavirus disease - COVID-19	3/46	442/6796	5.83*10^-1	6.53*10^-1	280826/282257/281309	IL6/IFNAR1/MMP3	bta:280826/bta:282257/bta:281309	3	2	280826/281309	1	282257
bta04142	Lysosome	1/46	128/6796	5.84*10^-1	6.53*10^-1	100299651	ABCA2	bta:100299651	1	0		1	100299651
bta05418	Fluid shear stress and atherosclerosis	1/46	141/6796	6.20*10^-1	6.88*10^-1	281137	EDN1	bta:281137	1	1	281137	0
bta05017	Spinocerebellar ataxia	1/46	143/6796	6.25*10^-1	6.88*10^-1	281879	ITPR3	bta:281879	1	0		1	281879
bta04062	Chemokine signaling pathway	1/46	144/6796	6.28*10^-1	6.88*10^-1	281666	CCL20	bta:281666	1	1	281666	0
bta05160	Hepatitis C	1/46	147/6796	6.36*10^-1	6.92*10^-1	282257	IFNAR1	bta:282257	1	0		1	282257
bta04310	Wnt signaling pathway	1/46	153/6796	6.50*10^-1	7.04*10^-1	540547	CCND3	bta:540547	1	0		1	540547
bta04360	Axon guidance	1/46	161/6796	6.69*10^-1	7.20*10^-1	536815	ROBO1	bta:536815	1	0		1	536815
bta05225	Hepatocellular carcinoma	1/46	164/6796	6.76*10^-1	7.21*10^-1	505463	GADD45A	bta:505463	1	1	505463	0
bta05152	Tuberculosis	1/46	165/6796	6.78*10^-1	7.21*10^-1	280826	IL6	bta:280826	1	1	280826	0
bta05034	Alcoholism	1/46	167/6796	6.83*10^-1	7.21*10^-1	101902346	LOC101902346	bta:326601	1	1	101902346	0
bta04217	Necroptosis	1/46	171/6796	6.92*10^-1	7.25*10^-1	282257	IFNAR1	bta:282257	1	0		1	282257
bta05016	Huntington disease	2/46	354/6796	7.00*10^-1	7.30*10^-1	281570/338063	UQCR11/NDUFA7	bta:281570/bta:338063	2	2	281570/338063	0
bta04141	Protein processing in endoplasmic reticulum	1/46	191/6796	7.32*10^-1	7.58*10^-1	777788	DDIT3	bta:777788	1	1	777788	0
bta05205	Proteoglycans in cancer	1/46	193/6796	7.35*10^-1	7.58*10^-1	281879	ITPR3	bta:281879	1	0		1	281879
bta05203	Viral carcinogenesis	1/46	203/6796	7.53*10^-1	7.71*10^-1	540547	CCND3	bta:540547	1	0		1	540547
bta05168	Herpes simplex virus 1 infection	2/46	415/6796	7.81*10^-1	7.95*10^-1	280826/282257	IL6/IFNAR1	bta:280826/bta:282257	2	1	280826	1	282257
bta05170	Human immunodeficiency virus 1 infection	1/46	227/6796	7.92*10^-1	8.01*10^-1	281879	ITPR3	bta:281879	1	0		1	281879
bta04144	Endocytosis	1/46	256/6796	8.30*10^-1	8.35*10^-1	508819	PIP5K1C	bta:508819	1	0		1	508819
bta05132	Salmonella infection	1/46	277/6796	8.53*10^-1	8.53*10^-1	280826	IL6	bta:280826	1	1	280826	0
