# Supplementary material for: miR-196a Promotes Proliferation of Mammary Epithelial Cells by Targeting CDKN1B
Source: Animals (Basel). 2023 Nov 28;13(23):3682. doi: 10.3390/ani13233682 (PMC10705059; doi:10.3390/ani13233682)
Supplement: Supplementary file 1 [file animals-13-03682-s001.zip › Table S7.xlsx]

## Sheet: TargetScanHuman  8.0 
Ortholog of target gene	Representative transcript	Gene name	3P-seq tags + 5	Conserved sites total	Conserved 8mer sites	Conserved 7mer-m8 sites	Conserved 7mer-A1 sites	Poorly conserved sites total	Poorly conserved 8mer sites	Poorly conserved 7mer-m8 sites	Poorly conserved 7mer-A1 sites	6mer sites	Cumulative weighted context++ score	Total context++ score	Aggregate PCT	Previous TargetScan publication(s)
HOXC8	ENST00000040584.4	homeobox C8	5	4*	2	1	0	1	0	0	1	0	-2.39	-2.39	> 0.99	2011
HOXA7	ENST00000242159.3	homeobox A7	27	4	4	0	0	1	0	0	1	0	-2.14	-2.14	0.98	2011
HOXB8	ENST00000239144.4	homeobox B8	9	1*	0	0	0	0	0	0	0	0	-1.22	-1.22	ORF	2011
RP1-170O19.20	ENST00000470747.4	Uncharacterized protein	151	2	1	1	0	0	0	0	0	1	-1.14	-1.32	0.96
NR6A1	ENST00000487099.2	nuclear receptor subfamily 6, group A, member 1	1082	5	0	5	0	1	0	0	1	2	-1.09	-1.11	> 0.99
HOXA9	ENST00000396345.1	homeobox A9	151	2	1	1	0	0	0	0	0	1	-1.08	-1.25	0.94	2011
HMGA2	ENST00000403681.2	high mobility group AT-hook 2	8021	2	0	2	0	0	0	0	0	2	-0.93	-0.93	0.96	2011
HOXB7	ENST00000239165.7	homeobox B7	6	1	1	0	0	0	0	0	0	1	-0.8	-0.8	0.72	2011
HAND1	ENST00000231121.2	heart and neural crest derivatives expressed 1	5	1	1	0	0	0	0	0	0	1	-0.75	-0.75	0.71	2011
HOXA5	ENST00000222726.3	homeobox A5	63	1	1	0	0	0	0	0	0	0	-0.68	-0.68	0.66	2011
ZMYND11	ENST00000381591.1	zinc finger, MYND-type containing 11	43	2	0	2	0	0	0	0	0	0	-0.68	-0.83	0.96	2011
SERP1	ENST00000239944.2	stress-associated endoplasmic reticulum protein 1	3242	1	0	1	0	1	1	0	0	1	-0.68	-0.94	0.7	2011
EPC2	ENST00000258484.6	enhancer of polycomb homolog 2 (Drosophila)	152	1	0	1	0	2	0	2	0	0	-0.67	-0.84	0.89	2011
PPP1R15B	ENST00000367188.4	protein phosphatase 1, regulatory subunit 15B	2154	2	0	2	0	1	0	0	1	1	-0.67	-0.72	0.93	2011
HOXB6	ENST00000484302.2	homeobox B6	12	1	1	0	0	0	0	0	0	0	-0.62	-0.62	0.71	2011
NRAS	ENST00000369535.4	neuroblastoma RAS viral (v-ras) oncogene homolog	551	1	0	1	0	1	0	1	0	0	-0.62	-0.71	0.88	2011
LCOR	ENST00000371103.3	ligand dependent nuclear receptor corepressor	94	2	0	2	0	2	0	2	0	0	-0.61	-0.63	0.97	2011
CREBL2	ENST00000228865.2	cAMP responsive element binding protein-like 2	218	1	1	0	0	0	0	0	0	0	-0.61	-0.61	0.31	2011
ABCB9	ENST00000280560.8	ATP-binding cassette, sub-family B (MDR/TAP), member 9	13	1	0	1	0	1	0	1	0	0	-0.61	-0.61	0.85	2011
CCNJ	ENST00000265992.5	cyclin J	5	2	0	2	0	0	0	0	0	0	-0.6	-0.6	0.92	2011
VSNL1	ENST00000406397.1	visinin-like 1	89	1	1	0	0	0	0	0	0	0	-0.59	-0.59	0.72	2011
IGF2BP3	ENST00000258729.3	insulin-like growth factor 2 mRNA binding protein 3	30	2	1	1	0	0	0	0	0	0	-0.59	-0.59	0.9	2011
DCDC2	ENST00000378450.3	doublecortin domain containing 2	11	1	1	0	0	0	0	0	0	0	-0.58	-0.58	0.53	2011
LIN28B	ENST00000345080.4	lin-28 homolog B (C. elegans)	118	2	0	2	0	0	0	0	0	2	-0.56	-0.56	0.97	2011
TMX1	ENST00000457354.2	thioredoxin-related transmembrane protein 1	3176	1	0	1	0	0	0	0	0	1	-0.55	-0.55	0.62	2011
ZBTB26	ENST00000373656.3	zinc finger and BTB domain containing 26	83	2	0	1	1	1	0	0	1	0	-0.54	-0.56	0.88
GLTP	ENST00000318348.4	glycolipid transfer protein	5	1	1	0	0	0	0	0	0	0	-0.54	-0.54	0.24	2011
ICOS	ENST00000435193.1	inducible T-cell co-stimulator	5	1	0	1	0	1	0	0	1	0	-0.53	-0.53	0.68
PALD1	ENST00000263563.6	phosphatase domain containing, paladin 1	108	2	0	1	1	1	0	0	1	0	-0.53	-0.53	0.6	2011
TSPAN12	ENST00000222747.3	tetraspanin 12	554	1	1	0	0	0	0	0	0	0	-0.52	-0.54	0.25	2011
TOX3	ENST00000407228.3	TOX high mobility group box family member 3	59	1	0	1	0	1	0	0	1	0	-0.52	-0.52	0.81	2011
SUDS3	ENST00000397564.2	suppressor of defective silencing 3 homolog (S. cerevisiae)	224	1	1	0	0	1	0	1	0	0	-0.51	-0.62	0.26	2011
NCS1	ENST00000372398.3	neuronal calcium sensor 1	1083	1	0	1	0	0	0	0	0	0	-0.51	-0.52	0.83	2011
POLR3D	ENST00000397802.4	polymerase (RNA) III (DNA directed) polypeptide D, 44kDa	678	1	1	0	0	0	0	0	0	1	-0.49	-0.5	0.67	2011
ZDHHC21	ENST00000380916.4	zinc finger, DHHC-type containing 21	196	1	1	0	0	0	0	0	0	1	-0.48	-0.55	0.22	2011
ING5	ENST00000313552.6	inhibitor of growth family, member 5	529	1	0	1	0	0	0	0	0	0	-0.47	-0.47	0.85	2011
KCNV1	ENST00000524391.1	potassium channel, subfamily V, member 1	5	1	0	1	0	1	1	0	0	0	-0.47	-0.47	0.33
LRIG3	ENST00000379141.4	leucine-rich repeats and immunoglobulin-like domains 3	366	1	0	1	0	0	0	0	0	0	-0.46	-0.46	0.86	2011
FOXM1	ENST00000342628.2	forkhead box M1	1476	1	1	0	0	0	0	0	0	0	-0.46	-0.46	0.12
DIRC2	ENST00000261038.5	disrupted in renal carcinoma 2	1041	1	1	0	0	0	0	0	0	0	-0.46	-0.46	0.23	2011
POLR2J2	ENST00000591000.1	DNA-directed RNA polymerase II subunit RPB11-b1	5	1	0	1	0	0	0	0	0	0	-0.45	-0.45	ORF
PSMD11	ENST00000261712.3	proteasome (prosome, macropain) 26S subunit, non-ATPase, 11	189	1	1	0	0	0	0	0	0	0	-0.45	-0.52	0.72
NRXN1	ENST00000342183.5	neurexin 1	5	2	0	1	1	0	0	0	0	0	-0.45	-0.45	0.7	2011
MAP3K1	ENST00000399503.3	mitogen-activated protein kinase kinase kinase 1, E3 ubiquitin protein ligase	137	1	0	1	0	1	0	1	0	0	-0.44	-0.44	0.83	2011
PARD6B	ENST00000371610.2	par-6 family cell polarity regulator beta	277	1	0	1	0	0	0	0	0	0	-0.43	-0.44	0.86	2011
HMGA1	ENST00000347617.6	high mobility group AT-hook 1	2024	1	0	1	0	0	0	0	0	1	-0.42	-0.42	0.82	2011
CADM2	ENST00000383699.3	cell adhesion molecule 2	5	1	1	0	0	1*	0	0	0	2	-0.42	-0.42	0.3	2011
RDX	ENST00000343115.4	radixin	44	1	0	1	0	2	0	2	0	0	-0.41	-0.58	0.85
PANK2	ENST00000497424.1	pantothenate kinase 2	1244	1	0	1	0	0	0	0	0	0	-0.41	-0.41	0.55
HP1BP3	ENST00000312239.5	heterochromatin protein 1, binding protein 3	1886	1	1	0	0	0	0	0	0	0	-0.41	-0.44	0.64	2011
LOR	ENST00000368742.3	loricrin	5	1	0	1	0	0	0	0	0	0	-0.41	-0.41	0.44	2011
ERG	ENST00000398905.1	v-ets avian erythroblastosis virus E26 oncogene homolog	184	1	0	1	0	0	0	0	0	1	-0.4	-0.4	0.84	2011
CASK	ENST00000421587.2	calcium/calmodulin-dependent serine protein kinase (MAGUK family)	892	1	1	0	0	0	0	0	0	1	-0.4	-0.4	0.68	2011
IGF2BP1	ENST00000290341.3	insulin-like growth factor 2 mRNA binding protein 1	460	3	0	3	0	0	0	0	0	1	-0.4	-0.58	> 0.99	2011
YOD1	ENST00000315927.4	YOD1 deubiquitinase	55	1	0	1	0	1	0	1	0	1	-0.39	-0.55	0.86	2011
SOCS2	ENST00000548537.1	suppressor of cytokine signaling 2	89	1	1	0	0	0	0	0	0	0	-0.39	-0.39	ORF
CDKN1B	ENST00000228872.4	cyclin-dependent kinase inhibitor 1B (p27, Kip1)	587	1	0	1	0	0	0	0	0	0	-0.39	-0.39	0.86	2011
RCC2	ENST00000375436.4	regulator of chromosome condensation 2	180	1	0	1	0	0	0	0	0	0	-0.38	-0.38	0.86	2011
KCNJ2	ENST00000243457.3	potassium inwardly-rectifying channel, subfamily J, member 2	5	1	1	0	0	0	0	0	0	0	-0.38	-0.38	0.57	2011
SCHIP1	ENST00000445224.2	schwannomin interacting protein 1	891	1	0	1	0	0	0	0	0	0	-0.38	-0.38	0.74	2011
DDI2	ENST00000480945.1	DNA-damage inducible 1 homolog 2 (S. cerevisiae)	357	1	0	1	0	0	0	0	0	1	-0.37	-0.37	0.86	2011
GALC	ENST00000261304.2	galactosylceramidase	94	1	0	1	0	0	0	0	0	1	-0.37	-0.37	0.8	2011
AFF4	ENST00000265343.5	AF4/FMR2 family, member 4	2755	1	0	1	0	1	0	1	0	1	-0.37	-0.37	0.37
PBX1	ENST00000420696.2	pre-B-cell leukemia homeobox 1	18	2	1	1	0	0	0	0	0	0	-0.36	-0.63	0.95	2011
FAM127B	ENST00000370775.2	family with sequence similarity 127, member B	647	1	0	1	0	0	0	0	0	0	-0.35	-0.35	0.53	2011
MAP4K3	ENST00000263881.3	mitogen-activated protein kinase kinase kinase kinase 3	796	1	0	1	0	0	0	0	0	0	-0.35	-0.35	0.8	2011
RSPO2	ENST00000517939.1	R-spondin 2	5	1	0	1	0	0	0	0	0	0	-0.35	-0.35	0.74	2011
IQCJ-SCHIP1	ENST00000337808.6	IQCJ-SCHIP1 readthrough	891	1	0	1	0	0	0	0	0	0	-0.35	-0.35	0.74	2011
TMEM143	ENST00000293261.3	transmembrane protein 143	160	1	0	1	0	0	0	0	0	0	-0.35	-0.35	0.77	2011
EPHA7	ENST00000369303.4	EPH receptor A7	213	1	0	1	0	0	0	0	0	0	-0.35	-0.35	0.82	2011
LRRC4B	ENST00000599957.1	leucine rich repeat containing 4B	5	1	0	1	0	0	0	0	0	0	-0.34	-0.34	0.85	2011
LRIG2	ENST00000361127.5	leucine-rich repeats and immunoglobulin-like domains 2	348	1	0	1	0	1	0	0	1	1	-0.34	-0.34	0.86	2011
SMAD6	ENST00000288840.5	SMAD family member 6	660	1	0	0	1	0	0	0	0	0	-0.34	-0.34	0.5	2011
DCAF15	ENST00000254337.6	DDB1 and CUL4 associated factor 15	304	1	0	1	0	0	0	0	0	1	-0.34	-0.34	0.86	2011
PVRL3	ENST00000485303.1	poliovirus receptor-related 3	361	1	0	1	0	0	0	0	0	0	-0.33	-0.33	0.53
PTPRG	ENST00000474889.1	protein tyrosine phosphatase, receptor type, G	696	1	1	0	0	0	0	0	0	0	-0.33	-0.42	0.71	2011
LIN28A	ENST00000326279.6	lin-28 homolog A (C. elegans)	5	1	0	1	0	0	0	0	0	1	-0.33	-0.33	0.69	2011
FAM222B	ENST00000582266.1	family with sequence similarity 222, member B	100	1	0	1	0	1	0	1	0	1	-0.33	-0.38	< 0.1
EEF2K	ENST00000263026.5	eukaryotic elongation factor-2 kinase	115	1	0	1	0	0	0	0	0	0	-0.33	-0.34	0.86	2011
SOS2	ENST00000216373.5	son of sevenless homolog 2 (Drosophila)	70	1	1	0	0	0	0	0	0	0	-0.32	-0.32	< 0.1
TM9SF2	ENST00000376387.4	transmembrane 9 superfamily member 2	5046	1	0	1	0	0	0	0	0	0	-0.32	-0.38	0.75
ELAVL4	ENST00000371824.1	ELAV like neuron-specific RNA binding protein 4	5	1	0	1	0	0	0	0	0	0	-0.31	-0.31	0.55
GPR156	ENST00000464295.1	G protein-coupled receptor 156	12	1	0	1	0	1	0	1	0	0	-0.31	-0.4	0.86	2011
SNAP91	ENST00000521485.1	synaptosomal-associated protein, 91kDa	68	1	0	1	0	0	0	0	0	1	-0.31	-0.31	0.51
TRERF1	ENST00000541110.1	transcriptional regulating factor 1	52	1	0	1	0	0	0	0	0	0	-0.31	-0.31	0.86	2011
GRPEL2	ENST00000329271.3	GrpE-like 2, mitochondrial (E. coli)	79	1	0	1	0	0	0	0	0	0	-0.31	-0.34	0.75	2011
OPCML	ENST00000331898.7	opioid binding protein/cell adhesion molecule-like	5	1	0	1	0	0	0	0	0	1	-0.31	-0.31	0.86	2011
GCNT4	ENST00000322348.4	glucosaminyl (N-acetyl) transferase 4, core 2	19	1	0	1	0	0	0	0	0	0	-0.31	-0.31	0.86	2011
ARHGEF38	ENST00000420470.2	Rho guanine nucleotide exchange factor (GEF) 38	5	1	0	1	0	0	0	0	0	0	-0.31	-0.31	0.81	2011
MARS2	ENST00000282276.6	methionyl-tRNA synthetase 2, mitochondrial	391	1	0	1	0	0	0	0	0	1	-0.31	-0.31	0.8	2011
BACH1	ENST00000286800.3	BTB and CNC homology 1, basic leucine zipper transcription factor 1	273	1	0	1	0	0	0	0	0	2	-0.31	-0.32	0.86	2011
XKR4	ENST00000327381.6	XK, Kell blood group complex subunit-related family, member 4	5	1	0	1	0	3	0	1	2	0	-0.31	-0.31	0.87
CCDC39	ENST00000273654.4	coiled-coil domain containing 39	5	1	1	0	0	0	0	0	0	0	-0.3	-0.3	ORF
STEAP2	ENST00000287908.3	STEAP family member 2, metalloreductase	266	1	0	1	0	1	0	0	1	2	-0.3	-0.3	0.48	2011
PPAPDC2	ENST00000381883.2	phosphatidic acid phosphatase type 2 domain containing 2	263	1	0	1	0	0	0	0	0	1	-0.3	-0.39	0.81	2011
FOXP2	ENST00000408937.3	forkhead box P2	169	1	0	1	0	0	0	0	0	3	-0.3	-0.32	0.84	2011
LRRC17	ENST00000249377.4	leucine rich repeat containing 17	144	1	0	1	0	0	0	0	0	0	-0.3	-0.3	ORF
PBX3	ENST00000342287.5	pre-B-cell leukemia homeobox 3	1142	1	0	1	0	0	0	0	0	0	-0.29	-0.31	0.84	2011
DOK6	ENST00000382713.5	docking protein 6	8	1	1	0	0	1	0	0	1	0	-0.29	-0.29	0.21	2011
DERL2	ENST00000572834.1	derlin 2	261	1	0	1	0	0	0	0	0	0	-0.29	-0.29	ORF
STOX2	ENST00000308497.4	storkhead box 2	379	1	0	1	0	0	0	0	0	1	-0.29	-0.29	0.86
FRMD4B	ENST00000398540.3	FERM domain containing 4B	12	1	0	1	0	0	0	0	0	1	-0.29	-0.31	0.8
RASSF3	ENST00000542104.1	Ras association (RalGDS/AF-6) domain family member 3	461	1	0	1	0	0	0	0	0	0	-0.29	-0.31	0.85	2011
COL1A2	ENST00000297268.6	collagen, type I, alpha 2	877	1	0	1	0	0	0	0	0	0	-0.29	-0.33	0.81	2011
KCNQ5	ENST00000370398.1	potassium voltage-gated channel, KQT-like subfamily, member 5	50	1	1	0	0	0	0	0	0	0	-0.28	-0.28	< 0.1	2011
RIOK3	ENST00000339486.3	RIO kinase 3	757	1	0	1	0	0	0	0	0	0	-0.28	-0.3	0.86	2011
C15orf41	ENST00000567389.1	chromosome 15 open reading frame 41	48	1	0	1	0	0	0	0	0	0	-0.28	-0.28	0.58
PIGU	ENST00000452740.2	phosphatidylinositol glycan anchor biosynthesis, class U	355	1	0	1	0	0	0	0	0	1	-0.28	-0.28	ORF
UHRF2	ENST00000276893.5	ubiquitin-like with PHD and ring finger domains 2, E3 ubiquitin protein ligase	64	1	0	1	0	0	0	0	0	0	-0.28	-0.28	0.81	2011
GAS7	ENST00000437099.2	growth arrest-specific 7	186	1	0	1	0	1	0	0	1	1	-0.28	-0.29	0.85	2011
PRDM5	ENST00000515109.1	PR domain containing 5	22	1	0	1	0	0	0	0	0	2	-0.28	-0.29	< 0.1
ZCCHC3	ENST00000382352.3	zinc finger, CCHC domain containing 3	1328	1	0	1	0	0	0	0	0	0	-0.28	-0.28	0.8	2011
HIP1	ENST00000336926.6	huntingtin interacting protein 1	37	1	0	1	0	1	0	0	1	2	-0.27	-0.36	0.88
SOX12	ENST00000342665.2	SRY (sex determining region Y)-box 12	6341	1	0	1	0	0	0	0	0	0	-0.27	-0.27	0.84	2011
ROCK1	ENST00000399799.2	Rho-associated, coiled-coil containing protein kinase 1	7	1	0	1	0	0	0	0	0	1	-0.27	-0.27	0.86
ZNF583	ENST00000333201.9	zinc finger protein 583	24	1	0	1	0	0	0	0	0	0	-0.27	-0.32	0.81	2011
RICTOR	ENST00000357387.3	RPTOR independent companion of MTOR, complex 2	441	1	0	1	0	1	0	1	0	0	-0.27	-0.28	0.77	2011
BIRC6	ENST00000421745.2	baculoviral IAP repeat containing 6	555	1	0	1	0	0	0	0	0	0	-0.27	-0.27	0.77	2011
LRP1B	ENST00000389484.3	low density lipoprotein receptor-related protein 1B	26	1	1	0	0	0	0	0	0	0	-0.26	-0.33	0.68	2011
OSMR	ENST00000274276.3	oncostatin M receptor	2781	1	0	1	0	0	0	0	0	0	-0.26	-0.26	0.86	2011
TMEM245	ENST00000374586.3	transmembrane protein 245	1320	1	0	1	0	0	0	0	0	1	-0.26	-0.26	0.45	2011
FNIP1	ENST00000307968.7	folliculin interacting protein 1	32	1	0	1	0	0	0	0	0	0	-0.26	-0.26	0.86	2011
PAX7	ENST00000420770.2	paired box 7	7	1	0	1	0	1	0	0	1	0	-0.26	-0.26	0.87	2011
AZI2	ENST00000479665.1	5-azacytidine induced 2	530	1	0	1	0	0	0	0	0	1	-0.25	-0.38	0.86	2011
EDNRB	ENST00000377211.4	endothelin receptor type B	5	1	1	0	0	0	0	0	0	0	-0.25	-0.25	0.12	2011
C11orf84	ENST00000294244.4	chromosome 11 open reading frame 84	232	1	0	1	0	0	0	0	0	1	-0.25	-0.25	0.86	2011
RXFP2	ENST00000380314.1	relaxin/insulin-like family peptide receptor 2	5	1	0	1	0	0	0	0	0	0	-0.25	-0.25	0.48
MBNL2	ENST00000345429.6	muscleblind-like splicing regulator 2	34	1	0	1	0	0	0	0	0	0	-0.25	-0.31	0.75	2011
ZNF710	ENST00000268154.4	zinc finger protein 710	5	1	0	1	0	0	0	0	0	1	-0.25	-0.25	0.86	2011
RAVER2	ENST00000371072.4	ribonucleoprotein, PTB-binding 2	218	1	1	0	0	0	0	0	0	0	-0.25	-0.47	0.32	2011
PAPOLG	ENST00000238714.3	poly(A) polymerase gamma	49	1	1	0	0	1	0	0	1	0	-0.25	-0.37	0.11	2011
RASGRP1	ENST00000310803.5	RAS guanyl releasing protein 1 (calcium and DAG-regulated)	7	1	0	1	0	0	0	0	0	0	-0.24	-0.24	0.83	2011
SEPT7	ENST00000435235.1	septin 7	97	1	0	0	1	0	0	0	0	0	-0.24	-0.28	0.25
NXPE3	ENST00000422132.1	neurexophilin and PC-esterase domain family, member 3	630	1	0	0	1	0	0	0	0	1	-0.24	-0.27	0.17	2011
HABP4	ENST00000375251.3	hyaluronan binding protein 4	467	1	0	1	0	0	0	0	0	0	-0.24	-0.29	0.86	2011
ARFGEF1	ENST00000262215.3	ADP-ribosylation factor guanine nucleotide-exchange factor 1 (brefeldin A-inhibited)	70	1	0	1	0	0	0	0	0	1	-0.24	-0.34	0.86
EBF1	ENST00000313708.6	early B-cell factor 1	42	1	0	1	0	0	0	0	0	0	-0.24	-0.28	0.74	2011
OTX1	ENST00000366671.3	orthodenticle homeobox 1	11	1	0	1	0	0	0	0	0	0	-0.24	-0.24	0.65	2011
HOOK1	ENST00000371208.3	hook microtubule-tethering protein 1	804	1	0	1	0	0	0	0	0	0	-0.23	-0.24	0.85	2011
GTF2A1	ENST00000553612.1	general transcription factor IIA, 1, 19/37kDa	88	1	1	0	0	0	0	0	0	0	-0.23	-0.25	0.21
ARHGAP28	ENST00000419673.2	Rho GTPase activating protein 28	31	1	0	1	0	0	0	0	0	0	-0.23	-0.32	0.86	2011
COL1A1	ENST00000225964.5	collagen, type I, alpha 1	73360	1	0	1	0	0	0	0	0	0	-0.23	-0.23	0.83	2011
C12orf79	ENST00000549802.1	chromosome 12 open reading frame 79	5	1	0	0	1	0	0	0	0	0	-0.23	-0.23	0.28
ANKRD49	ENST00000544253.1	ankyrin repeat domain 49	32	1	0	1	0	0	0	0	0	2	-0.23	-0.26	< 0.1
CDYL	ENST00000343762.5	chromodomain protein, Y-like	24	1	0	1	0	0	0	0	0	0	-0.22	-0.41	0.81	2011
CHRD	ENST00000204604.1	chordin	268	1	0	1	0	0	0	0	0	0	-0.22	-0.22	0.63	2011
MMS19	ENST00000327277.7	MMS19 nucleotide excision repair homolog (S. cerevisiae)	1062	1	0	1	0	0	0	0	0	0	-0.22	-0.22	ORF
NRK	ENST00000243300.9	Nik related kinase	5	1	0	1	0	0	0	0	0	1	-0.22	-0.22	0.73	2011
TEAD3	ENST00000402886.3	TEA domain family member 3	137	1	0	1	0	0	0	0	0	0	-0.22	-0.22	0.51	2011
TMPRSS2	ENST00000332149.5	transmembrane protease, serine 2	11	1	0	1	0	0	0	0	0	1	-0.22	-0.31	0.81	2011
PPP1R16B	ENST00000299824.1	protein phosphatase 1, regulatory subunit 16B	16	1	0	1	0	0	0	0	0	0	-0.22	-0.22	0.84	2011
AQP4	ENST00000383168.4	aquaporin 4	10	1	0	1	0	0	0	0	0	0	-0.21	-0.28	0.7	2011
B3GNT7	ENST00000287590.5	UDP-GlcNAc:betaGal beta-1,3-N-acetylglucosaminyltransferase 7	5	1	0	1	0	0	0	0	0	0	-0.21	-0.21	0.86	2011
COL14A1	ENST00000297848.3	collagen, type XIV, alpha 1	117	1	0	1	0	0	0	0	0	0	-0.21	-0.21	0.44	2011
MIEF1	ENST00000325301.2	mitochondrial elongation factor 1	2319	1	0	1	0	0	0	0	0	0	-0.21	-0.28	0.61	2011
TMEM194A	ENST00000379391.3	transmembrane protein 194A	43	1	0	1	0	0	0	0	0	0	-0.21	-0.24	0.61	2011
CBFA2T3	ENST00000327483.5	core-binding factor, runt domain, alpha subunit 2; translocated to, 3	7	1	0	1	0	0	0	0	0	2	-0.21	-0.3	0.86	2011
ZNF516	ENST00000443185.2	zinc finger protein 516	311	1	0	1	0	0	0	0	0	0	-0.21	-0.23	0.86	2011
PEG10	ENST00000482108.1	paternally expressed 10	8778	1	0	1	0	0	0	0	0	0	-0.2	-0.2	0.63	2011
NR2C2	ENST00000425241.1	nuclear receptor subfamily 2, group C, member 2	227	1	1	0	0	0	0	0	0	0	-0.2	-0.44	0.72	2011
SOCS4	ENST00000395472.2	suppressor of cytokine signaling 4	336	1	0	1	0	0	0	0	0	1	-0.2	-0.29	0.73	2011
TAOK1	ENST00000261716.3	TAO kinase 1	164	1	0	1	0	1	0	0	1	0	-0.2	-0.2	0.73	2011
ZBTB39	ENST00000300101.2	zinc finger and BTB domain containing 39	7	1	0	1	0	0	0	0	0	0	-0.2	-0.2	0.84	2011
SYNCRIP	ENST00000355238.6	synaptotagmin binding, cytoplasmic RNA interacting protein	4864	1	0	1	0	0	0	0	0	0	-0.2	-0.2	0.84	2011
SUV39H1	ENST00000376687.3	suppressor of variegation 3-9 homolog 1 (Drosophila)	499	1	0	1	0	0	0	0	0	0	-0.2	-0.2	0.37
CPEB3	ENST00000412050.4	cytoplasmic polyadenylation element binding protein 3	48	1	0	0	1	1	0	0	1	0	-0.2	-0.21	0.27
RGS17	ENST00000367225.2	regulator of G-protein signaling 17	11	1	0	1	0	0	0	0	0	0	-0.2	-0.35	0.86
FLRT1	ENST00000246841.3	fibronectin leucine rich transmembrane protein 1	5	1	0	1	0	0	0	0	0	0	-0.2	-0.2	0.8	2011
PCYT1B	ENST00000379145.1	phosphate cytidylyltransferase 1, choline, beta	5	1	0	1	0	1	0	1	0	1	-0.2	-0.2	0.78	2011
TSPAN18	ENST00000340160.3	tetraspanin 18	332	1	0	1	0	0	0	0	0	0	-0.2	-0.2	0.85	2011
C4orf32	ENST00000309733.5	chromosome 4 open reading frame 32	325	1	0	1	0	1	0	0	1	0	-0.19	-0.65	0.79	2011
MOGS	ENST00000409065.1	mannosyl-oligosaccharide glucosidase	184	1	0	1	0	0	0	0	0	1	-0.19	-0.2	ORF
TGFBR3	ENST00000212355.4	transforming growth factor, beta receptor III	245	1	0	1	0	0	0	0	0	1	-0.19	-0.19	0.65	2011
SLC30A6	ENST00000282587.5	solute carrier family 30 (zinc transporter), member 6	711	1	0	1	0	0	0	0	0	0	-0.19	-0.24	0.79	2011
TMOD2	ENST00000249700.4	tropomodulin 2 (neuronal)	117	1	0	1	0	0	0	0	0	2	-0.19	-0.22	0.83	2011
SMCR8	ENST00000406438.3	Smith-Magenis syndrome chromosome region, candidate 8	219	1	0	1	0	0	0	0	0	1	-0.19	-0.19	0.86	2011
HDX	ENST00000297977.5	highly divergent homeobox	20	1	0	1	0	0	0	0	0	0	-0.19	-0.29	0.86	2011
EEA1	ENST00000322349.8	early endosome antigen 1	78	1	0	1	0	0	0	0	0	0	-0.19	-0.25	0.86	2011
SLC25A22	ENST00000320230.5	solute carrier family 25 (mitochondrial carrier: glutamate), member 22	319	1	0	1	0	0	0	0	0	0	-0.19	-0.19	0.76	2011
GPCPD1	ENST00000379019.4	glycerophosphocholine phosphodiesterase GDE1 homolog (S. cerevisiae)	155	1	0	0	1	0	0	0	0	1	-0.19	-0.21	0.22	2011
PLEKHA8	ENST00000449726.1	pleckstrin homology domain containing, family A (phosphoinositide binding specific) member 8	661	1	0	1	0	0	0	0	0	1	-0.19	-0.2	0.85	2011
FAM19A5	ENST00000358295.5	family with sequence similarity 19 (chemokine (C-C motif)-like), member A5	14	1	1	0	0	0	0	0	0	0	-0.18	-0.58	0.68	2011
BNC2	ENST00000380672.4	basonuclin 2	770	1	0	1	0	0	0	0	0	0	-0.18	-0.18	0.86	2011
CDV3	ENST00000420115.2	CDV3 homolog (mouse)	523	1	0	1	0	0	0	0	0	0	-0.18	-0.23	0.83	2011
LRRTM3	ENST00000361320.4	leucine rich repeat transmembrane neuronal 3	5	1	0	0	1	0	0	0	0	0	-0.17	-0.17	0.31	2011
GLG1	ENST00000422840.2	golgi glycoprotein 1	2175	1	0	1	0	0	0	0	0	0	-0.17	-0.17	0.6	2011
TRANK1	ENST00000428977.2	tetratricopeptide repeat and ankyrin repeat containing 1	140	1	0	1	0	0	0	0	0	0	-0.17	-0.17	0.83	2011
CEP350	ENST00000367607.3	centrosomal protein 350kDa	705	1	0	1	0	0	0	0	0	1	-0.17	-0.2	0.38	2011
RAD23B	ENST00000358015.3	RAD23 homolog B (S. cerevisiae)	1012	1	0	0	1	0	0	0	0	0	-0.17	-0.17	0.25	2011
FGF14	ENST00000376131.4	fibroblast growth factor 14	5	1	0	0	1	0	0	0	0	0	-0.17	-0.17	0.23
RAD9B	ENST00000409425.1	RAD9 homolog B (S. pombe)	10	1	0	1	0	0	0	0	0	0	-0.17	-0.37	0.74
ABI2	ENST00000295851.5	abl-interactor 2	877	1	0	1	0	5	0	2	3	2	-0.17	-0.55	0.74
EYA4	ENST00000367895.5	eyes absent homolog 4 (Drosophila)	242	1	0	0	1	0	0	0	0	1	-0.17	-0.18	0.29	2011
TBC1D2B	ENST00000409931.3	TBC1 domain family, member 2B	5	1	0	1	0	0	0	0	0	0	-0.17	-0.17	0.57
GAN	ENST00000568107.2	gigaxonin	185	1	0	1	0	0	0	0	0	1	-0.17	-0.25	0.86	2011
SLC2A12	ENST00000275230.5	solute carrier family 2 (facilitated glucose transporter), member 12	136	1	0	1	0	2	0	0	2	0	-0.17	-0.5	0.68	2011
APBA1	ENST00000265381.4	amyloid beta (A4) precursor protein-binding, family A, member 1	12	1	0	1	0	0	0	0	0	0	-0.17	-0.17	0.8	2011
ZNF385D	ENST00000281523.2	zinc finger protein 385D	5	1	0	0	1	0	0	0	0	0	-0.17	-0.17	0.2
SLC17A5	ENST00000355773.5	solute carrier family 17 (acidic sugar transporter), member 5	166	1	0	1	0	0	0	0	0	1	-0.16	-0.36	0.54	2011
AURKB	ENST00000535053.1	aurora kinase B	57	1	0	1	0	0	0	0	0	0	-0.16	-0.19	ORF
BACE2	ENST00000347667.5	beta-site APP-cleaving enzyme 2	79	1	0	1	0	0	0	0	0	2	-0.16	-0.3	0.33
PCDH19	ENST00000420881.2	protocadherin 19	7	1	0	1	0	0	0	0	0	0	-0.16	-0.16	0.52	2011
NOP9	ENST00000396802.3	NOP9 nucleolar protein	353	1	0	1	0	0	0	0	0	0	-0.16	-0.16	ORF
ZNF462	ENST00000277225.5	zinc finger protein 462	214	1	0	1	0	0	0	0	0	0	-0.16	-0.18	0.81
IGDCC4	ENST00000352385.2	immunoglobulin superfamily, DCC subclass, member 4	12	1	0	1	0	0	0	0	0	0	-0.16	-0.16	0.7	2011
RALBP1	ENST00000383432.3	ralA binding protein 1	134	1	0	0	1	0	0	0	0	0	-0.16	-0.16	0.21	2011
SOGA2	ENST00000359865.3	SOGA family member 2	47	1	0	1	0	0	0	0	0	0	-0.16	-0.16	ORF
YY1	ENST00000262238.4	YY1 transcription factor	1803	1	0	1	0	0	0	0	0	0	-0.15	-0.23	0.81
PARP8	ENST00000503750.2	poly (ADP-ribose) polymerase family, member 8	80	1	0	1	0	0	0	0	0	0	-0.15	-0.24	0.84	2011
MANEAL	ENST00000397631.3	mannosidase, endo-alpha-like	381	1	0	1	0	0	0	0	0	0	-0.15	-0.15	ORF
SORCS1	ENST00000369698.1	sortilin-related VPS10 domain containing receptor 1	88	1	0	0	1	1	0	0	1	0	-0.15	-0.15	0.14
SLC8A2	ENST00000236877.6	solute carrier family 8 (sodium/calcium exchanger), member 2	5	1	0	1	0	0	0	0	0	0	-0.15	-0.15	0.81	2011
MID2	ENST00000262843.6	midline 2	194	1	0	1	0	2	0	1	1	2	-0.15	-0.19	0.49	2011
CDC20B	ENST00000334206.5	cell division cycle 20B	5	1	0	0	1	0	0	0	0	0	-0.15	-0.15	ORF
FNIP2	ENST00000264433.6	folliculin interacting protein 2	266	1	0	1	0	0	0	0	0	0	-0.15	-0.24	0.83
NEURL1B	ENST00000369800.5	neuralized homolog 1B (Drosophila)	5	1	0	1	0	0	0	0	0	1	-0.14	-0.14	0.56	2011
AAK1	ENST00000409085.4	AP2 associated kinase 1	27	1	0	0	1	1	0	0	1	0	-0.14	-0.15	0.25	2011
BCAT1	ENST00000261192.7	branched chain amino-acid transaminase 1, cytosolic	1346	1	0	1	0	1	0	0	1	1	-0.14	-0.35	0.82	2011
PRUNE2	ENST00000376718.3	prune homolog 2 (Drosophila)	121	1	0	1	0	0	0	0	0	1	-0.14	-0.14	0.51	2011
FAXC	ENST00000389677.5	failed axon connections homolog (Drosophila)	95	1	0	0	1	2	0	2	0	2	-0.14	-0.22	0.27	2011
NLRC5	ENST00000436936.1	NLR family, CARD domain containing 5	47	1	0	1	0	0	0	0	0	0	-0.13	-0.14	0.6	2011
RLIM	ENST00000332687.6	ring finger protein, LIM domain interacting	662	1	0	0	1	0	0	0	0	1	-0.13	-0.13	0.17	2011
ABL2	ENST00000502732.1	c-abl oncogene 2, non-receptor tyrosine kinase	892	1	0	1	0	0	0	0	0	1	-0.13	-0.14	0.61	2011
PDGFRA	ENST00000257290.5	platelet-derived growth factor receptor, alpha polypeptide	39	1	1	0	0	0	0	0	0	0	-0.13	-0.13	0.14	2011
RBPJ	ENST00000342320.4	recombination signal binding protein for immunoglobulin kappa J region	70	1	0	1	0	0	0	0	0	0	-0.13	-0.19	0.37
CCM2L	ENST00000262659.8	cerebral cavernous malformation 2-like	7	1	0	1	0	0	0	0	0	0	-0.12	-0.12	ORF	2011
LONRF3	ENST00000304778.7	LON peptidase N-terminal domain and ring finger 3	36	1	0	1	0	0	0	0	0	1	-0.12	-0.3	0.86
SCRT2	ENST00000246104.6	scratch homolog 2, zinc finger protein (Drosophila)	5	1	0	1	0	0	0	0	0	0	-0.12	-0.12	0.54	2011
ADCY9	ENST00000294016.3	adenylate cyclase 9	166	1	0	1	0	0	0	0	0	0	-0.12	-0.16	0.68	2011
BRAP	ENST00000419234.4	BRCA1 associated protein	102	1	0	1	0	0	0	0	0	0	-0.12	-0.38	0.45
RANBP10	ENST00000317506.3	RAN binding protein 10	140	1	0	1	0	0	0	0	0	0	-0.11	-0.11	0.66	2011
OTUD6B	ENST00000285420.4	OTU domain containing 6B	18	1	0	1	0	0	0	0	0	0	-0.11	-0.44	0.81	2011
E2F7	ENST00000322886.7	E2F transcription factor 7	308	1	0	0	1	0	0	0	0	0	-0.11	-0.12	0.2	2011
DOCK3	ENST00000266037.9	dedicator of cytokinesis 3	47	1	0	1	0	0	0	0	0	1	-0.11	-0.11	0.81	2011
PRLR	ENST00000342362.5	prolactin receptor	95	1	0	1	0	0	0	0	0	0	-0.11	-0.16	0.5
ELK4	ENST00000357992.4	ELK4, ETS-domain protein (SRF accessory protein 1)	39	1	0	1	0	1	0	0	1	1	-0.11	-0.2	0.68	2011
PHF20	ENST00000374012.3	PHD finger protein 20	191	1	1	0	0	0	0	0	0	0	-0.11	-0.31	0.1	2011
HDAC9	ENST00000405010.3	histone deacetylase 9	13	1	0	1	0	0	0	0	0	0	-0.1	-0.28	0.57
ZNF281	ENST00000294740.3	zinc finger protein 281	595	1	0	0	1	0	0	0	0	1	-0.1	-0.17	0.26
COL24A1	ENST00000370571.2	collagen, type XXIV, alpha 1	5	1	0	1	0	0	0	0	0	0	-0.1	-0.1	0.78	2011
COL3A1	ENST00000304636.3	collagen, type III, alpha 1	215	1	0	1	0	0	0	0	0	0	-0.1	-0.28	0.81	2011
TSC1	ENST00000298552.3	tuberous sclerosis 1	838	1	0	1	0	0	0	0	0	2	-0.1	-0.11	0.73	2011
CELF2	ENST00000315874.4	CUGBP, Elav-like family member 2	56	1	0	0	1	0	0	0	0	1	-0.1	-0.1	0.24	2011
GTDC1	ENST00000392869.2	glycosyltransferase-like domain containing 1	241	1	0	0	1	1	0	0	1	1	-0.1	-0.16	0.35
C20orf112	ENST00000359676.5	chromosome 20 open reading frame 112	148	1	0	0	1	0	0	0	0	2	-0.1	-0.22	0.28	2011
SPTSSA	ENST00000298130.4	serine palmitoyltransferase, small subunit A	27	1	1	0	0	0	0	0	0	0	-0.1	-0.64	0.56	2011
LCORL	ENST00000326877.4	ligand dependent nuclear receptor corepressor-like	194	1	0	1	0	0	0	0	0	1	-0.1	-0.32	0.67	2011
MED28	ENST00000237380.7	mediator complex subunit 28	1483	1	0	1	0	1	0	1	0	0	-0.1	-0.6	0.83
DNM3	ENST00000367731.1	dynamin 3	59	1	1	0	0	0	0	0	0	2	-0.1	-0.1	0.1
FRMD5	ENST00000484674.1	FERM domain containing 5	161	1	0	1	0	0	0	0	0	1	-0.09	-0.27	0.57
ERI2	ENST00000569729.1	ERI1 exoribonuclease family member 2	96	1	1	0	0	0	0	0	0	2	-0.09	-0.61	ORF
NHS	ENST00000380060.3	Nance-Horan syndrome (congenital cataracts and dental anomalies)	72	1	0	0	1	0	0	0	0	0	-0.09	-0.09	0.2	2011
LTN1	ENST00000361371.5	listerin E3 ubiquitin protein ligase 1	56	1	0	1	0	0	0	0	0	0	-0.09	-0.22	0.44	2011
SPRED1	ENST00000299084.4	sprouty-related, EVH1 domain containing 1	547	1	1	0	0	0	0	0	0	0	-0.09	-0.37	0.51	2011
PDPK1	ENST00000441549.3	3-phosphoinositide dependent protein kinase-1	104	1	0	1	0	0	0	0	0	1	-0.09	-0.09	0.84	2011
FBXO45	ENST00000311630.6	F-box protein 45	72	1	0	1	0	0	0	0	0	0	-0.08	-0.21	0.77	2011
LETMD1	ENST00000380123.2	LETM1 domain containing 1	1619	1	0	1	0	0	0	0	0	1	-0.08	-0.37	0.8
SAP30L	ENST00000297109.6	SAP30-like	335	1	0	1	0	0	0	0	0	1	-0.08	-0.21	0.8	2011
GATA6	ENST00000269216.3	GATA binding protein 6	691	1	1	0	0	1	0	0	1	0	-0.08	-0.62	0.73	2011
TENM1	ENST00000371130.3	teneurin transmembrane protein 1	5	1	1	0	0	0	0	0	0	0	-0.07	-0.07	0.13	2011
SFMBT1	ENST00000394752.3	Scm-like with four mbt domains 1	116	1	0	1	0	1	1	0	0	0	-0.07	-0.43	0.84	2011
ZNF200	ENST00000396868.3	zinc finger protein 200	269	1	0	1	0	0	0	0	0	1	-0.07	-0.27	0.69	2011
ASXL2	ENST00000435504.4	additional sex combs like 2 (Drosophila)	139	1	0	1	0	1	0	0	1	0	-0.07	-0.26	0.86
ZNF652	ENST00000362063.2	zinc finger protein 652	33	1	0	1	0	0	0	0	0	3	-0.07	-0.29	0.85	2011
C1GALT1	ENST00000223122.3	core 1 synthase, glycoprotein-N-acetylgalactosamine 3-beta-galactosyltransferase, 1	44	1	1	0	0	0	0	0	0	0	-0.07	-0.3	0.43	2011
AJAP1	ENST00000378191.4	adherens junctions associated protein 1	5	1	0	0	1	0	0	0	0	0	-0.07	-0.07	0.18
CPM	ENST00000551568.1	carboxypeptidase M	125	1	0	1	0	0	0	0	0	1	-0.06	-0.25	0.86	2011
CLCN5	ENST00000376088.3	chloride channel, voltage-sensitive 5	154	1	0	0	1	1	1	0	0	1	-0.06	-0.15	0.21	2011
WIPF2	ENST00000323571.4	WAS/WASL interacting protein family, member 2	214	1	1	0	0	0	0	0	0	0	-0.06	-0.53	0.31
RANBP2	ENST00000283195.6	RAN binding protein 2	814	1	0	1	0	0	0	0	0	0	-0.06	-0.28	0.85	2011
KLHL23	ENST00000392647.2	kelch-like family member 23	791	1	1	0	0	0	0	0	0	1	-0.06	-0.49	0.28	2011
CDC73	ENST00000367435.3	cell division cycle 73	579	1	0	1	0	0	0	0	0	0	-0.06	-0.43	0.86	2011
C11orf57	ENST00000532163.1	chromosome 11 open reading frame 57	207	1	0	1	0	0	0	0	0	0	-0.06	-0.38	0.77	2011
NAP1L1	ENST00000261182.8	nucleosome assembly protein 1-like 1	9072	1	0	1	0	0	0	0	0	2	-0.06	-0.32	0.62	2011
SOX11	ENST00000322002.3	SRY (sex determining region Y)-box 11	1100	1	1	0	0	0	0	0	0	0	-0.05	-0.32	0.45	2011
MSI2	ENST00000284073.2	musashi RNA-binding protein 2	283	2	0	1	1	0	0	0	0	0	-0.05	-0.33	0.86
CCDC47	ENST00000225726.5	coiled-coil domain containing 47	1484	1	1	0	0	0	0	0	0	0	-0.05	-0.55	0.26	2011
EIF2S2	ENST00000374980.2	eukaryotic translation initiation factor 2, subunit 2 beta, 38kDa	575	1	0	1	0	0	0	0	0	0	-0.05	-0.2	0.6	2011
KATNBL1	ENST00000256544.3	katanin p80 subunit B-like 1	105	1	0	1	0	0	0	0	0	1	-0.04	-0.44	0.86	2011
ZBTB10	ENST00000430430.1	zinc finger and BTB domain containing 10	113	2	0	1	1	1	0	1	0	0	-0.04	-0.4	0.78
RAB11FIP1	ENST00000287263.4	RAB11 family interacting protein 1 (class I)	106	1	0	1	0	0	0	0	0	0	-0.04	-0.29	0.63	2011
USP31	ENST00000219689.7	ubiquitin specific peptidase 31	214	1	1	0	0	1	0	0	1	0	-0.04	-0.15	0.23	2011
MTMR3	ENST00000333027.3	myotubularin related protein 3	123	1	0	1	0	0	0	0	0	0	-0.04	-0.22	0.66	2011
ERGIC2	ENST00000360150.4	ERGIC and golgi 2	451	1	0	1	0	1	0	1	0	0	-0.03	-0.37	0.74
IGF1	ENST00000337514.6	insulin-like growth factor 1 (somatomedin C)	19	1	0	0	1	0	0	0	0	0	-0.03	-0.12	0.18	2011
MAPK8	ENST00000374182.3	mitogen-activated protein kinase 8	227	1	0	1	0	0	0	0	0	2	-0.03	-0.34	0.71
ARHGAP20	ENST00000260283.4	Rho GTPase activating protein 20	85	1	0	0	1	0	0	0	0	0	-0.03	-0.03	0.17	2011
TANC2	ENST00000424789.2	tetratricopeptide repeat, ankyrin repeat and coiled-coil containing 2	155	1	0	0	1	1	0	1	0	0	-0.03	-0.03	0.19	2011
MRRF	ENST00000344641.3	mitochondrial ribosome recycling factor	85	1	0	1	0	0	0	0	0	2	-0.02	-0.19	0.83
NEDD4L	ENST00000256832.7	neural precursor cell expressed, developmentally down-regulated 4-like, E3 ubiquitin protein ligase	617	1	0	1	0	0	0	0	0	2	-0.02	-0.09	0.82	2011
EXOC8	ENST00000360394.2	exocyst complex component 8	129	1	0	1	0	0	0	0	0	0	-0.02	-0.24	0.83
GSPT1	ENST00000434724.2	G1 to S phase transition 1	1119	1	0	0	1	0	0	0	0	2	-0.02	-0.12	0.19	2011
MRS2	ENST00000378386.3	MRS2 magnesium transporter	826	1	0	1	0	0	0	0	0	1	-0.02	-0.2	0.41	2011
PAK2	ENST00000327134.3	p21 protein (Cdc42/Rac)-activated kinase 2	145	1	1	0	0	1	0	0	1	0	-0.02	-0.44	0.21	2011
USP15	ENST00000353364.3	ubiquitin specific peptidase 15	286	1	0	1	0	1	0	1	0	1	-0.02	-0.38	0.87	2011
SMARCC1	ENST00000254480.5	SWI/SNF related, matrix associated, actin dependent regulator of chromatin, subfamily c, member 1	727	1	0	1	0	0	0	0	0	0	-0.02	-0.02	0.86	2011
MSANTD4	ENST00000301919.4	Myb/SANT-like DNA-binding domain containing 4 with coiled-coils	304	1	0	1	0	1	0	0	1	2	-0.01	-0.66	0.77	2011
ZNF507	ENST00000311921.4	zinc finger protein 507	378	1	0	1	0	0	0	0	0	1	-0.01	-0.22	0.86	2011
RPGRIP1L	ENST00000262135.4	RPGRIP1-like	55	1	0	0	1	0	0	0	0	0	-0.01	-0.12	0.21	2011
SNX16	ENST00000353788.4	sorting nexin 16	156	1	0	1	0	1	0	0	1	0	-0.01	-0.5	0.78	2011
ABCG1	ENST00000398457.2	ATP-binding cassette, sub-family G (WHITE), member 1	64	1	0	1	0	0	0	0	0	0	-0.01	-0.29	0.84
SEMA3A	ENST00000265362.4	sema domain, immunoglobulin domain (Ig), short basic domain, secreted, (semaphorin) 3A	162	1	0	0	1	0	0	0	0	0	-0.01	-0.07	0.38	2011
RGL2	ENST00000497454.1	ral guanine nucleotide dissociation stimulator-like 2	150	1	0	1	0	0	0	0	0	0	-0.01	-0.23	0.5	2011
GPC4	ENST00000370828.3	glypican 4	542	1	0	1	0	0	0	0	0	1	-0.01	-0.35	0.86
DLD	ENST00000205402.5	dihydrolipoamide dehydrogenase	1623	1	0	1	0	0	0	0	0	0	-0.01	-0.28	0.68	2011
TTL	ENST00000233336.6	tubulin tyrosine ligase	442	1	0	1	0	0	0	0	0	0	-0.01	-0.14	0.86	2011
RAB6B	ENST00000285208.4	RAB6B, member RAS oncogene family	669	1	0	1	0	0	0	0	0	0	-0.01	-0.23	0.78	2011
DYRK2	ENST00000344096.3	dual-specificity tyrosine-(Y)-phosphorylation regulated kinase 2	1091	1	0	1	0	0	0	0	0	1	-0.01	-0.18	0.56
KMT2E	ENST00000334877.4	lysine (K)-specific methyltransferase 2E	654	1	0	1	0	0	0	0	0	2	0	-0.23	0.53
FAM53C	ENST00000513056.1	family with sequence similarity 53, member C	592	1	0	1	0	0	0	0	0	0	0	-0.16	0.43
GNPTG	ENST00000204679.4	N-acetylglucosamine-1-phosphate transferase, gamma subunit	677	1	0	1	0	0	0	0	0	0	0	-0.4	0.56
ACTR10	ENST00000254286.4	actin-related protein 10 homolog (S. cerevisiae)	2144	1	0	1	0	0	0	0	0	0	0	-0.39	0.39	2011
PPL	ENST00000345988.2	periplakin	849	1	1	0	0	1	0	0	1	0	0	-0.36	0.67
CALM3	ENST00000291295.9	calmodulin 3 (phosphorylase kinase, delta)	3982	1	0	1	0	0	0	0	0	0	0	-0.4	0.86	2011
RGS6	ENST00000553530.1	regulator of G-protein signaling 6	5	1	0	1	0	0	0	0	0	0	0	-0.18	0.75	2011
KCNH1	ENST00000271751.4	potassium voltage-gated channel, subfamily H (eag-related), member 1	5	1	1	0	0	0	0	0	0	0	0	-0.11	0.14
ELF4	ENST00000335997.7	E74-like factor 4 (ets domain transcription factor)	69	1	0	1	0	1	0	0	1	0	0	-0.3	0.86	2011

## Sheet: miRDB 
Target Rank	Target Score	Gene Symbol	Gene Description
1	100	Hoxc8	homeobox C8
2	98	Nr6a1	nuclear receptor subfamily 6, group A, member 1
3	97	Pbx1	pre B cell leukemia homeobox 1
4	96	Hand1	heart and neural crest derivatives expressed 1
5	96	Ecm2	extracellular matrix protein 2, female organ and adipocyte specific
6	96	Gata6	GATA binding protein 6
7	96	Hoxb7	homeobox B7
8	96	Zmynd11	zinc finger, MYND domain containing 11
9	96	Pacrgl	PARK2 co-regulated-like
10	95	Slc9a6	solute carrier family 9 (sodium/hydrogen exchanger), member 6
11	95	Atp8b4	ATPase, class I, type 8B, member 4
12	95	Eri2	exoribonuclease 2
13	95	Prtg	protogenin
14	94	Ntrk2	neurotrophic tyrosine kinase, receptor, type 2
15	94	Hoxa5	homeobox A5
16	94	Kdm1b	lysine (K)-specific demethylase 1B
17	92	Kcnc2	potassium voltage gated channel, Shaw-related subfamily, member 2
18	92	Fnip1	folliculin interacting protein 1
19	92	Homer3	homer scaffolding protein 3
20	91	Igf2bp1	insulin-like growth factor 2 mRNA binding protein 1
21	91	Rdx	radixin
22	90	Rbms2	RNA binding motif, single stranded interacting protein 2
23	90	Ing5	inhibitor of growth family, member 5
24	90	Lrrtm3	leucine rich repeat transmembrane neuronal 3
25	90	Lrig2	leucine-rich repeats and immunoglobulin-like domains 2
26	90	Igf2bp3	insulin-like growth factor 2 mRNA binding protein 3
27	90	Klrd1	killer cell lectin-like receptor, subfamily D, member 1
28	90	Hoxa9	homeobox A9
29	89	Pard6b	par-6 family cell polarity regulator beta
30	89	Pbx3	pre B cell leukemia homeobox 3
31	89	Zfp182	zinc finger protein 182
32	89	Trerf1	transcriptional regulating factor 1
33	89	Eef2k	eukaryotic elongation factor-2 kinase
34	88	Pcdh19	protocadherin 19
35	88	Mapk8	mitogen-activated protein kinase 8
36	88	Nme4	NME/NM23 nucleoside diphosphate kinase 4
37	87	Dip2a	disco interacting protein 2 homolog A
38	87	Trp53bp2	transformation related protein 53 binding protein 2
39	87	Ccdc47	coiled-coil domain containing 47
40	87	Zcchc3	zinc finger, CCHC domain containing 3
41	86	Gtf2a1	general transcription factor II A, 1
42	86	Fasl	Fas ligand (TNF superfamily, member 6)
43	86	Usf3	upstream transcription factor family member 3
44	86	Tet1	tet methylcytosine dioxygenase 1
45	85	Sh3gl2	SH3-domain GRB2-like 2
46	85	Rgs17	regulator of G-protein signaling 17
47	85	Adamts12	a disintegrin-like and metallopeptidase (reprolysin type) with thrombospondin type 1 motif, 12
48	85	Hoxb6	homeobox B6
49	85	Lrrc75b	leucine rich repeat containing 75B
50	85	Cask	calcium/calmodulin-dependent serine protein kinase (MAGUK family)
51	84	Vsnl1	visinin-like 1
52	84	Cep350	centrosomal protein 350
53	84	Nras	neuroblastoma ras oncogene
54	84	Snx16	sorting nexin 16
55	84	Zfp609	zinc finger protein 609
56	83	Map4k3	mitogen-activated protein kinase kinase kinase kinase 3
57	83	Diaph2	diaphanous related formin 2
58	83	Psmd11	proteasome (prosome, macropain) 26S subunit, non-ATPase, 11
59	83	Tapt1	transmembrane anterior posterior transformation 1
60	83	Rtl6	retrotransposon Gag like 6
61	82	Igdcc4	immunoglobulin superfamily, DCC subclass, member 4
62	82	Dcdc2a	doublecortin domain containing 2a
63	82	Fgfbp3	fibroblast growth factor binding protein 3
64	82	Osmr	oncostatin M receptor
65	82	Hip1	huntingtin interacting protein 1
66	82	Aqp4	aquaporin 4
67	81	Epha4	Eph receptor A4
68	81	Gpcpd1	glycerophosphocholine phosphodiesterase 1
69	81	Fam19a5	family with sequence similarity 19, member A5
70	81	Dnm3	dynamin 3
71	81	Hbp1	high mobility group box transcription factor 1
72	81	Epha7	Eph receptor A7
73	81	Cbfa2t3	CBFA2/RUNX1 translocation partner 3
74	81	Plpp6	phospholipid phosphatase 6
75	81	Stox2	storkhead box 2
76	81	Nr2c2	nuclear receptor subfamily 2, group C, member 2
77	81	Chd6	chromodomain helicase DNA binding protein 6
78	80	Eps15	epidermal growth factor receptor pathway substrate 15
79	80	Fhdc1	FH2 domain containing 1
80	80	Otx1	orthodenticle homeobox 1
81	80	Nectin3	nectin cell adhesion molecule 3
82	80	Fbxw2	F-box and WD-40 domain protein 2
83	80	Cdkn1b	cyclin-dependent kinase inhibitor 1B
84	80	Mecp2	methyl CpG binding protein 2
85	80	St6galnac3	ST6 (alpha-N-acetyl-neuraminyl-2,3-beta-galactosyl-1,3)-N-acetylgalactosaminide alpha-2,6-sialyltransferase 3
86	79	Prpsap2	phosphoribosyl pyrophosphate synthetase-associated protein 2
87	79	Clec5a	C-type lectin domain family 5, member a
88	79	Col3a1	collagen, type III, alpha 1
89	79	Epc2	enhancer of polycomb homolog 2
90	78	Ccr7	chemokine (C-C motif) receptor 7
91	78	Rnf217	ring finger protein 217
92	78	Abcb9	ATP-binding cassette, sub-family B (MDR/TAP), member 9
93	78	Tmx4	thioredoxin-related transmembrane protein 4
94	77	Tmprss2	transmembrane protease, serine 2
95	77	Gpatch11	G patch domain containing 11
96	77	Ing3	inhibitor of growth family, member 3
97	77	Mgat4a	mannoside acetylglucosaminyltransferase 4, isoenzyme A
98	76	Cpd	carboxypeptidase D
99	76	Zfp710	zinc finger protein 710
100	76	Tmc2	transmembrane channel-like gene family 2
101	76	Rbpj	recombination signal binding protein for immunoglobulin kappa J region
102	76	Rassf3	Ras association (RalGDS/AF-6) domain family member 3
103	76	Map3k1	mitogen-activated protein kinase kinase kinase 1
104	76	Mbnl3	muscleblind like splicing factor 3
105	76	Lin28b	lin-28 homolog B (C. elegans)
106	75	Zbtb39	zinc finger and BTB domain containing 39
107	75	Ppp1r16b	protein phosphatase 1, regulatory subunit 16B
108	75	Galnt7	polypeptide N-acetylgalactosaminyltransferase 7
109	75	Rab6b	RAB6B, member RAS oncogene family
110	75	Kdm5a	lysine (K)-specific demethylase 5A
111	75	Tspan12	tetraspanin 12
112	75	Bola1	bolA-like 1 (E. coli)
113	74	Zfp354b	zinc finger protein 354B
114	74	Ednrb	endothelin receptor type B
115	74	Spred1	sprouty protein with EVH-1 domain 1, related sequence
116	74	Smarcc1	SWI/SNF related, matrix associated, actin dependent regulator of chromatin, subfamily c, member 1
117	73	Mpl	myeloproliferative leukemia virus oncogene
118	73	Tox3	TOX high mobility group box family member 3
119	73	Cdyl	chromodomain protein, Y chromosome-like
120	73	Zfp462	zinc finger protein 462
121	73	Gabra2	gamma-aminobutyric acid (GABA) A receptor, subunit alpha 2
122	72	8030462N17Rik	RIKEN cDNA 8030462N17 gene
123	72	Tmod2	tropomodulin 2
124	72	Rictor	RPTOR independent companion of MTOR, complex 2
125	72	Ccnj	cyclin J
126	72	Hlf	hepatic leukemia factor
127	72	Arhgef6	Rac/Cdc42 guanine nucleotide exchange factor (GEF) 6
128	72	Cxcl15	chemokine (C-X-C motif) ligand 15
129	72	Prmt5	protein arginine N-methyltransferase 5
130	71	Rcc2	regulator of chromosome condensation 2
131	71	Tgfbr3	transforming growth factor, beta receptor III
132	71	1810030O07Rik	RIKEN cDNA 1810030O07 gene
133	71	Sarnp	SAP domain containing ribonucleoprotein
134	71	Retreg1	reticulophagy regulator 1
135	70	Ddx19b	DEAD (Asp-Glu-Ala-Asp) box polypeptide 19b
136	70	Eea1	early endosome antigen 1
137	70	Ptprg	protein tyrosine phosphatase, receptor type, G
138	70	Rspo2	R-spondin 2
139	70	Faxc	failed axon connections homolog
140	70	Nap1l1	nucleosome assembly protein 1-like 1
141	70	Dcaf15	DDB1 and CUL4 associated factor 15
142	70	Hmga1	high mobility group AT-hook 1
143	70	Wdr37	WD repeat domain 37
144	69	Fgf14	fibroblast growth factor 14
145	69	Mid2	midline 2
146	69	Ddx19a	DEAD (Asp-Glu-Ala-Asp) box polypeptide 19a
147	69	Serpinb12	serine (or cysteine) peptidase inhibitor, clade B (ovalbumin), member 12
148	69	Hook1	hook microtubule tethering protein 1
149	69	Slc25a46	solute carrier family 25, member 46
150	69	Plppr5	phospholipid phosphatase related 5
151	69	Rgs6	regulator of G-protein signaling 6
152	68	Zdbf2	zinc finger, DBF-type containing 2
153	68	Tm7sf3	transmembrane 7 superfamily member 3
154	68	Rbms3	RNA binding motif, single stranded interacting protein
155	68	Lxn	latexin
156	68	Hmga2	high mobility group AT-hook 2
157	67	Zfp619	zinc finger protein 619
158	67	Wasl	Wiskott-Aldrich syndrome-like (human)
159	67	Slc5a1	solute carrier family 5 (sodium/glucose cotransporter), member 1
160	67	Elf4	E74-like factor 4 (ets domain transcription factor)
161	67	1600012H06Rik	RIKEN cDNA 1600012H06 gene
162	66	Habp4	hyaluronic acid binding protein 4
163	66	Mief1	mitochondrial elongation factor 1
164	66	Adrb3	adrenergic receptor, beta 3
165	66	Phf20	PHD finger protein 20
166	66	Rnf5	ring finger protein 5
167	66	Epha3	Eph receptor A3
168	66	Dicer1	dicer 1, ribonuclease type III
169	66	Zbtb26	zinc finger and BTB domain containing 26
170	65	Zfp689	zinc finger protein 689
171	65	Plxnd1	plexin D1
172	65	Slc7a11	solute carrier family 7 (cationic amino acid transporter, y+ system), member 11
173	65	Kcnq5	potassium voltage-gated channel, subfamily Q, member 5
174	65	B3gnt7	UDP-GlcNAc:betaGal beta-1,3-N-acetylglucosaminyltransferase 7
175	65	Lonrf3	LON peptidase N-terminal domain and ring finger 3
176	65	Tmx1	thioredoxin-related transmembrane protein 1
177	65	Il4ra	interleukin 4 receptor, alpha
178	64	Rab11fip1	RAB11 family interacting protein 1 (class I)
179	64	Klk5	kallikrein related-peptidase 5
180	64	Ppih	peptidyl prolyl isomerase H
181	63	Pdgfra	platelet derived growth factor receptor, alpha polypeptide
182	63	Aldh5a1	aldhehyde dehydrogenase family 5, subfamily A1
183	63	Nrk	Nik related kinase
184	63	Neto2	neuropilin (NRP) and tolloid (TLL)-like 2
185	63	Ppp6r2	protein phosphatase 6, regulatory subunit 2
186	63	Pcdh15	protocadherin 15
187	63	Phf14	PHD finger protein 14
188	63	Star	steroidogenic acute regulatory protein
189	63	Sfmbt1	Scm-like with four mbt domains 1
190	63	P2ry12	purinergic receptor P2Y, G-protein coupled 12
191	63	Sftpa1	surfactant associated protein A1
192	63	Ufl1	UFM1 specific ligase 1
193	63	Cltrn	collectrin, amino acid transport regulator
194	63	Ugt2b35	UDP glucuronosyltransferase 2 family, polypeptide B35
195	63	Tsc22d3	TSC22 domain family, member 3
196	63	Arhgap28	Rho GTPase activating protein 28
197	62	Gga3	golgi associated, gamma adaptin ear containing, ARF binding protein 3
198	62	Cacnb4	calcium channel, voltage-dependent, beta 4 subunit
199	62	Tspan18	tetraspanin 18
200	62	Gas7	growth arrest specific 7
201	62	Alppl2	alkaline phosphatase, placental-like 2
202	62	Ankzf1	ankyrin repeat and zinc finger domain containing 1
203	61	Cyp2b19	cytochrome P450, family 2, subfamily b, polypeptide 19
204	61	Mapk1	mitogen-activated protein kinase 1
205	61	Ermn	ermin, ERM-like protein
206	61	Bach1	BTB and CNC homology 1, basic leucine zipper transcription factor 1
207	61	Adamts8	a disintegrin-like and metallopeptidase (reprolysin type) with thrombospondin type 1 motif, 8
208	61	Rundc3a	RUN domain containing 3A
209	61	Yod1	YOD1 deubiquitinase
210	60	Polr1d	polymerase (RNA) I polypeptide D
211	60	Zdhhc21	zinc finger, DHHC domain containing 21
212	60	Ccdc39	coiled-coil domain containing 39
213	60	Riok3	RIO kinase 3
214	60	Zmat4	zinc finger, matrin type 4
215	59	Pfkfb1	6-phosphofructo-2-kinase/fructose-2,6-biphosphatase 1
216	59	Znrf3	zinc and ring finger 3
217	59	Ltn1	listerin E3 ubiquitin protein ligase 1
218	59	Gucy2g	guanylate cyclase 2g
219	59	Col1a2	collagen, type I, alpha 2
220	59	Prlr	prolactin receptor
221	59	Frmd4b	FERM domain containing 4B
222	58	Nrxn1	neurexin I
223	58	Cpeb3	cytoplasmic polyadenylation element binding protein 3
224	58	Tnfsf4	tumor necrosis factor (ligand) superfamily, member 4
225	58	Plcxd2	phosphatidylinositol-specific phospholipase C, X domain containing 2
226	58	Msi2	musashi RNA-binding protein 2
227	58	Sdcbp	syndecan binding protein
228	57	Klhl6	kelch-like 6
229	57	Nxpe3	neurexophilin and PC-esterase domain family, member 3
230	57	Col24a1	collagen, type XXIV, alpha 1
231	57	Krt79	keratin 79
232	57	Selenoo	selenoprotein O
233	57	Zfp385b	zinc finger protein 385B
234	56	Celf2	CUGBP, Elav-like family member 2
235	56	Nemp1	nuclear envelope integral membrane protein 1
236	56	Enam	enamelin
237	56	Dennd6a	DENN/MADD domain containing 6A
238	56	Slc41a2	solute carrier family 41, member 2
239	56	Erlin2	ER lipid raft associated 2
240	56	Cadm2	cell adhesion molecule 2
241	56	Ppp1r15b	protein phosphatase 1, regulatory subunit 15B
242	56	Cdc34	cell division cycle 34
243	56	Katnbl1	katanin p80 subunit B like 1
244	56	Fam126b	family with sequence similarity 126, member B
245	56	Olfr658	olfactory receptor 658
246	56	Pde12	phosphodiesterase 12
247	55	Ddo	D-aspartate oxidase
248	55	Prrg1	proline rich Gla (G-carboxyglutamic acid) 1
249	55	Dpp4	dipeptidylpeptidase 4
250	55	Foxp2	forkhead box P2
251	55	Rgl2	ral guanine nucleotide dissociation stimulator-like 2
252	55	Limk2	LIM motif-containing protein kinase 2
253	55	Col4a3bp	collagen, type IV, alpha 3 (Goodpasture antigen) binding protein
254	55	Odf3b	outer dense fiber of sperm tails 3B
255	55	Ttc23l	tetratricopeptide repeat domain 23-like
256	55	Tnfaip8l3	tumor necrosis factor, alpha-induced protein 8-like 3
257	55	Adnp	activity-dependent neuroprotective protein
258	55	Cyp2b23	cytochrome P450, family 2, subfamily b, polypeptide 23
259	55	Aqp11	aquaporin 11
260	54	Orc3	origin recognition complex, subunit 3
261	54	Ccm2l	cerebral cavernous malformation 2-like
262	54	Rwdd2b	RWD domain containing 2B
263	54	Ereg	epiregulin
264	53	Dock3	dedicator of cyto-kinesis 3
265	53	Prl7a2	prolactin family 7, subfamily a, member 2
266	53	Gca	grancalcin
267	53	Foxred1	FAD-dependent oxidoreductase domain containing 1
268	53	Acer2	alkaline ceramidase 2
269	53	Invs	inversin
270	53	Pla2g3	phospholipase A2, group III
271	52	Nanos1	nanos C2HC-type zinc finger 1
272	52	Fam168a	family with sequence similarity 168, member A
273	52	Smad6	SMAD family member 6
274	52	Liph	lipase, member H
275	52	Abcg1	ATP binding cassette subfamily G member 1
276	52	Aptx	aprataxin
277	52	Usp27x	ubiquitin specific peptidase 27, X chromosome
278	52	Skint3	selection and upkeep of intraepithelial T cells 3
279	51	Cnr2	cannabinoid receptor 2 (macrophage)
280	51	Ttll7	tubulin tyrosine ligase-like family, member 7
281	51	Kmt5a	lysine methyltransferase 5A
282	51	Zfp281	zinc finger protein 281
283	51	Zfp607a	zinc finger protein 607A
284	51	Phf21a	PHD finger protein 21A
285	51	Lin28a	lin-28 homolog A (C. elegans)
286	51	Calm1	calmodulin 1
287	51	Frmd5	FERM domain containing 5
288	51	Slc22a15	solute carrier family 22 (organic anion/cation transporter), member 15
289	51	Cpm	carboxypeptidase M
290	51	Bmp8a	bone morphogenetic protein 8a
291	50	Zcchc4	zinc finger, CCHC domain containing 4
292	50	Dlst	dihydrolipoamide S-succinyltransferase (E2 component of 2-oxo-glutarate complex)
293	50	Kctd21	potassium channel tetramerisation domain containing 21
294	50	Usp25	ubiquitin specific peptidase 25
295	50	Gpsm2	G-protein signalling modulator 2 (AGS3-like, C. elegans)
296	50	Smad4	SMAD family member 4

## Sheet: mRNA-seq
NCBI gene_id	mimic_1	mimic_2	mimic_3	miR-NC_1	miR-NC_2	miR-NC_3	mimic	miR_NC	log2FoldChange	pvalue	padj	gene_name	gene_chr	gene_start	gene_end	gene_strand	gene_length	gene_biotype	gene_description	tf_family
407125	284.85	257.34	257.34	974.29	1217.97	676.95	266.51	956.4	-1.84	2.61*10^-19	3.05*10^-15	EGR1	NC_037334.1	49826725	49829568	+	2153	protein_coding	early growth response 1 && Q29W20.1 RecName: Full=Early growth response protein 1; Short=EGR-1 && PF11914:Domain of unknown function (DUF3432)|PF11928:Domain of unknown function (DUF3446)	-
613296	3194.59	2373.55	2391.88	7181.65	5124.45	6329.91	2653.34	6212	-1.23	8.64*10^-14	1.48*10^-10	TCHH	NC_037330.1	18619543	18627074	+	5398	protein_coding	trichohyalin, transcript variant X1 && P22793.2 RecName: Full=Trichohyalin && -	-
510912	1448.54	1022.19	1481.6	3194.32	2661.73	3068.01	1317.45	2974.69	-1.17	5.47*10^-13	7.65*10^-10	NEURL1B	NC_037347.1	4408068	4453006	+	6313	protein_coding	neuralized E3 ubiquitin protein ligase 1B && A8MQ27.1 RecName: Full=E3 ubiquitin-protein ligase NEURL1B; AltName: Full=Neuralized-2; Short=NEUR2; AltName: Full=Neuralized-like protein 1B; AltName: Full=Neuralized-like protein 3 && -	-
540831	1069.79	737.32	929.48	2140.53	1856.13	2070.97	912.2	2022.54	-1.15	5.90*10^-13	7.65*10^-10	RBM47	NC_037333.1	59387155	59663515	-	6977	protein_coding	RNA binding motif protein 47 && A0AV96.2 RecName: Full=RNA-binding protein 47; AltName: Full=RNA-binding motif protein 47 && PF00076:RNA recognition motif. (a.k.a. RRM, RBD, or RNP domain)	RRM_1
540547	783.88	708.59	770.09	1718.83	1607.37	1361.42	754.19	1562.54	-1.05	8.70*10^-13	1.02*10^-9	CCND3	NC_037350.1	15698650	15793268	-	2294	protein_coding	cyclin D3, transcript variant X1 && Q3MHH5.1 RecName: Full=G1/S-specific cyclin-D3 && PF02984:Cyclin, C-terminal domain|PF00134:Cyclin, N-terminal domain	Cyclin_C
282257	638.28	433.3	489.71	1320.38	1037.14	1417.42	520.43	1258.31	-1.27	2.56*10^-12	2.49*10^-9	IFNAR1	NC_037328.1	2189896	2218344	-	3293	protein_coding	interferon alpha and beta receptor subunit 1 && Q04790.2 RecName: Full=Interferon alpha/beta receptor 1; Short=IFN-R-1; Short=IFN-alpha/beta receptor 1; AltName: Full=Type I interferon receptor 1; Flags: Precursor && -	-
512180	952.68	660.72	786.41	1757.6	1567.19	1823.59	799.94	1716.13	-1.1	7.90*10^-12	7.10*10^-9	EFCAB14	NC_037330.1	99421140	99459302	+	5715	protein_coding	EF-hand calcium binding domain 14, transcript variant X2 && O75071.1 RecName: Full=EF-hand calcium-binding domain-containing protein 14 && -	-
100300409	438.89	294.45	391.77	1010.16	731.93	1033.81	375.03	925.3	-1.3	1.57*10^-11	1.31*10^-8	BTBD7	NC_037348.1	57857964	57947055	-	8213	protein_coding	BTB domain containing 7 && Q9P203.3 RecName: Full=BTB/POZ domain-containing protein 7 && -	-
506618	331.28	242.98	341.83	696.06	631.47	725.42	305.36	684.32	-1.16	7.64*10^-11	5.57*10^-8	FOXO1	NC_037339.1	21900254	21993948	+	5720	protein_coding	forkhead box O1 && E1BPQ1.2 RecName: Full=Forkhead box protein O1; AltName: Full=Forkhead box protein O1A; AltName: Full=Forkhead in rhabdomyosarcoma && PF16676:Transactivation domain of FOXO protein family|PF16675:KIX-binding domain of forkhead box O, CR2|PF00250:Forkhead domain	Fork_head
327678	1462.25	1272.36	1310.69	2642.71	2283.8	2473.8	1348.43	2466.77	-0.87	8.19*10^-11	5.63*10^-8	GLTP	NC_037344.1	63377007	63399503	+	2680	protein_coding	glycolipid transfer protein, transcript variant X1 && P68265.2 RecName: Full=Glycolipid transfer protein; Short=GLTP >P68266.2 RecName: Full=Glycolipid transfer protein; Short=GLTP && PF08718:Glycolipid transfer protein (GLTP)	-
785855	47.48	61.04	47.05	174.5	160.74	173.83	51.86	169.69	-1.72	1.29*10^-10	7.97*10^-8	HOXB8	NC_037346.1	37875862	37880993	+	4057	protein_coding	homeobox B8, transcript variant X1 && P17481.2 RecName: Full=Homeobox protein Hox-B8; AltName: Full=Homeobox protein Hox-2.4; AltName: Full=Homeobox protein Hox-2D && PF00046:Homeobox domain	Homeobox
512233	1067.68	749.29	993.82	1930.17	1776.72	1961.49	936.93	1889.46	-1.01	1.30*10^-10	7.97*10^-8	HIPK1	NC_037330.1	29395986	29450375	-	8536	protein_coding	homeodomain interacting protein kinase 1, transcript variant X3 && Q86Z02.1 RecName: Full=Homeodomain-interacting protein kinase 1; AltName: Full=Nuclear body-associated kinase 2 && -	-
511497	3063.77	2962.45	3009.3	5105.1	4856.55	5184.94	3011.84	5048.86	-0.75	2.29*10^-10	1.34*10^-7	RNPEPL1	NC_037330.1	119958373	119967067	+	2789	protein_coding	arginyl aminopeptidase like 1 && Q9HAU8.2 RecName: Full=Arginyl aminopeptidase-like 1; Short=RNPEP-like 1 && PF01433:Peptidase family M1|PF09127:Leukotriene A4 hydrolase, C-terminal	-
508049	521.18	532.64	508.91	955.87	1026.61	926.84	520.91	969.77	-0.9	4.04*10^-10	2.24*10^-7	POLR3D	NC_037335.1	69558203	69564549	+	2037	protein_coding	RNA polymerase III subunit D, transcript variant X3 && Q5E9Z7.1 RecName: Full=DNA-directed RNA polymerase III subunit RPC4; Short=RNA polymerase III subunit C4; AltName: Full=DNA-directed RNA polymerase III subunit D && PF05132:RNA polymerase III RPC4	-
540436	1403.17	1338.19	1552.66	2897.67	2272.32	2790.54	1431.34	2653.51	-0.89	6.76*10^-10	3.59*10^-7	HID1	NC_037346.1	56455021	56475765	+	3419	protein_coding	HID1 domain containing, transcript variant X1 && Q8IV36.1 RecName: Full=Protein HID1; AltName: Full=Down-regulated in multiple cancers 1; AltName: Full=HID1 domain-containing protein; AltName: Full=Protein hid-1 homolog && PF09742:Dyggve-Melchior-Clausen syndrome protein	-
281879	4803.49	3163.54	5848.64	11960	9193.58	9870.95	4605.22	10341.5	-1.17	9.23*10^-10	4.68*10^-7	ITPR3	NC_037350.1	7745425	7821583	+	10164	protein_coding	inositol 1,4,5-trisphosphate receptor type 3, transcript variant X1 && Q8WN95.1 RecName: Full=Inositol 1,4,5-trisphosphate receptor type 3; AltName: Full=IP3 receptor isoform 3; Short=IP3R 3; Short=InsP3R3; AltName: Full=Type 3 inositol 1,4,5-trisphosphate receptor; Short=Type 3 InsP3 receptor && PF08454:RyR and IP3R Homology associated|PF01365:RIH domain|PF00520:Ion transport protein|PF02815:MIR…	Ion_trans
521172	413.57	284.87	463.78	915.16	808.47	838.25	387.41	853.96	-1.14	1.09*10^-9	5.28*10^-7	TMEM245	NC_037335.1	98602247	98686213	-	8546	protein_coding	transmembrane protein 245, transcript variant X2 && E1BD52.1 RecName: Full=Transmembrane protein 245 && -	-
533444	456.82	389.01	557.88	1024.7	844.83	1064.74	467.9	978.09	-1.06	1.35*10^-9	6.01*10^-7	GEMIN5	NC_037334.1	66064473	66104567	-	5579	protein_coding	gem nuclear organelle associated protein 5, transcript variant X1 && Q8TEQ6.3 RecName: Full=Gem-associated protein 5; Short=Gemin5 && -	-
532673	3352.84	2609.35	3390.5	6345.99	5267.01	5616.19	3117.56	5743.06	-0.88	1.39*10^-9	6.01*10^-7	CHD3	NC_037346.1	27570563	27595691	+	7446	protein_coding	chromodomain helicase DNA binding protein 3, transcript variant X1 && Q12873.3 RecName: Full=Chromodomain-helicase-DNA-binding protein 3; Short=CHD-3; AltName: Full=ATP-dependent helicase CHD3; AltName: Full=Mi-2 autoantigen 240 kDa protein; AltName: Full=Mi2-alpha; AltName: Full=Zinc finger helicase; Short=hZFH && -	-
504334	1068.73	1098.8	1181.06	2215.18	1752.8	2017.48	1116.2	1995.15	-0.84	3.59*10^-9	1.50*10^-6	RGL2	NC_037350.1	7465581	7473201	-	4118	protein_coding	ral guanine nucleotide dissociation stimulator like 2, transcript variant X2 && Q5TJE5.1 RecName: Full=Ral guanine nucleotide dissociation stimulator-like 2; Short=RalGDS-like 2; AltName: Full=Ras-associated protein RAB2L && PF00617:RasGEF domain|PF00788:Ras association (RalGDS/AF-6) domain	RA
504519	9524.69	8804.76	9855.6	15237.7	15492.9	14719.9	9395.01	15150.2	-0.69	3.73*10^-9	1.50*10^-6	CAP1	NC_037330.1	106037112	106066217	-	3031	protein_coding	cyclase associated actin cytoskeleton regulatory protein 1, transcript variant X4 && Q3SYV4.3 RecName: Full=Adenylyl cyclase-associated protein 1; Short=CAP 1 && PF01213:Adenylate cyclase associated (CAP) N terminal|PF08603:Adenylate cyclase associated (CAP) C terminal	-
538422	243.71	175.95	252.54	493.45	466.9	488.07	224.07	482.81	-1.1	5.30*10^-9	2.06*10^-6	TTLL5	NC_037337.1	86917118	87234703	+	4848	protein_coding	tubulin tyrosine ligase like 5 && Q8CHB8.3 RecName: Full=Tubulin polyglutamylase TTLL5; AltName: Full=Tubulin--tyrosine ligase-like protein 5 && PF03133:Tubulin-tyrosine ligase family	TTL
511470	303.84	202.28	237.17	612.69	449.68	646.03	247.77	569.47	-1.2	6.24*10^-9	2.17*10^-6	CYP1B1	NC_037338.1	20470965	20476460	-	2238	protein_coding	cytochrome P450, family 1, subfamily B, polypeptide 1 && Q16678.2 RecName: Full=Cytochrome P450 1B1; AltName: Full=CYPIB1 && PF00067:Cytochrome P450	p450
508819	274.3	185.53	195.88	522.53	434.37	505.62	218.57	487.51	-1.16	6.33*10^-9	2.17*10^-6	PIP5K1C	NC_037334.1	20261519	20310982	+	5286	protein_coding	phosphatidylinositol-4-phosphate 5-kinase type 1 gamma, transcript variant X4 && O60331.2 RecName: Full=Phosphatidylinositol 4-phosphate 5-kinase type-1 gamma; Short=PIP5K1-gamma; Short=PtdIns(4)P-5-kinase 1 gamma; AltName: Full=Phosphatidylinositol 4-phosphate 5-kinase type I gamma; Short=PIP5KIgamma && -	-
518905	1141.53	957.56	1191.62	2062.98	1996.77	1778.46	1096.9	1946.07	-0.83	9.41*10^-9	3.05*10^-6	SLC20A2	NC_037354.1	37252164	37369126	-	9605	protein_coding	solute carrier family 20 member 2, transcript variant X7 && A1A4I1.1 RecName: Full=Sodium-dependent phosphate transporter 2; AltName: Full=Phosphate transporter 2; Short=PiT-2; AltName: Full=Solute carrier family 20 member 2 && -	-
541141	382.97	286.07	403.29	825	833.34	616.78	357.44	758.37	-1.08	9.66*10^-9	3.05*10^-6	BMF	NC_037337.1	35736076	35757232	-	5038	protein_coding	Bcl2 modifying factor, transcript variant X1 && Q96LC9.1 RecName: Full=Bcl-2-modifying factor && -	-
527885	971.67	847.44	1074.48	1825.47	1553.79	1838.63	964.53	1739.3	-0.85	1.06*10^-8	3.19*10^-6	ZDHHC9	NC_037357.1	13834971	13864942	-	3068	protein_coding	zinc finger DHHC-type containing 9, transcript variant X1 && Q58DA8.1 RecName: Full=Palmitoyltransferase ZDHHC9; AltName: Full=Zinc finger DHHC domain-containing protein 9; Short=DHHC-9 && -	-
523046	225.77	161.59	289.98	572.94	620.94	442.11	225.78	545.33	-1.27	1.06*10^-8	3.19*10^-6	FAT2	NC_037334.1	62699514	62798401	-	14834	protein_coding	FAT atypical cadherin 2, transcript variant X1 && Q9NYQ8.2 RecName: Full=Protocadherin Fat 2; Short=hFat2; AltName: Full=Cadherin family member 8; AltName: Full=Multiple epidermal growth factor-like domains protein 1; Short=Multiple EGF-like domains protein 1; Flags: Precursor && -	-
100139170	624.57	593.69	688.47	1199.2	1021.83	1169.2	635.58	1130.08	-0.83	1.95*10^-8	5.56*10^-6	GBA2	NC_037335.1	59905786	59916924	-	3327	protein_coding	glucosylceramidase beta 2, transcript variant X1 && Q9HCG7.2 RecName: Full=Non-lysosomal glucosylceramidase; Short=NLGase; AltName: Full=Beta-glucocerebrosidase 2; Short=Beta-glucosidase 2; AltName: Full=Glucosylceramidase 2 && PF12215:beta-Glucocerebrosidase 2 N terminal|PF04685:Protein of unknown function, DUF608	-
280924	4974.4	4202.49	5604.75	9033.29	7610.13	10997.5	4927.21	9213.65	-0.9	2.10*10^-8	5.84*10^-6	SCD	NC_037353.1	21263976	21279185	+	5097	protein_coding	stearoyl-CoA desaturase && Q9TT94.2 RecName: Full=Acyl-CoA desaturase; AltName: Full=Delta(9)-desaturase; Short=Delta-9 desaturase; AltName: Full=Fatty acid desaturase; AltName: Full=Stearoyl-CoA desaturase && PF00487:Fatty acid desaturase	-
531389	4772.89	3941.55	5807.35	8468.1	8755.38	8535.43	4840.6	8586.3	-0.83	3.37*10^-8	8.74*10^-6	FOSL1	NC_037356.1	44006997	44013529	-	2806	protein_coding	FOS like 1, AP-1 transcription factor subunit && P10158.1 RecName: Full=Fos-related antigen 1; Short=FRA-1 && PF00170:bZIP transcription factor	bZIP_1
282146	2951.94	1916.32	3164.85	6045.46	4475.76	5612.84	2677.7	5378.02	-1.01	4.11*10^-8	1.04*10^-5	ATP2B4	NC_037343.1	1398176	1500871	+	9359	protein_coding	ATPase plasma membrane Ca2+ transporting 4, transcript variant X10 && D3K0R6.2 RecName: Full=Plasma membrane calcium-transporting ATPase 4; Short=PMCA4 && -	-
530393	703.7	543.42	542.52	1139.1	990.25	1178.4	596.54	1102.58	-0.89	4.32*10^-8	1.07*10^-5	PKD2	NC_037333.1	36613498	36672208	-	4974	protein_coding	polycystin 2, transient receptor potential cation channel, transcript variant X1 && Q4GZT3.1 RecName: Full=Polycystin-2; AltName: Full=Polycystic kidney disease 2 protein homolog; AltName: Full=Transient receptor potential cation channel subfamily P member 2 && PF08016:Polycystin cation channel	-
505787	1644.77	1340.58	1821.52	3455.1	2500.03	2936.8	1602.29	2963.98	-0.89	5.04*10^-8	1.23*10^-5	ABCA3	NC_037352.1	1794636	1836056	-	6603	protein_coding	ATP binding cassette subfamily A member 3, transcript variant X3 && Q99758.2 RecName: Full=ATP-binding cassette sub-family A member 3; AltName: Full=ABC-C transporter; AltName: Full=ATP-binding cassette transporter 3; Short=ATP-binding cassette 3 && -	-
281235	1477.02	1284.33	1296.28	2257.84	2094.36	2371.84	1352.54	2241.35	-0.73	5.34*10^-8	1.27*10^-5	IDH1	NC_037329.1	96510381	96531400	-	2642	protein_coding	isocitrate dehydrogenase (NADP(+)) 1, cytosolic && Q9XSG3.1 RecName: Full=Isocitrate dehydrogenase [NADP] cytoplasmic; Short=IDH; AltName: Full=Cytosolic NADP-isocitrate dehydrogenase; AltName: Full=IDP; AltName: Full=NADP(+)-specific ICDH; AltName: Full=Oxalosuccinate decarboxylase && PF00180:Isocitrate/isopropylmalate dehydrogenase	-
527366	348.16	248.97	336.07	730.96	561.62	599.23	311.06	630.6	-1.02	6.09*10^-8	1.42*10^-5	FER1L6	NC_037341.1	15864187	16037574	-	6987	protein_coding	fer-1 like family member 6, transcript variant X3 && Q2WGJ9.2 RecName: Full=Fer-1-like protein 6 && PF08151:FerI (NUC094) domain|PF08150:FerB (NUC096) domain|PF16165:Ferlin C-terminus|PF00168:C2 domain	C2
504797	461.04	323.18	496.43	824.03	819.95	852.46	426.88	832.14	-0.96	6.98*10^-8	1.60*10^-5	TRERF1	NC_037350.1	15936764	16146748	-	8310	protein_coding	transcriptional regulating factor 1, transcript variant X15 && Q96PN7.1 RecName: Full=Transcriptional-regulating factor 1; AltName: Full=Breast cancer anti-estrogen resistance 2; AltName: Full=Transcriptional-regulating protein 132; AltName: Full=Zinc finger protein rapa; AltName: Full=Zinc finger transcription factor TReP-132 && -	-
785418	128.71	39.5	119.07	340.28	261.2	316.75	95.76	306.07	-1.67	7.84*10^-8	1.76*10^-5	KCNK6	NC_037345.1	48131886	48140139	+	939	protein_coding	potassium two pore domain channel subfamily K member 6 && Q9Y257.1 RecName: Full=Potassium channel subfamily K member 6; AltName: Full=Inward rectifying potassium channel protein TWIK-2; AltName: Full=TWIK-originated similarity sequence && PF07885:Ion channel	Ion_trans_2
531411	780.71	691.84	653.9	1448.35	1042.88	1485.95	708.82	1325.73	-0.9	9.08*10^-8	1.93*10^-5	ENTPD4	NC_037335.1	70548411	70586238	-	7051	protein_coding	ectonucleoside triphosphate diphosphohydrolase 4, transcript variant X2 && Q9Y227.1 RecName: Full=Ectonucleoside triphosphate diphosphohydrolase 4; Short=NTPDase 4; AltName: Full=Lysosomal apyrase-like protein of 70 kDa; AltName: Full=Uridine-diphosphatase; Short=UDPase && -	-
537748	11721.2	7935.77	14267.8	24862.4	19516.2	22628.5	11308.3	22335.7	-0.98	9.54*10^-8	1.96*10^-5	DYNC1H1	NC_037348.1	66850323	66911778	+	14776	protein_coding	dynein cytoplasmic 1 heavy chain 1, transcript variant X1 && Q14204.5 RecName: Full=Cytoplasmic dynein 1 heavy chain 1; AltName: Full=Cytoplasmic dynein heavy chain 1; AltName: Full=Dynein heavy chain, cytosolic && PF12775:P-loop containing dynein motor region D3|PF08385:Dynein heavy chain, N-terminal region 1|PF12780:P-loop containing dynein motor region D4|PF07728:AAA domain (dynein-related sub…	Dynein_heavy
64986886	1633.17	1331.01	1166.66	7333.85	3356.34	8636.56	1376.94	6442.25	-2.23	9.82*10^-8	1.96*10^-5	KEH36_r02	NC_006853.1	431	1385	+	955	rRNA	s-rRNA && - && -	-
539340	4618.86	3305.97	5313.8	9158.35	7885.68	7616.95	4412.88	8220.33	-0.9	9.91*10^-8	1.96*10^-5	BCL9L	NC_037342.1	29493120	29521532	-	8011	protein_coding	B cell CLL/lymphoma 9 like, transcript variant X7 && Q86UU0.1 RecName: Full=B-cell CLL/lymphoma 9-like protein; Short=B-cell lymphoma 9-like protein; Short=BCL9-like protein; AltName: Full=Protein BCL9-2 && -	-
518310	723.74	664.31	775.85	1196.3	1181.61	1243.58	721.3	1207.16	-0.74	1.14*10^-7	2.22*10^-5	TRIM35	NC_037335.1	74382361	74401949	-	5222	protein_coding	tripartite motif containing 35 && Q9UPQ4.2 RecName: Full=Tripartite motif-containing protein 35; AltName: Full=Hemopoietic lineage switch protein 5 && -	-
533137	39.04	23.94	44.17	98.88	117.68	153.78	35.71	123.45	-1.78	1.16*10^-7	2.22*10^-5	SLC9A6	NW_020192292.1	8851458	8902305	-	4605	protein_coding	solute carrier family 9 member A6, transcript variant X1 && Q92581.2 RecName: Full=Sodium/hydrogen exchanger 6; AltName: Full=Na(+)/H(+) exchanger 6; Short=NHE-6; AltName: Full=Solute carrier family 9 member 6 && -	-
538401	2747.26	2294.55	2912.32	4509.86	4206.91	4319.95	2651.38	4345.57	-0.71	1.20*10^-7	2.25*10^-5	ARSB	NC_037337.1	9823209	10003931	-	4251	protein_coding	arylsulfatase B && P15848.1 RecName: Full=Arylsulfatase B; Short=ASB; AltName: Full=N-acetylgalactosamine-4-sulfatase; Short=G4S; Flags: Precursor && PF00884:Sulfatase	Sulfatase
617096	273.25	272.9	295.74	479.88	555.88	515.65	280.63	517.14	-0.88	1.49*10^-7	2.71*10^-5	CDH26	NC_037340.1	56543258	56591711	-	5145	protein_coding	cadherin 26, transcript variant X4 && Q8IXH8.3 RecName: Full=Cadherin-like protein 26; AltName: Full=Cadherin-like protein VR20; Flags: Precursor && PF00028:Cadherin domain	Cadherin
528167	282.74	203.48	304.39	570.03	496.56	515.65	263.54	527.42	-1	1.66*10^-7	2.85*10^-5	TNRC6B	NC_037332.1	111406288	111657802	+	7579	protein_coding	trinucleotide repeat containing 6B, transcript variant X1 && Q9UPQ9.4 RecName: Full=Trinucleotide repeat-containing gene 6B protein && PF10427:Argonaute hook|PF13893:RNA recognition motif. (a.k.a. RRM, RBD, or RNP domain)|PF12938:M domain of GW182|PF16608:TNRC6-PABC binding domain	-
281152	7028.52	5492.8	9057.66	13179.6	12401.6	13558.2	7192.99	13046.5	-0.86	2.29*10^-7	3.77*10^-5	FASN	NC_037346.1	50776167	50794939	+	8295	protein_coding	fatty acid synthase, transcript variant X1 && Q71SP7.1 RecName: Full=Fatty acid synthase; Includes: RecName: Full=[Acyl-carrier-protein] S-acetyltransferase; Includes: RecName: Full=[Acyl-carrier-protein] S-malonyltransferase; Includes: RecName: Full=3-oxoacyl-[acyl-carrier-protein] synthase; Includes: RecName: Full=3-oxoacyl-[acyl-carrier-protein] reductase; Includes: RecName: Full=3-hydroxyacyl…	Acyl_transf_1
64986895	49.59	76.6	79.7	198.74	132.99	305.05	68.63	212.26	-1.63	2.32*10^-7	3.77*10^-5	KEH36_t11	NC_006853.1	5618	5685	-	68	tRNA	tRNA-Tyr && - && -	-
493644	227.88	165.18	178.6	426.56	337.74	414.53	190.55	392.94	-1.04	2.49*10^-7	3.98*10^-5	CLCN5	NC_037357.1	87634771	87818115	+	9850	protein_coding	chloride voltage-gated channel 5, transcript variant X1 && Q9GKE7.1 RecName: Full=H(+)/Cl(-) exchange transporter 5; AltName: Full=Chloride channel protein 5; Short=ClC-5; AltName: Full=Chloride transporter ClC-5 && PF00654:Voltage gated chloride channel|PF00571:CBS domain	Voltage_CLC
613633	133.99	86.18	155.55	271.44	287.99	317.58	125.24	292.34	-1.22	2.75*10^-7	4.29*10^-5	SPRED3	NC_037345.1	48197232	48207392	+	4621	protein_coding	sprouty related EVH1 domain containing 3, transcript variant X3 && Q2MJR0.1 RecName: Full=Sprouty-related, EVH1 domain-containing protein 3; Short=Spred-3 && -	-
515556	3093.31	2405.87	3206.14	5833.15	4208.82	5414.77	2901.77	5152.25	-0.83	2.76*10^-7	4.29*10^-5	ABR	NC_037346.1	21674398	21862914	+	8010	protein_coding	ABR, RhoGEF and GTPase activating protein, transcript variant X1 && A6QNS3.1 RecName: Full=Active breakpoint cluster region-related protein && -	-
510459	245.82	305.22	284.22	493.45	486.99	590.87	278.42	523.77	-0.91	2.89*10^-7	4.44*10^-5	HOXA9	NC_037331.1	68877182	68880322	+	2060	protein_coding	homeobox A9 && P09631.2 RecName: Full=Homeobox protein Hox-A9; AltName: Full=Homeobox protein Hox-1.7 && PF00046:Homeobox domain|PF04617:Hox9 activation region	Hox9_act
512662	7454.75	6702.92	7335.04	12351.7	9837.49	13367.7	7164.24	11852.3	-0.73	3.01*10^-7	4.52*10^-5	CHP1	NC_037337.1	36719642	36755890	+	2972	protein_coding	calcineurin like EF-hand protein 1 && Q3SYS6.1 RecName: Full=Calcineurin B homologous protein 1; AltName: Full=Calcineurin B-like protein; AltName: Full=Calcium-binding protein CHP; AltName: Full=Calcium-binding protein p22; AltName: Full=EF-hand calcium-binding domain-containing protein p22 && PF13499:EF-hand domain pair	-
533653	827.13	615.23	936.2	1635.45	1292.59	1486.78	792.86	1471.61	-0.89	3.02*10^-7	4.52*10^-5	CSPG4	NC_037348.1	33182725	33218500	+	8030	protein_coding	chondroitin sulfate proteoglycan 4 && Q6UVK1.2 RecName: Full=Chondroitin sulfate proteoglycan 4; AltName: Full=Chondroitin sulfate proteoglycan NG2; AltName: Full=Melanoma chondroitin sulfate proteoglycan; AltName: Full=Melanoma-associated chondroitin sulfate proteoglycan; Flags: Precursor && -	-
767866	620.35	412.95	679.83	1070.27	1098.37	1085.63	571.04	1084.76	-0.92	3.70*10^-7	5.33*10^-5	NOTCH1	NC_037338.1	103934022	103981092	-	9951	protein_coding	notch 1, transcript variant X1 && P46531.4 RecName: Full=Neurogenic locus notch homolog protein 1; Short=Notch 1; Short=hN1; AltName: Full=Translocation-associated notch protein TAN-1; Contains: RecName: Full=Notch 1 extracellular truncation; Short=NEXT; Contains: RecName: Full=Notch 1 intracellular domain; Short=NICD; Flags: Precursor && PF06816:NOTCH protein|PF13857:Ankyrin repeats (many copies…	EGF_CA
517007	1329.32	1352.55	1482.56	2317.94	2220.66	2058.43	1388.15	2199.01	-0.66	4.08*10^-7	5.81*10^-5	CHTF18	NC_037352.1	669617	677704	+	3197	protein_coding	chromosome transmission fidelity factor 18 && Q8WVB6.1 RecName: Full=Chromosome transmission fidelity protein 18 homolog; Short=hCTF18; AltName: Full=CHL12 && PF00004:ATPase family associated with various cellular activities (AAA)	AAA
788207	2042.51	1550.05	2347.71	3601.49	3362.08	3365.53	1980.09	3443.03	-0.8	4.44*10^-7	6.10*10^-5	NBEAL2	NC_037349.1	52515962	52546270	-	8727	protein_coding	neurobeachin like 2 && Q6ZNJ1.2 RecName: Full=Neurobeachin-like protein 2 && PF16057:Domain of unknown function (DUF4800)|PF02138:Beige/BEACH domain|PF15787:Domain of unknown function (DUF4704)|PF14844:PH domain associated with Beige/BEACH	Beach
506995	14523.4	11659.5	17964.6	27843.4	24768.8	24122	14715.8	25578.1	-0.8	4.58*10^-7	6.22*10^-5	ITGB4	NC_037346.1	55840150	55872542	-	6145	protein_coding	integrin subunit beta 4, transcript variant X4 && P16144.5 RecName: Full=Integrin beta-4; AltName: Full=GP150; AltName: CD_antigen=CD104; Flags: Precursor && PF00362:Integrin, beta chain|PF03160:Calx-beta domain|PF00041:Fibronectin type III domain|PF07965:Integrin beta tail domain	fn3
281785	8455.96	8167.98	8462.33	12992.5	11629.5	14707.4	8362.09	13109.8	-0.65	4.97*10^-7	6.52*10^-5	GLUD1	NC_037355.1	41609012	41649016	-	3050	protein_coding	glutamate dehydrogenase 1 && P00366.2 RecName: Full=Glutamate dehydrogenase 1, mitochondrial; Short=GDH 1; Flags: Precursor && PF02812:Glu/Leu/Phe/Val dehydrogenase, dimerisation domain|PF00208:Glutamate/Leucine/Phenylalanine/Valine dehydrogenase	-
506740	2258.79	1583.56	2642.5	4256.83	3912.22	3673.09	2161.62	3947.38	-0.87	5.34*10^-7	6.93*10^-5	ESPL1	NC_037332.1	26730176	26751945	-	6568	protein_coding	extra spindle pole bodies like 1, separase && Q14674.3 RecName: Full=Separin; AltName: Full=Caspase-like protein ESPL1; AltName: Full=Extra spindle poles-like 1 protein; AltName: Full=Separase && PF03568:Peptidase family C50	-
786966	30666.2	20314.6	39308.1	68109.3	53755	55147.3	30096.3	59003.9	-0.97	5.60*10^-7	7.19*10^-5	PLEC	NC_037341.1	840053	896631	+	16814	protein_coding	plectin, transcript variant X3 && Q9QXS1.3 RecName: Full=Plectin; Short=PCN; Short=PLTN; AltName: Full=Plectin-1; AltName: Full=Plectin-6 && -	-
282261	858.78	793.58	961.17	1535.6	1644.68	1272	871.18	1484.09	-0.77	5.90*10^-7	7.48*10^-5	IGFBP3	NC_037331.1	76116379	76124833	+	2434	protein_coding	insulin like growth factor binding protein 3 && P20959.3 RecName: Full=Insulin-like growth factor-binding protein 3; Short=IBP-3; Short=IGF-binding protein 3; Short=IGFBP-3; Flags: Precursor && -	-
520669	3592.33	3059.4	4301.74	6122.05	6119.49	5825.12	3651.16	6022.22	-0.72	6.22*10^-7	7.81*10^-5	ESYT1	NC_037332.1	57179944	57194004	-	4363	protein_coding	extended synaptotagmin 1 && Q5RAG2.2 RecName: Full=Extended synaptotagmin-1; Short=E-Syt1 && -	-
100498812	8882.18	9210.53	9202.65	36054.6	15725.4	38750	9098.45	30176.7	-1.73	6.58*10^-7	8.09*10^-5	MIR2887-1	NC_037329.1	121575106	121575162	-	57	miRNA	microRNA 2887-1 && - && -	-
112445029	5.28	3.59	14.4	68.83	29.66	75.22	7.76	57.9	-2.87	7.60*10^-7	9.12*10^-5	LOC112445029	NC_037357.1	19616065	19666881	+	4526	protein_coding	sodium/hydrogen exchanger 6-like && Q92581.2 RecName: Full=Sodium/hydrogen exchanger 6; AltName: Full=Na(+)/H(+) exchanger 6; Short=NHE-6; AltName: Full=Solute carrier family 9 member 6 && -	-
520936	390.36	348.31	410.01	740.66	775.94	573.32	382.89	696.64	-0.86	7.73*10^-7	9.12*10^-5	PROM2	NC_037338.1	2018016	2034819	+	4518	protein_coding	prominin 2, transcript variant X2 && Q8N271.1 RecName: Full=Prominin-2; Short=PROM-2; AltName: Full=Prominin-like protein 2; Short=hPROML2; Flags: Precursor && -	-
613607	503.24	342.33	586.69	1109.05	809.43	920.99	477.42	946.49	-0.99	8.91*10^-7	1.04*10^-4	ZBTB4	NC_037346.1	27131781	27147274	-	5999	protein_coding	zinc finger and BTB domain containing 4, transcript variant X1 && Q5F293.1 RecName: Full=Zinc finger and BTB domain-containing protein 4 && -	-
533768	1862.1	1590.75	2266.1	3459.95	3003.29	3119.82	1906.32	3194.36	-0.74	1.16*10^-6	1.30*10^-4	TACC2	NC_037353.1	41877628	42112620	+	10228	protein_coding	transforming acidic coiled-coil containing protein 2, transcript variant X17 && O95359.3 RecName: Full=Transforming acidic coiled-coil-containing protein 2; AltName: Full=Anti-Zuai-1; Short=AZU-1 && PF05010:Transforming acidic coiled-coil-containing protein (TACC)	-
505572	1376.8	1072.47	1334.69	2441.06	1823.6	2172.93	1261.32	2145.86	-0.77	1.25*10^-6	1.37*10^-4	DOCK5	NC_037335.1	72443559	72727862	+	10387	protein_coding	dedicator of cytokinesis 5, transcript variant X1 && Q9H7D0.3 RecName: Full=Dedicator of cytokinesis protein 5 && -	-
100336730	1872.65	1578.78	2215.2	3255.4	3496.99	2810.6	1888.88	3187.66	-0.75	1.30*10^-6	1.40*10^-4	MEF2D	NC_037330.1	14323436	14362406	+	6168	protein_coding	myocyte enhancer factor 2D, transcript variant X2 && Q14814.1 RecName: Full=Myocyte-specific enhancer factor 2D && -	-
510502	2468.74	2104.24	2413.97	5222.4	3388.87	3675.59	2328.98	4095.62	-0.81	1.31*10^-6	1.40*10^-4	EVPL	NC_037346.1	55626318	55644365	+	6353	protein_coding	envoplakin && Q92817.3 RecName: Full=Envoplakin; AltName: Full=210 kDa cornified envelope precursor protein; AltName: Full=210 kDa paraneoplastic pemphigus antigen; AltName: Full=p210 && PF00681:Plectin repeat	-
533894	1934.9	1235.25	2215.2	3930.13	3949.54	2711.98	1795.12	3530.55	-0.98	1.39*10^-6	1.48*10^-4	LRP1	NC_037332.1	56229666	56310574	-	14950	protein_coding	LDL receptor related protein 1, transcript variant X3 && Q07954.2 RecName: Full=Prolow-density lipoprotein receptor-related protein 1; Short=LRP-1; AltName: Full=Alpha-2-macroglobulin receptor; Short=A2MR; AltName: Full=Apolipoprotein E receptor; Short=APOER; AltName: CD_antigen=CD91; Contains: RecName: Full=Low-density lipoprotein receptor-related protein 1 85 kDa subunit; Short=LRP-85; Contains…	-
509748	228.94	203.48	185.32	408.14	341.57	414.53	205.91	388.08	-0.92	1.50*10^-6	1.57*10^-4	LPAR2	NC_037334.1	3704289	3709843	+	4041	protein_coding	lysophosphatidic acid receptor 2, transcript variant X1 && Q9HBW0.2 RecName: Full=Lysophosphatidic acid receptor 2; Short=LPA receptor 2; Short=LPA-2; AltName: Full=Lysophosphatidic acid receptor Edg-4 && -	-
540351	359.76	276.5	370.64	729.02	551.1	587.53	335.63	622.55	-0.89	1.56*10^-6	1.62*10^-4	ZER1	NC_037338.1	99232670	99262782	-	4174	protein_coding	zyg-11 related cell cycle regulator, transcript variant X2 && Q5RAG3.1 RecName: Full=Protein zer-1 homolog; AltName: Full=Zyg-11 homolog B-like protein && -	-
505531	549.66	446.46	648.14	989.8	973.03	905.11	548.09	955.98	-0.8	1.62*10^-6	1.67*10^-4	NR2C2	NC_037349.1	57255195	57370492	-	8164	protein_coding	nuclear receptor subfamily 2 group C member 2, transcript variant X8 && P49116.1 RecName: Full=Nuclear receptor subfamily 2 group C member 2; AltName: Full=Orphan nuclear receptor TAK1; AltName: Full=Orphan nuclear receptor TR4; AltName: Full=Testicular receptor 4 && -	-
513804	4450.06	3297.6	4505.31	7627.59	7643.62	5739.04	4084.32	7003.42	-0.78	1.73*10^-6	1.76*10^-4	COL17A1	NC_037353.1	24591185	24638263	-	5715	protein_coding	collagen type XVII alpha 1 chain, transcript variant X1 && A6QPB3.1 RecName: Full=Collagen alpha-1(XVII) chain; AltName: Full=180 kDa bullous pemphigoid antigen 2; AltName: Full=Bullous pemphigoid antigen 2; Contains: RecName: Full=120 kDa linear IgA disease antigen homolog && PF01391:Collagen triple helix repeat (20 copies)	Collagen
529808	1011.76	865.39	1197.38	1859.4	1676.26	1605.46	1024.85	1713.7	-0.74	1.76*10^-6	1.77*10^-4	ATG2A	NC_037356.1	43117321	43138504	-	6506	protein_coding	autophagy related 2A, transcript variant X1 && Q2TAZ0.3 RecName: Full=Autophagy-related protein 2 homolog A && -	-
511955	1658.49	1526.11	1911.78	3058.6	2852.12	2405.27	1698.79	2772	-0.71	1.78*10^-6	1.77*10^-4	SLC43A2	NC_037346.1	22686350	22730446	-	7685	protein_coding	solute carrier family 43 member 2, transcript variant X1 && Q0VCM6.1 RecName: Full=Large neutral amino acids transporter small subunit 4; AltName: Full=L-type amino acid transporter 4; AltName: Full=Solute carrier family 43 member 2 && -	-
789734	817.64	567.35	885.31	1588.92	1191.18	1383.15	756.77	1387.75	-0.87	1.79*10^-6	1.77*10^-4	SHISAL1	NC_037332.1	114932075	115013446	-	6861	protein_coding	shisa like 1, transcript variant X1 && Q3SXP7.2 RecName: Full=Uncharacterized protein KIAA1644; Flags: Precursor && -	-
3283887	15247.1	10370.4	14468.5	27123.1	17711.7	32076.6	13362	25637.1	-0.94	1.89*10^-6	1.85*10^-4	ND5	NC_006853.1	12109	13929	+	1821	protein_coding	- && P03920.2 RecName: Full=NADH-ubiquinone oxidoreductase chain 5; AltName: Full=NADH dehydrogenase subunit 5 && -	-
509859	284.85	238.19	386.96	684.43	591.28	512.31	303.34	596.01	-0.97	1.90*10^-6	1.85*10^-4	TRANK1	NC_037349.1	10590548	10687871	+	11072	protein_coding	tetratricopeptide repeat and ankyrin repeat containing 1, transcript variant X1 && O15050.4 RecName: Full=TPR and ankyrin repeat-containing protein 1; AltName: Full=Lupus brain antigen 1 homolog && -	-
522422	3571.23	2502.82	3826.44	6928.62	4940.75	5778.32	3300.16	5882.56	-0.83	2.00*10^-6	1.93*10^-4	CELSR1	NC_037332.1	116655509	116813348	-	13362	protein_coding	cadherin EGF LAG seven-pass G-type receptor 1 && O35161.3 RecName: Full=Cadherin EGF LAG seven-pass G-type receptor 1; Flags: Precursor && PF02210:Laminin G domain|PF00053:Laminin EGF domain|PF00002:7 transmembrane receptor (Secretin family)|PF00028:Cadherin domain|PF01825:GPCR proteolysis site, GPS, motif|PF16489:GPCR-Autoproteolysis INducing (GAIN) domain	7tm_2
508251	3692.56	2131.77	4026.16	6768.67	6351.98	5569.38	3283.5	6230.01	-0.92	2.06*10^-6	1.97*10^-4	FAT1	NC_037354.1	16420184	16546078	-	17657	protein_coding	FAT atypical cadherin 1 && Q14517.2 RecName: Full=Protocadherin Fat 1; AltName: Full=Cadherin family member 7; AltName: Full=Cadherin-related tumor suppressor homolog; AltName: Full=Protein fat homolog; Contains: RecName: Full=Protocadherin Fat 1, nuclear form; Flags: Precursor && PF00008:EGF-like domain|PF00028:Cadherin domain|PF07645:Calcium-binding EGF domain|PF02210:Laminin G domain	Laminin_G_2
112446776	1383.13	853.42	1730.3	2942.27	2362.26	2483.82	1322.28	2596.12	-0.97	2.11*10^-6	2.00*10^-4	EP300	NC_037332.1	112281781	112345961	+	8746	protein_coding	E1A binding protein p300 && Q09472.2 RecName: Full=Histone acetyltransferase p300; Short=p300 HAT; AltName: Full=E1A-associated protein p300 && -	-
509283	1397.9	885.74	1562.26	2517.65	2130.72	2450.4	1281.97	2366.26	-0.88	2.21*10^-6	2.07*10^-4	LOC509283	NC_037346.1	52120063	52242212	-	17812	protein_coding	E3 ubiquitin-protein ligase RNF213, transcript variant X3 && Q63HN8.3 RecName: Full=E3 ubiquitin-protein ligase RNF213; AltName: Full=ALK lymphoma oligomerization partner on chromosome 17; AltName: Full=Mysterin; AltName: Full=RING finger protein 213 && -	-
506538	1557.2	1267.57	1568.02	2618.47	2155.6	2307.48	1464.27	2360.52	-0.69	2.28*10^-6	2.11*10^-4	SPECC1	NC_037346.1	33504865	33725753	-	9078	protein_coding	sperm antigen with calponin homology and coiled-coil domains 1, transcript variant X4 && Q5M775.1 RecName: Full=Cytospin-B; AltName: Full=Nuclear structure protein 5; Short=NSP5; AltName: Full=Sperm antigen HCMOGT-1; AltName: Full=Sperm antigen with calponin homology and coiled-coil domains 1 && -	-
534211	1255.47	805.55	1126.33	1861.33	1687.74	2050.91	1062.45	1866.66	-0.81	2.33*10^-6	2.15*10^-4	BIRC6	NC_037338.1	14961077	15174772	+	16542	protein_coding	baculoviral IAP repeat containing 6 && Q9NR09.2 RecName: Full=Baculoviral IAP repeat-containing protein 6; AltName: Full=BIR repeat-containing ubiquitin-conjugating enzyme; Short=BRUCE; AltName: Full=RING-type E3 ubiquitin transferase BIRC6; AltName: Full=Ubiquitin-conjugating BIR domain enzyme apollon; Short=APOLLON && PF00653:Inhibitor of Apoptosis domain|PF00179:Ubiquitin-conjugating enzyme|PF…	UQ_con
533055	339.72	216.65	231.41	559.37	420.02	612.6	262.59	530.66	-1.01	2.47*10^-6	2.25*10^-4	ALMS1	NC_037338.1	10889151	11079885	-	13542	protein_coding	ALMS1, centrosome and basal body associated protein, transcript variant X3 && Q8TCU4.3 RecName: Full=Alstrom syndrome protein 1 && PF15309:ALMS motif	-
511826	2911.85	1839.71	3681.45	5801.16	4915.87	5316.99	2811	5344.67	-0.93	2.63*10^-6	2.34*10^-4	HUWE1	NC_037357.1	90965898	91123277	-	15664	protein_coding	HECT, UBA and WWE domain containing 1, E3 ubiquitin protein ligase, transcript variant X12 && Q7TMY8.5 RecName: Full=E3 ubiquitin-protein ligase HUWE1; AltName: Full=E3Histone; AltName: Full=HECT, UBA and WWE domain-containing protein 1; AltName: Full=HECT-type E3 ubiquitin transferase HUWE1; AltName: Full=Upstream regulatory element-binding protein 1; Short=URE-B1; Short=URE-binding protein 1 &&…	HECT
536604	950.57	671.49	645.26	1332.02	1194.05	1480.1	755.77	1335.39	-0.82	2.70*10^-6	2.39*10^-4	DPP8	NC_037337.1	12370211	12424566	-	8993	protein_coding	dipeptidyl peptidase 8, transcript variant X4 && Q6V1X1.1 RecName: Full=Dipeptidyl peptidase 8; Short=DP8; AltName: Full=Dipeptidyl peptidase IV-related protein 1; Short=DPRP-1; AltName: Full=Dipeptidyl peptidase VIII; Short=DPP VIII; AltName: Full=Prolyl dipeptidase DPP8 && -	-
553098	596.08	505.11	654.86	1205.02	811.34	1156.67	585.35	1057.68	-0.85	2.73*10^-6	2.40*10^-4	NFIC	NC_037334.1	20444934	20516202	-	5344	protein_coding	nuclear factor I C, transcript variant X5 && P21999.1 RecName: Full=Nuclear factor 1 C-type; Short=NF1-C; Short=Nuclear factor 1/C; AltName: Full=CCAAT-box-binding transcription factor; Short=CTF; AltName: Full=Nuclear factor I/C; Short=NF-I/C; Short=NFI-C; AltName: Full=TGGCA-binding protein && -	-
537985	1148.91	1171.81	1247.31	1631.58	2139.33	1946.44	1189.35	1905.78	-0.68	2.87*10^-6	2.49*10^-4	HIST2H2BE	NC_037330.1	20725423	20727750	+	2328	protein_coding	histone cluster 2, H2be && P0C1H4.2 RecName: Full=Histone H2B 5; AltName: Full=H2B V && PF00125:Core histone H2A/H2B/H3/H4	Histone
506730	4176.81	2445.37	4245.09	7298.95	5943.44	6638.3	3622.42	6626.9	-0.87	3.02*10^-6	2.59*10^-4	MACF1	NC_037330.1	106589750	106930676	-	25320	protein_coding	microtubule-actin crosslinking factor 1, transcript variant X22 && D3ZHV2.1 RecName: Full=Microtubule-actin cross-linking factor 1; AltName: Full=Actin cross-linking family 7 && PF00435:Spectrin repeat|PF00307:Calponin homology (CH) domain|PF13499:EF-hand domain pair|PF02187:Growth-Arrest-Specific Protein 2 Domain	CH
789296	2264.07	1766.7	2518.63	3811.86	3709.39	3248.53	2183.13	3589.92	-0.72	3.25*10^-6	2.71*10^-4	ARHGAP27	NC_037346.1	45042255	45078383	-	5040	protein_coding	Rho GTPase activating protein 27, transcript variant X2 && A2AB59.1 RecName: Full=Rho GTPase-activating protein 27; AltName: Full=CIN85-associated multi-domain-containing Rho GTPase-activating protein 1; AltName: Full=Rho-type GTPase-activating protein 27 && PF00620:RhoGAP domain|PF00397:WW domain|PF00169:PH domain	RhoGAP
527449	659.39	536.23	624.14	1087.72	1008.43	903.44	606.59	999.86	-0.72	3.31*10^-6	2.74*10^-4	MAN2A2	NC_037348.1	21735971	21760789	-	12438	protein_coding	mannosidase alpha class 2A member 2, transcript variant X5 && P49641.3 RecName: Full=Alpha-mannosidase 2x; AltName: Full=Alpha-mannosidase IIx; Short=Man IIx; AltName: Full=Mannosidase alpha class 2A member 2; AltName: Full=Mannosyl-oligosaccharide 1,3-1,6-alpha-mannosidase && -	-
513599	342.88	332.75	358.16	647.59	659.21	500.61	344.6	602.47	-0.8	3.41*10^-6	2.79*10^-4	TMEM79	NC_037330.1	14509526	14515573	-	2097	protein_coding	transmembrane protein 79 && Q5E9U3.1 RecName: Full=Transmembrane protein 79; AltName: Full=Mattrin && -	-
509120	5242.38	5565.81	5655.64	8422.54	9611.69	7370.41	5487.94	8468.21	-0.63	3.48*10^-6	2.80*10^-4	RCC2	NC_037329.1	135211510	135237282	+	3721	protein_coding	regulator of chromosome condensation 2 && Q9P258.2 RecName: Full=Protein RCC2; AltName: Full=RCC1-like protein TD-60; AltName: Full=Telophase disk protein of 60 kDa && PF00415:Regulator of chromosome condensation (RCC1) repeat	-
521504	150.87	130.47	147.87	268.54	247.8	335.97	143.07	284.1	-0.99	3.85*10^-6	3.08*10^-4	KDM7A	NC_037331.1	103527016	103604626	-	7932	protein_coding	lysine demethylase 7A && Q6ZMT4.2 RecName: Full=Lysine-specific demethylase 7A; AltName: Full=JmjC domain-containing histone demethylation protein 1D; AltName: Full=Lysine-specific demethylase 7 && PF02373:JmjC domain, hydroxylase|PF00628:PHD-finger	JmjC
533105	973.78	682.26	720.16	1510.4	1109.85	1786.82	792.07	1469.02	-0.89	3.93*10^-6	3.12*10^-4	AKAP11	NC_037339.1	12410730	12462504	+	9766	protein_coding	A-kinase anchoring protein 11, transcript variant X3 && Q9UKA4.1 RecName: Full=A-kinase anchor protein 11; Short=AKAP-11; AltName: Full=A-kinase anchor protein 220 kDa; Short=AKAP 220; Short=hAKAP220; AltName: Full=Protein kinase A-anchoring protein 11; Short=PRKA11 && -	-
538483	2501.44	1833.73	2952.65	4793.91	3864.38	3991.5	2429.27	4216.6	-0.8	3.95*10^-6	3.12*10^-4	CIC	NC_037345.1	50982355	51009603	-	9057	protein_coding	capicua transcriptional repressor, transcript variant X3 && Q924A2.2 RecName: Full=Protein capicua homolog && -	-
540141	3729.48	3095.31	4157.71	6428.39	5122.53	6164.43	3660.83	5905.12	-0.69	4.11*10^-6	3.19*10^-4	KDM2A	NC_037356.1	45087238	45179966	+	7100	protein_coding	lysine demethylase 2A, transcript variant X2 && Q9Y2K7.3 RecName: Full=Lysine-specific demethylase 2A; AltName: Full=CXXC-type zinc finger protein 8; AltName: Full=F-box and leucine-rich repeat protein 11; AltName: Full=F-box protein FBL7; AltName: Full=F-box protein Lilina; AltName: Full=F-box/LRR-repeat protein 11; AltName: Full=JmjC domain-containing histone demethylation protein 1A; AltName: …	zf-CXXC
518356	194.12	83.79	204.52	380.02	357.83	386.95	160.81	374.93	-1.22	4.12*10^-6	3.19*10^-4	SH3PXD2B	NC_037347.1	4100158	4223506	-	7742	protein_coding	SH3 and PX domains 2B && A1X283.3 RecName: Full=SH3 and PX domain-containing protein 2B; AltName: Full=Adapter protein HOFI; AltName: Full=Factor for adipocyte differentiation 49; AltName: Full=Tyrosine kinase substrate with four SH3 domains && -	-
784894	520.12	422.52	434.98	811.43	673.56	873.35	459.21	786.11	-0.78	4.12*10^-6	3.19*10^-4	TGFBR3	NC_037330.1	51501817	51711173	+	6474	protein_coding	transforming growth factor beta receptor 3, transcript variant X5 && P35054.1 RecName: Full=Transforming growth factor beta receptor type 3; Short=TGF-beta receptor type 3; Short=TGFR-3; AltName: Full=Betaglycan; AltName: Full=Transforming growth factor beta receptor III; Short=TGF-beta receptor type III; Flags: Precursor && PF00100:Zona pellucida-like domain	Zona_pellucida
538885	4404.69	3188.67	3908.05	7224.3	5183.77	6972.59	3833.81	6460.22	-0.75	4.45*10^-6	3.39*10^-4	CBX5	NC_037332.1	25786226	25820819	+	9151	protein_coding	chromobox 5, transcript variant X1 && P45973.1 RecName: Full=Chromobox protein homolog 5; AltName: Full=Antigen p25; AltName: Full=Heterochromatin protein 1 homolog alpha; Short=HP1 alpha && -	-
527418	1348.31	1010.23	1480.64	2274.32	1945.11	2194.66	1279.73	2138.03	-0.74	4.48*10^-6	3.40*10^-4	CBL	NC_037342.1	29787128	29886179	+	10633	protein_coding	Cbl proto-oncogene, transcript variant X1 && P22681.2 RecName: Full=E3 ubiquitin-protein ligase CBL; AltName: Full=Casitas B-lineage lymphoma proto-oncogene; AltName: Full=Proto-oncogene c-Cbl; AltName: Full=RING finger protein 55; AltName: Full=Signal transduction protein CBL && PF02761:CBL proto-oncogene N-terminus, EF hand-like domain|PF13920:Zinc finger, C3HC4 type (RING finger)|PF02762:CBL p…	-
514561	6188.73	4461.03	8031.2	12650.3	9737.02	11285.9	6226.98	11224.4	-0.85	4.67*10^-6	3.52*10^-4	UBR4	NC_037329.1	133452094	133589505	+	18393	protein_coding	ubiquitin protein ligase E3 component n-recognin 4, transcript variant X1 && Q5T4S7.1 RecName: Full=E3 ubiquitin-protein ligase UBR4; AltName: Full=600 kDa retinoblastoma protein-associated factor; AltName: Full=N-recognin-4; AltName: Full=Retinoblastoma-associated factor of 600 kDa; Short=RBAF600; Short=p600; AltName: Full=Zinc finger UBR1-type protein 1 && -	-
508717	1377.85	1067.68	1535.38	2498.26	1930.76	2282.41	1326.97	2237.14	-0.75	4.87*10^-6	3.63*10^-4	ABHD2	NC_037348.1	20576008	20690150	+	7919	protein_coding	abhydrolase domain containing 2, transcript variant X1 && Q5EA42.1 RecName: Full=Monoacylglycerol lipase ABHD2; AltName: Full=2-arachidonoylglycerol hydrolase; AltName: Full=Abhydrolase domain-containing protein 2 && -	-
534463	2176.5	1311.86	2035.65	4118.2	2829.16	3203.4	1841.33	3383.59	-0.88	4.88*10^-6	3.63*10^-4	MFSD6	NC_037329.1	5818642	5907866	-	4858	protein_coding	major facilitator superfamily domain containing 6, transcript variant X4 && A1DWM3.1 RecName: Full=Major facilitator superfamily domain-containing protein 6; AltName: Full=Macrophage MHC class I receptor 2 homolog && PF07690:Major Facilitator Superfamily|PF12832:MFS_1 like family	MFS_1
281986	1583.58	1425.57	1567.06	2357.69	2368.96	2159.56	1525.4	2295.4	-0.59	4.94*10^-6	3.63*10^-4	PLCD1	NC_037349.1	11459790	11481187	-	2985	protein_coding	phospholipase C delta 1 && P10895.2 RecName: Full=1-phosphatidylinositol 4,5-bisphosphate phosphodiesterase delta-1; AltName: Full=Phosphoinositide phospholipase C-delta-1; AltName: Full=Phospholipase C-III; Short=PLC-III; AltName: Full=Phospholipase C-delta-1; Short=PLC-delta-1 && PF00387:Phosphatidylinositol-specific phospholipase C, Y domain|PF00388:Phosphatidylinositol-specific phospholipase …	PI-PLC-X
539570	720.58	568.55	656.78	1421.21	928.06	1089.81	648.64	1146.36	-0.82	4.95*10^-6	3.63*10^-4	SIK2	NC_037342.1	21927876	22057728	+	8790	protein_coding	salt inducible kinase 2, transcript variant X1 && Q8CFH6.1 RecName: Full=Serine/threonine-protein kinase SIK2; AltName: Full=Salt-inducible kinase 2; Short=SIK-2; AltName: Full=Serine/threonine-protein kinase SNF1-like kinase 2 && -	-
507663	4089.24	2802.06	4004.08	6751.22	5165.59	6587.32	3631.79	6168.04	-0.76	5.16*10^-6	3.74*10^-4	NCOR1	NC_037346.1	33326492	33442361	+	10933	protein_coding	nuclear receptor corepressor 1, transcript variant X9 && O75376.2 RecName: Full=Nuclear receptor corepressor 1; Short=N-CoR; Short=N-CoR1 && -	-
534434	633.01	369.86	692.31	1206.96	1004.61	1028.8	565.06	1080.12	-0.93	5.33*10^-6	3.85*10^-4	HECTD4	NC_037344.1	61854192	62024802	+	15887	protein_coding	HECT domain E3 ubiquitin protein ligase 4, transcript variant X1 && Q9Y4D8.5 RecName: Full=Probable E3 ubiquitin-protein ligase HECTD4; AltName: Full=HECT domain-containing protein 4; AltName: Full=HECT-type E3 ubiquitin transferase HECTD4 && PF00632:HECT-domain (ubiquitin-transferase)	HECT
508330	1114.1	666.7	1279	2110.48	1864.74	1765.09	1019.93	1913.44	-0.91	5.53*10^-6	3.91*10^-4	KMT2A	NC_037342.1	29115458	29193229	+	16568	protein_coding	lysine methyltransferase 2A, transcript variant X1 && Q03164.5 RecName: Full=Histone-lysine N-methyltransferase 2A; Short=Lysine N-methyltransferase 2A; AltName: Full=ALL-1; AltName: Full=CXXC-type zinc finger protein 7; AltName: Full=Myeloid/lymphoid or mixed-lineage leukemia; AltName: Full=Myeloid/lymphoid or mixed-lineage leukemia protein 1; AltName: Full=Trithorax-like protein; AltName: Full=…	FYRC
513462	846.12	655.93	969.81	1612.19	1300.25	1324.65	823.95	1412.36	-0.78	5.55*10^-6	3.91*10^-4	SIDT2	NC_037342.1	27871651	27887601	+	4458	protein_coding	SID1 transmembrane family member 2, transcript variant X1 && Q8NBJ9.2 RecName: Full=SID1 transmembrane family member 2; Flags: Precursor && PF13965:dsRNA-gated channel SID-1	-
540550	355.54	204.68	285.18	572.94	471.69	585.02	281.8	543.22	-0.95	5.56*10^-6	3.91*10^-4	MBNL3	NC_037357.1	16204462	16325590	-	9499	protein_coding	muscleblind like splicing regulator 3, transcript variant X7 && Q9NUK0.2 RecName: Full=Muscleblind-like protein 3; AltName: Full=Cys3His CCG1-required protein; AltName: Full=Muscleblind-like X-linked protein; AltName: Full=Protein HCHCR && -	-
504346	906.26	916.86	926.6	1467.74	1257.19	1628.86	916.58	1451.26	-0.66	5.61*10^-6	3.92*10^-4	ALG9	NC_037342.1	22105776	22219056	-	5375	protein_coding	ALG9, alpha-1,2-mannosyltransferase, transcript variant X2 && Q9H6U8.2 RecName: Full=Alpha-1,2-mannosyltransferase ALG9; AltName: Full=Asparagine-linked glycosylation protein 9 homolog; AltName: Full=Disrupted in bipolar disorder protein 1; AltName: Full=Dol-P-Man:Man(6)GlcNAc(2)-PP-Dol alpha-1,2-mannosyltransferase; AltName: Full=Dol-P-Man:Man(8)GlcNAc(2)-PP-Dol alpha-1,2-mannosyltransferase && …	Glyco_transf_22
531336	43211.4	28857.2	47990.3	70457.3	65176	67952.5	40019.7	67861.9	-0.76	5.89*10^-6	4.09*10^-4	AHNAK	NC_037356.1	40815666	40907494	-	18873	protein_coding	AHNAK nucleoprotein, transcript variant X13 && Q09666.2 RecName: Full=Neuroblast differentiation-associated protein AHNAK; AltName: Full=Desmoyokin && PF00595:PDZ domain (Also known as DHR or GLGF)	PDZ
100139105	956.9	860.61	1051.43	1821.59	1319.38	1591.25	956.31	1577.41	-0.72	5.93*10^-6	4.10*10^-4	RAB3D	NC_037334.1	15738325	15747393	-	1484	protein_coding	RAB3D, member RAS oncogene family && P35276.1 RecName: Full=Ras-related protein Rab-3D && PF00071:Ras family	Ras
281022	1354.64	1006.63	1010.14	1961.19	1596.85	2131.98	1123.81	1896.67	-0.76	6.15*10^-6	4.18*10^-4	ARFGEF1	NC_037341.1	31327957	31456714	-	7160	protein_coding	ADP ribosylation factor guanine nucleotide exchange factor 1 && O46382.1 RecName: Full=Brefeldin A-inhibited guanine nucleotide-exchange protein 1; Short=Brefeldin A-inhibited GEP 1; AltName: Full=ADP-ribosylation factor guanine nucleotide-exchange factor 1; AltName: Full=p200 ARF guanine nucleotide exchange factor; AltName: Full=p200 ARF-GEP1 && PF09324:Domain of unknown function (DUF1981)|PF127…	Sec7
789485	815.53	590.1	1010.14	1634.48	1549.01	1222.69	805.25	1468.73	-0.87	6.60*10^-6	4.43*10^-4	NOTCH3	NC_037334.1	7910713	7950469	+	8077	protein_coding	notch 3 && Q9UM47.2 RecName: Full=Neurogenic locus notch homolog protein 3; Short=Notch 3; Contains: RecName: Full=Notch 3 extracellular truncation; Contains: RecName: Full=Notch 3 intracellular domain; Flags: Precursor && PF13857:Ankyrin repeats (many copies)|PF06816:NOTCH protein|PF11936:Domain of unknown function (DUF3454)|PF07645:Calcium-binding EGF domain|PF00008:EGF-like domain|PF00066:LNR …	EGF_CA
516456	4733.86	4894.33	5165.93	7786.58	6655.28	7311.07	4931.37	7250.98	-0.56	7.16*10^-6	4.75*10^-4	MVP	NC_037352.1	26403793	26423373	-	2781	protein_coding	major vault protein && Q3SYU9.1 RecName: Full=Major vault protein; Short=MVP && PF01505:Major Vault Protein repeat|PF11978:Shoulder domain	-
523151	1701.74	1150.27	1672.69	2989.77	2200.57	2602.5	1508.23	2597.61	-0.78	7.24*10^-6	4.77*10^-4	TCF20	NC_037332.1	113101868	113270674	-	10542	protein_coding	transcription factor 20, transcript variant X3 && Q9UGU0.3 RecName: Full=Transcription factor 20; Short=TCF-20; AltName: Full=Nuclear factor SPBP; AltName: Full=Protein AR1; AltName: Full=Stromelysin-1 PDGF-responsive element-binding protein; Short=SPRE-binding protein && PF13771:PHD-like zinc-binding domain	-
506636	540.17	386.61	512.75	953.93	705.14	869.17	479.85	842.75	-0.81	7.27*10^-6	4.77*10^-4	SEMA5A	NC_037347.1	63654415	64222832	+	10592	protein_coding	semaphorin 5A, transcript variant X1 && Q13591.3 RecName: Full=Semaphorin-5A; AltName: Full=Semaphorin-F; Short=Sema F; Flags: Precursor && -	-
281941	809.2	544.61	786.41	1457.08	1036.18	1308.77	713.41	1267.34	-0.83	7.71*10^-6	4.89*10^-4	NCAM1	NC_037342.1	23472421	23834092	+	8688	protein_coding	neural cell adhesion molecule 1, transcript variant X9 && P31836.1 RecName: Full=Neural cell adhesion molecule 1; Short=N-CAM-1; Short=NCAM-1; Flags: Precursor && PF07679:Immunoglobulin I-set domain|PF00041:Fibronectin type III domain	I-set
512652	1425.33	1096.41	1559.38	2317.94	2141.25	2120.28	1360.37	2193.16	-0.69	7.94*10^-6	4.96*10^-4	SSH2	NC_037346.1	20877457	21123915	-	9758	protein_coding	slingshot protein phosphatase 2, transcript variant X2 && Q76I76.1 RecName: Full=Protein phosphatase Slingshot homolog 2; AltName: Full=SSH-like protein 2; Short=SSH-2L; Short=hSSH-2L && -	-
511561	459.99	278.89	482.03	768.77	706.09	787.27	406.97	754.04	-0.89	8.03*10^-6	4.96*10^-4	SNX33	NC_037348.1	33233415	33241926	-	1994	protein_coding	sorting nexin 33 && Q8WV41.1 RecName: Full=Sorting nexin-33; AltName: Full=SH3 and PX domain-containing protein 3 && PF14604:Variant SH3 domain|PF00787:PX domain|PF10456:WASP-binding domain of Sorting nexin protein	PX
505359	2553.14	1629.05	3051.55	4315.97	4204.04	4334.99	2411.25	4285	-0.83	8.82*10^-6	5.35*10^-4	PRRC2C	NC_037343.1	38985133	39080464	+	10849	protein_coding	proline rich coiled-coil 2C && Q9Y520.4 RecName: Full=Protein PRRC2C; AltName: Full=BAT2 domain-containing protein 1; AltName: Full=HBV X-transactivated gene 2 protein; AltName: Full=HBV XAg-transactivated protein 2; AltName: Full=HLA-B-associated transcript 2-like 2; AltName: Full=Proline-rich and coiled-coil-containing protein 2C && PF07001:BAT2 N-terminus	-
504514	563.38	429.7	731.68	1181.75	965.38	968.62	574.92	1038.59	-0.85	8.85*10^-6	5.35*10^-4	ELF4	NC_037357.1	14042900	14081548	-	5417	protein_coding	E74 like ETS transcription factor 4, transcript variant X1 && Q99607.1 RecName: Full=ETS-related transcription factor Elf-4; AltName: Full=E74-like factor 4; AltName: Full=Myeloid Elf-1-like factor && -	-
541306	802.87	519.48	585.73	1330.08	874.49	1354.74	636.02	1186.43	-0.9	8.97*10^-6	5.40*10^-4	AFF4	NC_037334.1	44455511	44540446	-	9646	protein_coding	AF4/FMR2 family member 4, transcript variant X1 && Q9UHB7.1 RecName: Full=AF4/FMR2 family member 4; AltName: Full=ALL1-fused gene from chromosome 5q31 protein; Short=Protein AF-5q31; AltName: Full=Major CDK9 elongation factor-associated protein && PF05110:AF-4 proto-oncoprotein	AF-4
327672	2096.32	1607.5	2396.68	3523.93	3114.28	3266.91	2033.5	3301.71	-0.7	9.24*10^-6	5.51*10^-4	MAPK1	NC_037344.1	71998246	72050979	+	1248	protein_coding	mitogen-activated protein kinase 1 && P46196.3 RecName: Full=Mitogen-activated protein kinase 1; Short=MAP kinase 1; Short=MAPK 1; AltName: Full=ERT1; AltName: Full=Extracellular signal-regulated kinase 2; Short=ERK-2; AltName: Full=Mitogen-activated protein kinase 2; Short=MAP kinase 2; Short=MAPK 2 && PF00069:Protein kinase domain	Pkinase
617684	1065.57	977.91	1079.28	1630.61	1558.57	1500.99	1040.92	1563.39	-0.59	9.66*10^-6	5.67*10^-4	BAHD1	NC_037337.1	36051682	36074749	+	4517	protein_coding	bromo adjacent homology domain containing 1, transcript variant X1 && Q8TBE0.2 RecName: Full=Bromo adjacent homology domain-containing 1 protein; Short=BAH domain-containing protein 1 && -	-
519803	2346.36	1773.88	2371.72	3650.93	3569.7	3085.56	2163.98	3435.4	-0.67	9.74*10^-6	5.69*10^-4	AMPD3	NC_037342.1	42181646	42225130	-	4373	protein_coding	adenosine monophosphate deaminase 3 && Q01432.1 RecName: Full=AMP deaminase 3; AltName: Full=AMP deaminase isoform E; AltName: Full=Erythrocyte AMP deaminase && PF00962:Adenosine/AMP deaminase	-
519634	3496.32	2240.69	3672.8	6717.28	4524.55	5588.61	3136.61	5610.15	-0.84	1.02*10^-5	5.91*10^-4	MYO18A	NC_037346.1	20435144	20536372	-	10073	protein_coding	myosin XVIIIA, transcript variant X21 && Q92614.3 RecName: Full=Unconventional myosin-XVIIIa; AltName: Full=Molecule associated with JAK3 N-terminus; Short=MAJN; AltName: Full=Myosin containing a PDZ domain && PF00595:PDZ domain (Also known as DHR or GLGF)|PF00063:Myosin head (motor domain)|PF01576:Myosin tail	Myosin_head
615688	612.96	515.89	744.16	1358.19	988.34	960.27	624.34	1102.27	-0.82	1.04*10^-5	5.98*10^-4	MEGF8	NC_037345.1	50921904	50962871	-	11018	protein_coding	multiple EGF like domains 8, transcript variant X1 && Q7Z7M0.2 RecName: Full=Multiple epidermal growth factor-like domains protein 8; Short=Multiple EGF-like domains protein 8; AltName: Full=Epidermal growth factor-like protein 4; Short=EGF-like protein 4; Flags: Precursor && PF01437:Plexin repeat|PF00053:Laminin EGF domain|PF13418:Galactose oxidase, central domain|PF00431:CUB domain|PF07645:Calc…	CUB
538506	586.59	428.51	555	880.26	845.78	855.8	523.37	860.61	-0.72	1.05*10^-5	5.99*10^-4	GSE1	NC_037345.1	11253109	11648074	+	9688	protein_coding	Gse1 coiled-coil protein && Q14687.3 RecName: Full=Genetic suppressor element 1 && -	-
616280	933.69	725.35	864.19	1527.85	1150.99	1474.25	841.08	1384.36	-0.72	1.06*10^-5	6.04*10^-4	EXOC6B	NC_037338.1	11625746	12347599	+	6210	protein_coding	exocyst complex component 6B, transcript variant X2 && Q9Y2D4.3 RecName: Full=Exocyst complex component 6B; AltName: Full=Exocyst complex component Sec15B; AltName: Full=SEC15-like protein 2 && -	-
506402	4540.79	3215.01	4960.45	7892.25	5987.45	7569.31	4238.75	7149.67	-0.75	1.08*10^-5	6.11*10^-4	CHD4	NC_037332.1	103817757	103847333	+	6641	protein_coding	chromodomain helicase DNA binding protein 4 && Q14839.2 RecName: Full=Chromodomain-helicase-DNA-binding protein 4; Short=CHD-4; AltName: Full=ATP-dependent helicase CHD4; AltName: Full=Mi-2 autoantigen 218 kDa protein; AltName: Full=Mi2-beta && PF00176:SNF2 family N-terminal domain|PF00271:Helicase conserved C-terminal domain|PF00385:Chromo (CHRromatin Organisation MOdifier) domain|PF00628:PHD-fi…	SNF2_N
317654	2620.66	1834.92	3050.59	4570.93	3996.42	4116.86	2502.06	4228.07	-0.76	1.11*10^-5	6.25*10^-4	SLC9A1	NC_037329.1	126090704	126141637	+	3708	protein_coding	solute carrier family 9 member A1 && Q28036.1 RecName: Full=Sodium/hydrogen exchanger 1; AltName: Full=Na(+)/H(+) exchanger 1; Short=NHE-1; AltName: Full=Solute carrier family 9 member 1 && PF00999:Sodium/hydrogen exchanger family|PF16644:Regulatory region of Na+/H+ exchanger NHE binds to calmodulin	Na_H_Exchanger
280877	77.02	29.92	96.98	205.52	148.3	214.79	67.97	189.54	-1.47	1.14*10^-5	6.27*10^-4	NF1	NC_037346.1	18763113	18873847	-	1785	protein_coding	neurofibromin 1 && P21359.2 RecName: Full=Neurofibromin; AltName: Full=Neurofibromatosis-related protein NF-1; Contains: RecName: Full=Neurofibromin truncated && -	-
537096	1126.76	821.11	1101.36	1774.08	1528.91	1623.01	1016.41	1642	-0.69	1.15*10^-5	6.27*10^-4	WDFY3	NC_037333.1	99505397	99811913	-	14085	protein_coding	WD repeat and FYVE domain containing 3 && Q8IZQ1.2 RecName: Full=WD repeat and FYVE domain-containing protein 3; AltName: Full=Autophagy-linked FYVE protein; Short=Alfy && PF14844:PH domain associated with Beige/BEACH|PF15787:Domain of unknown function (DUF4704)|PF01363:FYVE zinc finger|PF02138:Beige/BEACH domain	Beach
533451	2330.53	2207.17	2770.21	4134.68	3234.83	4185.4	2435.97	3851.64	-0.66	1.15*10^-5	6.27*10^-4	TRAPPC9	NC_037341.1	3199429	3587738	+	5662	protein_coding	trafficking protein particle complex 9, transcript variant X2 && Q32PH0.1 RecName: Full=Trafficking protein particle complex subunit 9; AltName: Full=NIK- and IKBKB-binding protein && PF08626:Transport protein Trs120 or TRAPPC9, TRAPP II complex subunit	-
786852	1698.58	1247.22	1945.39	2929.66	2570.83	2596.65	1630.39	2699.05	-0.73	1.20*10^-5	6.41*10^-4	CIT	NC_037344.1	55566507	55741850	+	9451	protein_coding	citron rho-interacting serine/threonine kinase, transcript variant X1 && O14578.2 RecName: Full=Citron Rho-interacting kinase; Short=CRIK; AltName: Full=Serine/threonine-protein kinase 21 && -	-
281905	1386.29	1080.85	1555.54	2289.83	2302.94	1943.1	1340.89	2178.62	-0.7	1.20*10^-5	6.41*10^-4	LTBP2	NC_037337.1	85788955	85898441	-	8897	protein_coding	latent transforming growth factor beta binding protein 2, transcript variant X2 && Q28019.2 RecName: Full=Latent-transforming growth factor beta-binding protein 2; Short=LTBP-2; Flags: Precursor && -	-
513692	781.77	462.02	851.71	1449.32	1177.78	1236.06	698.5	1287.72	-0.88	1.23*10^-5	6.52*10^-4	SPEN	NC_037343.1	51633009	51725371	-	12267	protein_coding	spen family transcriptional repressor && Q96T58.1 RecName: Full=Msx2-interacting protein; AltName: Full=SMART/HDAC1-associated repressor protein; AltName: Full=SPEN homolog && PF07744:SPOC domain|PF00076:RNA recognition motif. (a.k.a. RRM, RBD, or RNP domain)|PF13893:RNA recognition motif. (a.k.a. RRM, RBD, or RNP domain)	RRM_1
513597	3726.32	2657.23	3889.81	5940.76	5163.68	5431.49	3424.45	5511.97	-0.69	1.24*10^-5	6.55*10^-4	MYOF	NC_037353.1	14623106	14803407	-	7597	protein_coding	myoferlin && Q9NZM1.1 RecName: Full=Myoferlin; AltName: Full=Fer-1-like protein 3 && PF08165:FerA (NUC095) domain|PF08150:FerB (NUC096) domain|PF08151:FerI (NUC094) domain|PF00168:C2 domain|PF16165:Ferlin C-terminus	C2
508229	801.81	542.22	878.59	1349.47	1375.83	1140.79	740.87	1288.7	-0.8	1.26*10^-5	6.64*10^-4	MYO19	NC_037346.1	12850539	12884004	-	5968	protein_coding	myosin XIX && Q96H55.2 RecName: Full=Unconventional myosin-XIX; AltName: Full=Myosin head domain-containing protein 1 && PF00063:Myosin head (motor domain)	Myosin_head
506325	918.92	742.11	659.66	1282.58	1126.12	1424.94	773.56	1277.88	-0.72	1.27*10^-5	6.64*10^-4	ZMYND11	NC_037340.1	46836945	46912620	-	4933	protein_coding	zinc finger MYND-type containing 11, transcript variant X1 && Q15326.2 RecName: Full=Zinc finger MYND domain-containing protein 11; AltName: Full=Adenovirus 5 E1A-binding protein; AltName: Full=Bone morphogenetic protein receptor-associated molecule 1; AltName: Full=Protein BS69 && PF00855:PWWP domain|PF00439:Bromodomain	PWWP
505206	896.76	585.31	1075.44	1763.42	1368.18	1520.21	852.5	1550.6	-0.86	1.30*10^-5	6.71*10^-4	EHD4	NC_037337.1	37295608	37379520	-	2196	protein_coding	EH domain containing 4 && Q9EQP2.1 RecName: Full=EH domain-containing protein 4; AltName: Full=PAST homolog 2; Short=mPAST2 && PF00350:Dynamin family|PF12763:Cytoskeletal-regulatory complex EF hand|PF16880:N-terminal EH-domain containing protein	-
514360	19829	11903.7	18224.8	34647	22982.5	30952.5	16652.5	29527.3	-0.83	1.38*10^-5	7.04*10^-4	DSP	NC_037350.1	47824109	47868043	-	9514	protein_coding	desmoplakin, transcript variant X1 && P15924.3 RecName: Full=Desmoplakin; Short=DP; AltName: Full=250/210 kDa paraneoplastic pemphigus antigen && PF00681:Plectin repeat	-
540197	1132.03	748.09	1101.36	1848.73	1475.34	1725.81	993.83	1683.29	-0.76	1.40*10^-5	7.07*10^-4	NSD1	NC_037334.1	38619259	38772302	+	13462	protein_coding	nuclear receptor binding SET domain protein 1, transcript variant X2 && Q96L73.1 RecName: Full=Histone-lysine N-methyltransferase, H3 lysine-36 and H4 lysine-20 specific; AltName: Full=Androgen receptor coactivator 267 kDa protein; AltName: Full=Androgen receptor-associated protein of 267 kDa; AltName: Full=H3-K36-HMTase; AltName: Full=H4-K20-HMTase; AltName: Full=Lysine N-methyltransferase 3B; A…	-
100295930	696.31	707.4	807.54	1285.48	1153.86	1039.66	737.08	1159.67	-0.65	1.41*10^-5	7.07*10^-4	TRPM4	NC_037345.1	55652389	55703314	+	4172	protein_coding	transient receptor potential cation channel subfamily M member 4, transcript variant X1 && Q8TD43.1 RecName: Full=Transient receptor potential cation channel subfamily M member 4; Short=hTRPM4; AltName: Full=Calcium-activated non-selective cation channel 1; AltName: Full=Long transient receptor potential channel 4; Short=LTrpC-4; Short=LTrpC4; AltName: Full=Melastatin-4 && PF00520:Ion transport p…	Ion_trans
517133	1430.6	1121.54	1684.21	2440.09	2033.13	2520.6	1412.12	2331.27	-0.72	1.41*10^-5	7.07*10^-4	KIAA0100	NC_037346.1	20060729	20088220	-	7419	protein_coding	KIAA0100, transcript variant X1 && Q14667.3 RecName: Full=Protein KIAA0100; AltName: Full=Antigen MLAA-22; AltName: Full=Breast cancer-overexpressed gene 1 protein; Flags: Precursor && PF10351:Golgi-body localisation protein domain|PF10347:RNA pol II promoter Fmp27 protein domain|PF10344:Mitochondrial protein from FMP27	-
536942	3434.08	2944.5	3941.66	6081.33	4762.79	5356.27	3440.08	5400.13	-0.65	1.45*10^-5	7.17*10^-4	PCNX3	NC_037356.1	43795873	43815656	+	7497	protein_coding	pecanex homolog 3, transcript variant X6 && Q8VI59.2 RecName: Full=Pecanex-like protein 3; AltName: Full=Pecanex homolog protein 3 && -	-
512019	4258.05	3410.11	4241.25	6591.26	6508.89	5311.98	3969.8	6137.37	-0.63	1.45*10^-5	7.17*10^-4	ANGPTL2	NC_037338.1	97835686	97872064	-	3832	protein_coding	angiopoietin like 2, transcript variant X1 && Q9UKU9.1 RecName: Full=Angiopoietin-related protein 2; AltName: Full=Angiopoietin-like protein 2; Flags: Precursor && PF00147:Fibrinogen beta and gamma chains, C-terminal globular domain	Fibrinogen_C
527199	246.87	178.35	228.53	373.24	359.74	460.49	217.92	397.82	-0.87	1.48*10^-5	7.26*10^-4	INO80D	NC_037329.1	94352872	94423485	-	16209	protein_coding	INO80 complex subunit D, transcript variant X2 && Q53TQ3.2 RecName: Full=INO80 complex subunit D && -	-
281490	2417.04	2192.81	2707.79	4054.22	3510.38	3484.21	2439.22	3682.94	-0.59	1.56*10^-5	7.59*10^-4	KDM5C	NC_037357.1	90644122	90675153	-	5987	protein_coding	lysine demethylase 5C, transcript variant X2 && P41229.2 RecName: Full=Lysine-specific demethylase 5C; AltName: Full=Histone demethylase JARID1C; AltName: Full=Jumonji/ARID domain-containing protein 1C; AltName: Full=Protein SmcX; AltName: Full=Protein Xe169 && PF01388:ARID/BRIGHT DNA binding domain|PF00628:PHD-finger|PF02375:jmjN domain|PF02373:JmjC domain, hydroxylase|PF08429:PLU-1-like protein…	JmjC
508899	880.94	608.05	1018.78	1589.89	1368.18	1373.96	835.92	1444.01	-0.79	1.57*10^-5	7.59*10^-4	NCOA6	NC_037340.1	64051933	64148325	-	7262	protein_coding	nuclear receptor coactivator 6, transcript variant X10 && Q14686.3 RecName: Full=Nuclear receptor coactivator 6; AltName: Full=Activating signal cointegrator 2; Short=ASC-2; AltName: Full=Amplified in breast cancer protein 3; AltName: Full=Cancer-amplified transcriptional coactivator ASC-2; AltName: Full=Nuclear receptor coactivator RAP250; Short=NRC RAP250; AltName: Full=Nuclear receptor-activat…	-
615059	4209.52	3746.45	4975.81	6868.52	5946.31	7063.69	4310.59	6626.17	-0.62	1.59*10^-5	7.69*10^-4	HTT	NC_037333.1	115600426	115724160	-	10174	protein_coding	huntingtin, transcript variant X2 && P42858.2 RecName: Full=Huntingtin; AltName: Full=Huntington disease protein; Short=HD protein && PF12372:Huntingtin protein region	-
533492	3134.45	1901.95	4035.76	6555.39	4662.33	5958.84	3024.06	5725.52	-0.92	1.65*10^-5	7.87*10^-4	NECTIN1	NC_037342.1	30213687	30281883	-	1722	protein_coding	nectin cell adhesion molecule 1 && Q9GL76.1 RecName: Full=Nectin-1; AltName: Full=Herpes virus entry mediator C; Short=Herpesvirus entry mediator C; Short=HveC; AltName: Full=Nectin cell adhesion molecule 1; AltName: Full=Poliovirus receptor-related protein 1; AltName: CD_antigen=CD111; Flags: Precursor && PF07686:Immunoglobulin V-set domain|PF13895:Immunoglobulin domain|PF08205:CD80-like C2-set …	V-set
535394	1597.29	1165.83	1735.1	2586.48	2530.65	2205.52	1499.41	2440.88	-0.7	1.66*10^-5	7.87*10^-4	RERE	NC_037343.1	44615890	45030951	+	9076	protein_coding	arginine-glutamic acid dipeptide repeats, transcript variant X2 && Q9P2R6.2 RecName: Full=Arginine-glutamic acid dipeptide repeats protein; AltName: Full=Atrophin-1-like protein; AltName: Full=Atrophin-1-related protein && -	-
507056	490.58	410.55	578.05	916.13	777.85	774.73	493.06	822.9	-0.74	1.69*10^-5	7.96*10^-4	RPTOR	NC_037346.1	51687441	52010821	-	5072	protein_coding	regulatory associated protein of MTOR complex 1 && Q8K4Q0.1 RecName: Full=Regulatory-associated protein of mTOR; Short=Raptor; AltName: Full=p150 target of rapamycin (TOR)-scaffold protein && PF14538:Raptor N-terminal CASPase like domain|PF13646:HEAT repeats	-
538340	1653.21	1228.07	2117.26	3191.41	2609.11	2778.84	1666.18	2859.79	-0.78	1.72*10^-5	8.06*10^-4	MAP3K9	NC_037337.1	82368180	82454886	-	11449	protein_coding	mitogen-activated protein kinase kinase kinase 9, transcript variant X1 && P80192.3 RecName: Full=Mitogen-activated protein kinase kinase kinase 9; AltName: Full=Mixed lineage kinase 1 && -	-
347699	386.14	252.56	373.52	723.21	566.41	546.58	337.4	612.06	-0.86	1.74*10^-5	8.15*10^-4	OAS1X	NC_037344.1	61378501	61385129	-	1244	protein_coding	2',5'-oligoadenylate synthetase 1, 40/46kDa && Q29599.3 RecName: Full=2'-5'-oligoadenylate synthase 1; Short=(2-5')oligo(A) synthase 1; Short=2-5A synthase 1; AltName: Full=p42 OAS && PF01909:Nucleotidyltransferase domain|PF10421:2'-5'-oligoadenylate synthetase 1, domain 2, C-terminus	NTP_transf_2
100336437	4083.97	3538.18	4232.61	6904.39	5218.21	6061.64	3951.59	6061.41	-0.62	1.75*10^-5	8.16*10^-4	CEP170B	NC_037348.1	69312230	69336741	+	6594	protein_coding	centrosomal protein 170B, transcript variant X1 && Q9Y4F5.4 RecName: Full=Centrosomal protein of 170 kDa protein B; AltName: Full=Centrosomal protein 170B; Short=Cep170B && -	-
504986	1277.62	910.88	1338.53	2184.16	1788.2	1840.3	1175.68	1937.55	-0.72	1.78*10^-5	8.24*10^-4	PKD1	NC_037352.1	1626212	1665628	-	14128	protein_coding	polycystin 1, transient receptor potential channel interacting, transcript variant X2 && P98161.3 RecName: Full=Polycystin-1; AltName: Full=Autosomal dominant polycystic kidney disease 1 protein; Flags: Precursor && -	-
527026	810.25	600.87	815.22	1584.07	1128.99	1118.22	742.11	1277.09	-0.78	1.79*10^-5	8.24*10^-4	B4GALNT3	NC_037332.1	107337736	107435527	+	4977	protein_coding	beta-1,4-N-acetyl-galactosaminyltransferase 3, transcript variant X1 && Q6L8S8.1 RecName: Full=Beta-1,4-N-acetylgalactosaminyltransferase 3; Short=Beta4GalNAc-T3; Short=Beta4GalNAcT3; AltName: Full=Beta-1,4-N-acetylgalactosaminyltransferase III; AltName: Full=N-acetyl-beta-glucosaminyl-glycoprotein 4-beta-N-acetylgalactosaminyltransferase 2; Short=NGalNAc-T2 && -	-
517400	111.83	57.45	115.23	224.91	180.83	239.86	94.84	215.2	-1.18	1.89*10^-5	8.59*10^-4	SNX30	NC_037335.1	102004576	102108791	+	2353	protein_coding	sorting nexin family member 30 && Q5VWJ9.1 RecName: Full=Sorting nexin-30 && PF03114:BAR domain|PF00787:PX domain	PX
789710	142.43	105.33	120.99	327.67	154.04	407.01	122.92	296.24	-1.27	1.93*10^-5	8.67*10^-4	KLF13	NC_037348.1	27672086	27709653	+	1187	protein_coding	Kruppel like factor 13 && Q9JJZ6.2 RecName: Full=Krueppel-like factor 13; AltName: Full=Basic transcription element-binding protein 3; Short=BTE-binding protein 3; AltName: Full=Erythroid transcription factor FKLF-2; AltName: Full=RANTES factor of late activated T-lymphocytes 1; Short=RFLAT-1; AltName: Full=Transcription factor BTEB3 && -	-
514402	907.31	635.58	1100.4	1657.75	1294.51	1736.67	881.1	1562.98	-0.83	1.93*10^-5	8.67*10^-4	ZFYVE26	NC_037337.1	79599601	79667579	-	9659	protein_coding	zinc finger FYVE-type containing 26 && E1BLZ4.1 RecName: Full=Zinc finger FYVE domain-containing protein 26 && PF01363:FYVE zinc finger	FYVE
788366	501.13	310.01	603.97	847.29	971.12	815.68	471.7	878.03	-0.89	1.99*10^-5	8.78*10^-4	MAPKBP1	NC_037337.1	37170400	37221983	+	7541	protein_coding	mitogen-activated protein kinase binding protein 1, transcript variant X1 && O60336.4 RecName: Full=Mitogen-activated protein kinase-binding protein 1; AltName: Full=JNK-binding protein 1; Short=JNKBP-1 && -	-
100337282	146.65	171.16	148.83	291.8	238.24	366.05	155.55	298.7	-0.94	1.99*10^-5	8.78*10^-4	TBC1D8B	NC_037357.1	55340155	55417976	+	6471	protein_coding	TBC1 domain family member 8B, transcript variant X1 && Q0IIM8.2 RecName: Full=TBC1 domain family member 8B && PF00566:Rab-GTPase-TBC domain|PF02893:GRAM domain	TBC
282488	380.86	283.68	303.43	580.7	550.14	504.79	322.65	545.21	-0.76	2.02*10^-5	8.84*10^-4	FAS	NC_037353.1	10678642	10712481	+	2754	protein_coding	Fas cell surface death receptor && P51867.1 RecName: Full=Tumor necrosis factor receptor superfamily member 6; AltName: Full=Apo-1 antigen; AltName: Full=Apoptosis-mediating surface antigen FAS; AltName: Full=FASLG receptor; AltName: CD_antigen=CD95; Flags: Precursor && PF00531:Death domain|PF00020:TNFR/NGFR cysteine-rich region	Death
514409	47.48	50.27	56.65	135.72	105.24	122.85	51.47	121.27	-1.23	2.09*10^-5	9.03*10^-4	KCNH3	NC_037332.1	30274163	30292913	-	5490	protein_coding	potassium voltage-gated channel subfamily H member 3, transcript variant X1 && Q9ULD8.2 RecName: Full=Potassium voltage-gated channel subfamily H member 3; AltName: Full=Brain-specific eag-like channel 1; Short=BEC1; AltName: Full=Ether-a-go-go-like potassium channel 2; Short=ELK channel 2; Short=ELK2; AltName: Full=Voltage-gated potassium channel subunit Kv12.2 && PF00027:Cyclic nucleotide-bindi…	Ion_trans
518435	437.83	272.9	472.42	798.82	671.65	677.79	394.39	716.09	-0.86	2.11*10^-5	9.09*10^-4	SYNJ2	NC_037336.1	94544408	94655538	+	9543	protein_coding	synaptojanin 2, transcript variant X3 && O15056.3 RecName: Full=Synaptojanin-2; AltName: Full=Synaptic inositol 1,4,5-trisphosphate 5-phosphatase 2 && PF02383:SacI homology domain|PF08952:Domain of unknown function (DUF1866)|PF03372:Endonuclease/Exonuclease/phosphatase family	Exo_endo_phos
538549	3002.58	2064.74	3660.32	5702.28	4645.11	4670.96	2909.21	5006.11	-0.78	2.15*10^-5	9.23*10^-4	NCOR2	NC_037344.1	51223644	51460884	+	9283	protein_coding	nuclear receptor corepressor 2, transcript variant X5 && Q9Y618.2 RecName: Full=Nuclear receptor corepressor 2; Short=N-CoR2; AltName: Full=CTG repeat protein 26; AltName: Full=SMAP270; AltName: Full=Silencing mediator of retinoic acid and thyroid hormone receptor; Short=SMRT; AltName: Full=T3 receptor-associating factor; Short=TRAC; AltName: Full=Thyroid-, retinoic-acid-receptor-associated corep…	-
614661	645.67	535.04	682.71	1089.66	1046.7	867.5	621.14	1001.29	-0.69	2.25*10^-5	9.55*10^-4	CORO6	NC_037346.1	20865343	20873589	-	3533	protein_coding	coronin 6, transcript variant X4 && Q920M5.1 RecName: Full=Coronin-6; AltName: Full=Coronin-like protein E; Short=Clipin-E && PF08953:Domain of unknown function (DUF1899)	-
614959	1462.25	1082.04	1502.73	2383.87	1884.83	2247.31	1349.01	2172	-0.69	2.31*10^-5	9.76*10^-4	SEL1L	NC_037337.1	92758415	92823117	-	6582	protein_coding	SEL1L ERAD E3 ligase adaptor subunit && Q9UBV2.3 RecName: Full=Protein sel-1 homolog 1; AltName: Full=Suppressor of lin-12-like protein 1; Short=Sel-1L; Flags: Precursor && -	-
540768	101.28	96.95	108.5	227.82	175.09	203.92	102.25	202.28	-0.98	2.34*10^-5	9.85*10^-4	KCNC4	NC_037330.1	33194702	33218021	-	7603	protein_coding	potassium voltage-gated channel subfamily C member 4, transcript variant X1 && Q03721.2 RecName: Full=Potassium voltage-gated channel subfamily C member 4; AltName: Full=KSHIIIC; AltName: Full=Voltage-gated potassium channel subunit Kv3.4 && -	-
513220	8956.03	5510.75	9562.73	15295.9	11655.3	14573.7	8009.84	13841.6	-0.79	2.39*10^-5	1.00*10^-3	MKI67	NC_037353.1	47507658	47537765	-	11250	protein_coding	marker of proliferation Ki-67 && P46013.2 RecName: Full=Proliferation marker protein Ki-67; AltName: Full=Antigen identified by monoclonal antibody Ki-67; Short=Antigen KI-67; Short=Antigen Ki67 && -	-
510844	783.88	432.1	766.25	1428.96	1067.75	1152.49	660.74	1216.4	-0.88	2.45*10^-5	1.02*10^-3	ZFHX3	NC_037345.1	38120580	38365955	+	15450	protein_coding	zinc finger homeobox 3, transcript variant X1 && Q15911.2 RecName: Full=Zinc finger homeobox protein 3; AltName: Full=AT motif-binding factor 1; AltName: Full=AT-binding transcription factor 1; AltName: Full=Alpha-fetoprotein enhancer-binding protein; AltName: Full=Zinc finger homeodomain protein 3; Short=ZFH-3 && PF00046:Homeobox domain	Homeobox
513971	543.33	608.05	683.67	943.27	882.14	1104.85	611.68	976.75	-0.68	2.53*10^-5	1.03*10^-3	HIST1H1C	NC_037350.1	31876343	31877997	+	1655	protein_coding	histone cluster 1, H1c && P02253.2 RecName: Full=Histone H1.2; AltName: Full=CTL-1 && PF00538:linker histone H1 and H5 family	-
616320	822.91	648.75	894.92	1373.7	1124.2	1309.61	788.86	1269.17	-0.68	2.54*10^-5	1.03*10^-3	SLC9B2	NC_037333.1	21791888	21856280	+	6966	protein_coding	solute carrier family 9 member B2, transcript variant X1 && Q86UD5.2 RecName: Full=Mitochondrial sodium/hydrogen exchanger 9B2; AltName: Full=Mitochondrial Na(+)/H(+) exchanger NHA2; AltName: Full=Na(+)/H(+) exchanger-like domain-containing protein 2; Short=NHE domain-containing protein 2; AltName: Full=Sodium/hydrogen exchanger-like domain-containing protein 2; AltName: Full=Solute carrier famil…	Na_H_Exchanger
529868	538.06	362.68	696.15	992.71	885.01	1020.44	532.3	966.05	-0.86	2.55*10^-5	1.03*10^-3	TICRR	NC_037348.1	21011509	21053736	+	6381	protein_coding	TOPBP1 interacting checkpoint and replication regulator && Q7Z2Z1.2 RecName: Full=Treslin; AltName: Full=TopBP1-interacting checkpoint and replication regulator; AltName: Full=TopBP1-interacting, replication-stimulating protein && PF15292:Treslin N-terminus	-
505912	302.79	198.69	305.35	473.09	488.91	470.52	268.94	477.51	-0.83	2.55*10^-5	1.03*10^-3	DUSP18	NC_037344.1	69618399	69623966	-	3083	protein_coding	dual specificity phosphatase 18 && Q5BIP9.1 RecName: Full=Dual specificity protein phosphatase 18 && -	-
281992	307.01	192.71	270.78	539.98	398.02	477.21	256.83	471.73	-0.87	2.68*10^-5	1.07*10^-3	PPARA	NC_037332.1	116438920	116513618	+	9061	protein_coding	peroxisome proliferator activated receptor alpha, transcript variant X3 && Q07869.2 RecName: Full=Peroxisome proliferator-activated receptor alpha; Short=PPAR-alpha; AltName: Full=Nuclear receptor subfamily 1 group C member 1 && -	-
529061	931.58	604.46	1056.23	1532.69	1403.58	1519.38	864.09	1485.22	-0.78	2.68*10^-5	1.07*10^-3	MAST4	NC_037347.1	12442479	13060905	-	13808	protein_coding	microtubule associated serine/threonine kinase family member 4, transcript variant X2 && O15021.3 RecName: Full=Microtubule-associated serine/threonine-protein kinase 4 && PF00595:PDZ domain (Also known as DHR or GLGF)|PF00069:Protein kinase domain|PF08926:Domain of unknown function (DUF1908)	Pkinase
444872	6422.94	3966.69	8179.07	12601.8	11133.9	9819.13	6189.57	11185	-0.85	2.68*10^-5	1.07*10^-3	HSPG2	NC_037329.1	130867508	130977474	+	15036	protein_coding	heparan sulfate proteoglycan 2, transcript variant X1 && P98160.4 RecName: Full=Basement membrane-specific heparan sulfate proteoglycan core protein; Short=HSPG; AltName: Full=Perlecan; Short=PLC; Contains: RecName: Full=Endorepellin; Contains: RecName: Full=LG3 peptide; Flags: Precursor && -	-
507215	192.01	122.09	193.96	364.51	265.98	366.89	169.35	332.46	-0.97	2.71*10^-5	1.07*10^-3	TNFSF10	NC_037328.1	94985267	95001544	+	4278	protein_coding	TNF superfamily member 10, transcript variant X1 && P50591.1 RecName: Full=Tumor necrosis factor ligand superfamily member 10; AltName: Full=Apo-2 ligand; Short=Apo-2L; AltName: Full=TNF-related apoptosis-inducing ligand; Short=Protein TRAIL; AltName: CD_antigen=CD253 && PF00229:TNF(Tumour Necrosis Factor) family	-
505605	4722.25	3923.6	5169.77	7321.25	6389.29	7019.4	4605.21	6909.98	-0.59	2.79*10^-5	1.09*10^-3	LRRC8A	NC_037338.1	99393986	99421580	+	5316	protein_coding	leucine rich repeat containing 8 VRAC subunit A, transcript variant X4 && Q8IWT6.1 RecName: Full=Volume-regulated anion channel subunit LRRC8A; AltName: Full=Leucine-rich repeat-containing protein 8A; AltName: Full=Swelling protein 1 && -	-
100336873	11860.5	8975.92	12850.5	18561	16599.9	16733.2	11229	17298	-0.62	2.84*10^-5	1.10*10^-3	LAMA3	NC_037351.1	32710617	32971608	-	11341	protein_coding	laminin subunit alpha 3, transcript variant X1 && Q16787.2 RecName: Full=Laminin subunit alpha-3; AltName: Full=Epiligrin 170 kDa subunit; Short=E170; AltName: Full=Epiligrin subunit alpha; AltName: Full=Kalinin subunit alpha; AltName: Full=Laminin-5 subunit alpha; AltName: Full=Laminin-6 subunit alpha; AltName: Full=Laminin-7 subunit alpha; AltName: Full=Nicein subunit alpha; Flags: Precursor &&…	Laminin_G_2
511052	1141.53	1060.5	1323.17	1812.86	1687.74	1791.83	1175.06	1764.14	-0.59	2.88*10^-5	1.11*10^-3	INTS3	NC_037330.1	16625276	16664604	-	4768	protein_coding	integrator complex subunit 3 && Q68E01.1 RecName: Full=Integrator complex subunit 3; Short=Int3; AltName: Full=SOSS complex subunit A; AltName: Full=Sensor of single-strand DNA complex subunit A; Short=SOSS-A; Short=Sensor of ssDNA subunit A && PF10189:Conserved protein (DUF2356)	-
529494	430.45	278.89	410.01	736.78	636.25	585.02	373.12	652.68	-0.8	2.93*10^-5	1.12*10^-3	TANC2	NC_037346.1	47400816	47764657	+	12585	protein_coding	tetratricopeptide repeat, ankyrin repeat and coiled-coil containing 2, transcript variant X1 && Q9HCD6.3 RecName: Full=Protein TANC2; AltName: Full=Tetratricopeptide repeat, ankyrin repeat and coiled-coil domain-containing protein 2 && PF12796:Ankyrin repeats (3 copies)|PF13414:TPR repeat	-
504658	890.43	693.03	766.25	1362.07	1074.45	1284.54	783.24	1240.35	-0.66	2.93*10^-5	1.12*10^-3	SERINC5	NC_037337.1	11108249	11216821	-	9156	protein_coding	serine incorporator 5, transcript variant X2 && Q4R6L9.1 RecName: Full=Serine incorporator 5 && -	-
541295	267.97	169.97	252.54	453.7	396.1	401.16	230.16	416.99	-0.85	2.96*10^-5	1.12*10^-3	XYLT1	NC_037352.1	15541428	15893697	+	9142	protein_coding	xylosyltransferase 1 && Q5QQ57.1 RecName: Full=Xylosyltransferase 1; AltName: Full=Peptide O-xylosyltransferase 1; AltName: Full=Xylosyltransferase I && -	-
509490	691.04	424.92	876.67	1419.27	1062.01	1250.27	664.21	1243.85	-0.9	2.98*10^-5	1.13*10^-3	ANKHD1	NC_037334.1	51610936	51716206	+	11001	protein_coding	ankyrin repeat and KH domain containing 1, transcript variant X4 && Q8IWZ3.1 RecName: Full=Ankyrin repeat and KH domain-containing protein 1; AltName: Full=HIV-1 Vpr-binding ankyrin repeat protein; AltName: Full=Multiple ankyrin repeats single KH domain; Short=hMASK && PF00013:KH domain|PF12796:Ankyrin repeats (3 copies)|PF13637:Ankyrin repeats (many copies)	KH_1
534849	1635.28	925.24	1445.12	2437.18	1934.58	2679.39	1335.21	2350.39	-0.82	3.03*10^-5	1.13*10^-3	ASPM	NC_037343.1	76021939	76082066	-	10541	protein_coding	abnormal spindle microtubule assembly && P62285.1 RecName: Full=Abnormal spindle-like microcephaly-associated protein homolog && PF15780:Abnormal spindle-like microcephaly-assoc'd, ASPM-SPD-2-Hydin|PF00307:Calponin homology (CH) domain	CH
534891	1087.72	952.77	1243.47	1756.63	1742.27	1540.27	1094.66	1679.73	-0.62	3.12*10^-5	1.16*10^-3	TMEM63B	NC_037350.1	17657772	17683154	+	3677	protein_coding	transmembrane protein 63B, transcript variant X1 && Q5T3F8.1 RecName: Full=CSC1-like protein 2; AltName: Full=Transmembrane protein 63B && PF14703:Cytosolic domain of 10TM putative phosphate transporter|PF02714:Calcium-dependent channel, 7TM region, putative phosphate|PF13967:Late exocytosis, associated with Golgi transport	-
282309	3921.5	3019.9	4594.61	6569.93	5601.87	6079.19	3845.33	6083.66	-0.66	3.19*10^-5	1.17*10^-3	PI4KA	NC_037344.1	72208854	72268523	-	6613	protein_coding	phosphatidylinositol 4-kinase alpha, transcript variant X1 && O02811.2 RecName: Full=Phosphatidylinositol 4-kinase alpha; Short=PI4-kinase alpha; Short=PI4K-alpha; Short=PtdIns-4-kinase alpha && PF00613:Phosphoinositide 3-kinase family, accessory domain (PIK domain)|PF00454:Phosphatidylinositol 3- and 4-kinase	PI3Ka
536808	355.54	288.46	376.4	575.85	536.75	555.77	340.14	556.12	-0.71	3.25*10^-5	1.20*10^-3	RASSF3	NC_037332.1	49116536	49190907	-	1566	protein_coding	Ras association domain family member 3 && Q86WH2.1 RecName: Full=Ras association domain-containing protein 3 && PF00788:Ras association (RalGDS/AF-6) domain|PF16517:Novel Ras effector 1 C-terminal SARAH (Sav/Rassf/Hpo) domain	RA
511690	639.34	660.72	689.43	1079.96	934.76	990.35	663.16	1001.69	-0.59	3.34*10^-5	1.22*10^-3	ST6GALNAC2	NC_037346.1	55174159	55194286	+	3334	protein_coding	ST6 N-acetylgalactosaminide alpha-2,6-sialyltransferase 2, transcript variant X1 && Q9UJ37.1 RecName: Full=Alpha-N-acetylgalactosaminide alpha-2,6-sialyltransferase 2; AltName: Full=GalNAc alpha-2,6-sialyltransferase II; AltName: Full=ST6GalNAc II; Short=ST6GalNAcII; AltName: Full=SThM; AltName: Full=Sialyltransferase 7B; Short=SIAT7-B && PF00777:Glycosyltransferase family 29 (sialyltransferase)	Glyco_transf_29
504288	1276.57	786.4	1384.62	2168.65	1922.15	1841.14	1149.2	1977.31	-0.78	3.41*10^-5	1.23*10^-3	AKAP13	NC_037348.1	16215460	16539759	+	14345	protein_coding	A-kinase anchoring protein 13, transcript variant X12 && Q12802.2 RecName: Full=A-kinase anchor protein 13; Short=AKAP-13; AltName: Full=AKAP-Lbc; AltName: Full=Breast cancer nuclear receptor-binding auxiliary protein; AltName: Full=Guanine nucleotide exchange factor Lbc; AltName: Full=Human thyroid-anchoring protein 31; AltName: Full=Lymphoid blast crisis oncogene; Short=LBC oncogene; AltName: F…	RhoGEF
617309	203.62	82.59	265.98	468.24	359.74	459.66	184.06	429.21	-1.22	3.42*10^-5	1.23*10^-3	GPR107	NC_037338.1	100410491	100462717	+	1694	protein_coding	G protein-coupled receptor 107 && Q5VW38.1 RecName: Full=Protein GPR107; AltName: Full=Lung seven transmembrane receptor 1; Flags: Precursor && PF06814:Lung seven transmembrane receptor	-
523441	1357.81	977.91	1485.44	2305.34	1847.52	2067.63	1273.72	2073.49	-0.7	3.55*10^-5	1.26*10^-3	CLASP1	NC_037329.1	73072008	73345819	-	8352	protein_coding	cytoplasmic linker associated protein 1, transcript variant X1 && Q7Z460.1 RecName: Full=CLIP-associating protein 1; AltName: Full=Cytoplasmic linker-associated protein 1; AltName: Full=Multiple asters homolog 1; AltName: Full=Protein Orbit homolog 1; Short=hOrbit1 && -	-
788491	1101.44	754.08	1100.4	1958.28	1456.2	1529.41	985.31	1647.96	-0.74	3.55*10^-5	1.26*10^-3	ZBTB7A	NC_037334.1	19956235	19976865	+	7033	protein_coding	zinc finger and BTB domain containing 7A && O95365.1 RecName: Full=Zinc finger and BTB domain-containing protein 7A; AltName: Full=Factor binding IST protein 1; Short=FBI-1; AltName: Full=Factor that binds to inducer of short transcripts protein 1; AltName: Full=HIV-1 1st-binding protein 1; AltName: Full=Leukemia/lymphoma-related factor; AltName: Full=POZ and Krueppel erythroid myeloid ontogenic …	-
523047	601.36	667.9	717.28	996.59	1047.66	968.62	662.18	1004.29	-0.6	3.61*10^-5	1.28*10^-3	SUV39H1	NC_037357.1	86777328	86790238	+	2793	protein_coding	suppressor of variegation 3-9 homolog 1 && Q2NL30.1 RecName: Full=Histone-lysine N-methyltransferase SUV39H1; AltName: Full=Suppressor of variegation 3-9 homolog 1; Short=Su(var)3-9 homolog 1 && PF00385:Chromo (CHRromatin Organisation MOdifier) domain|PF00856:SET domain|PF05033:Pre-SET motif	SET
507102	10533.3	9787.46	12381.9	17995.8	14774.4	15832.3	10900.9	16200.8	-0.57	3.65*10^-5	1.29*10^-3	SREBF2	NC_037332.1	112832407	112890177	+	5194	protein_coding	sterol regulatory element binding transcription factor 2 && Q12772.2 RecName: Full=Sterol regulatory element-binding protein 2; Short=SREBP-2; AltName: Full=Class D basic helix-loop-helix protein 2; Short=bHLHd2; AltName: Full=Sterol regulatory element-binding transcription factor 2; Contains: RecName: Full=Processed sterol regulatory element-binding protein 2 && -	-
783525	1021.26	725.35	1146.49	1983.48	1478.21	1465.06	964.37	1642.25	-0.77	3.85*10^-5	1.33*10^-3	CARNS1	NC_037356.1	45310460	45319498	+	4317	protein_coding	carnosine synthase 1, transcript variant X3 && A5YM72.3 RecName: Full=Carnosine synthase 1; AltName: Full=ATP-grasp domain-containing protein 1 && PF13535:ATP-grasp domain	-
518844	267.97	198.69	274.62	446.91	380.79	459.66	247.1	429.12	-0.79	3.87*10^-5	1.33*10^-3	BRAP	NC_037344.1	55314503	55345115	-	3038	protein_coding	BRCA1 associated protein && Q7Z569.2 RecName: Full=BRCA1-associated protein; AltName: Full=BRAP2; AltName: Full=Impedes mitogenic signal propagation; Short=IMP; AltName: Full=RING finger protein 52; AltName: Full=RING-type E3 ubiquitin transferase BRAP2; AltName: Full=Renal carcinoma antigen NY-REN-63 && PF02148:Zn-finger in ubiquitin-hydrolases and other protein|PF07576:BRCA1-associated protein …	-
540575	753.28	558.98	754.73	1176.91	1090.72	1016.26	688.99	1094.63	-0.67	3.96*10^-5	1.35*10^-3	PTPRG	NC_037349.1	39024734	39799291	-	9528	protein_coding	protein tyrosine phosphatase, receptor type G, transcript variant X3 && P23470.4 RecName: Full=Receptor-type tyrosine-protein phosphatase gamma; Short=Protein-tyrosine phosphatase gamma; Short=R-PTP-gamma; Flags: Precursor && PF00102:Protein-tyrosine phosphatase|PF00041:Fibronectin type III domain|PF00194:Eukaryotic-type carbonic anhydrase	Y_phosphatase
512072	8688.06	5812.39	10179.2	15235.8	14271.1	11934.4	8226.54	13813.8	-0.75	4.03*10^-5	1.37*10^-3	PTPRF	NC_037330.1	102414013	102498314	-	7846	protein_coding	protein tyrosine phosphatase, receptor type F, transcript variant X5 && A7MBJ4.1 RecName: Full=Receptor-type tyrosine-protein phosphatase F; Flags: Precursor && PF00041:Fibronectin type III domain|PF07679:Immunoglobulin I-set domain|PF00102:Protein-tyrosine phosphatase	Y_phosphatase
616315	627.73	494.34	694.23	1050.88	965.38	895.92	605.44	970.72	-0.68	4.17*10^-5	1.41*10^-3	TOM1L2	NC_037346.1	34556874	34628410	+	7170	protein_coding	target of myb1 like 2 membrane trafficking protein, transcript variant X20 && Q6ZVM7.1 RecName: Full=TOM1-like protein 2; AltName: Full=Target of Myb-like protein 2 && PF03127:GAT domain|PF00790:VHS domain	-
783970	1800.91	1500.97	1962.67	2793.94	2349.82	2921.75	1754.85	2688.51	-0.62	4.18*10^-5	1.41*10^-3	EXTL3	NC_037335.1	9977475	10109277	-	6770	protein_coding	exostosin like glycosyltransferase 3, transcript variant X3 && O43909.1 RecName: Full=Exostosin-like 3; AltName: Full=EXT-related protein 1; AltName: Full=Glucuronyl-galactosyl-proteoglycan 4-alpha-N-acetylglucosaminyltransferase; AltName: Full=Hereditary multiple exostoses gene isolog; AltName: Full=Multiple exostosis-like protein 3; AltName: Full=Putative tumor suppressor protein EXTL3 && -	-
517263	1552.98	1348.96	1759.1	2673.73	2193.87	2258.17	1553.68	2375.26	-0.61	4.24*10^-5	1.42*10^-3	AMBRA1	NC_037342.1	76389709	76562310	-	5399	protein_coding	autophagy and beclin 1 regulator 1, transcript variant X9 && Q9C0C7.2 RecName: Full=Activating molecule in BECN1-regulated autophagy protein 1 && -	-
511043	10754.8	8322.39	10313.6	15729.2	13311.5	14564.5	9796.95	14535.1	-0.57	4.29*10^-5	1.43*10^-3	LAMC2	NC_037343.1	64223593	64291348	+	5651	protein_coding	laminin subunit gamma 2, transcript variant X2 && Q8HZI9.1 RecName: Full=Laminin subunit gamma-2; AltName: Full=Epiligrin subunit gamma; AltName: Full=Kalinin subunit gamma; AltName: Full=Laminin-5 subunit gamma; AltName: Full=Nicein subunit gamma; Flags: Precursor && PF00052:Laminin B (Domain IV)|PF00053:Laminin EGF domain	Laminin_EGF
504664	294.35	268.12	341.83	470.18	548.23	475.54	301.43	497.98	-0.72	4.31*10^-5	1.43*10^-3	NRBP2	NC_037341.1	961110	968468	+	3832	protein_coding	nuclear receptor binding protein 2, transcript variant X1 && Q91V36.2 RecName: Full=Nuclear receptor-binding protein 2 && -	-
514244	1133.09	781.61	1088.88	1598.61	1462.9	1738.34	1001.19	1599.95	-0.68	4.36*10^-5	1.44*10^-3	PCNX1	NC_037337.1	82525777	82709880	+	11962	protein_coding	pecanex homolog 1, transcript variant X1 && Q96RV3.2 RecName: Full=Pecanex-like protein 1; AltName: Full=Pecanex homolog protein 1 && PF05041:Pecanex protein (C-terminus)	-
101907577	62.25	74.21	59.53	180.32	115.77	139.57	65.33	145.22	-1.16	4.41*10^-5	1.45*10^-3	LOC101907577	NC_037335.1	22030407	22064324	-	3590	lncRNA	uncharacterized LOC101907577, transcript variant X3 && - && -	-
505073	2274.62	1520.13	2559.92	3773.08	3475.94	3221.78	2118.22	3490.27	-0.72	4.53*10^-5	1.48*10^-3	PRRC2B	NC_037338.1	101537101	101621562	+	11406	protein_coding	proline rich coiled-coil 2B, transcript variant X1 && Q5JSZ5.2 RecName: Full=Protein PRRC2B; AltName: Full=HLA-B-associated transcript 2-like 1; AltName: Full=Proline-rich coiled-coil protein 2B && -	-
532719	2350.58	1934.27	2362.12	3877.78	3023.39	3192.53	2215.65	3364.57	-0.6	4.55*10^-5	1.49*10^-3	GDPD5	NC_037342.1	54615543	54706782	-	4806	protein_coding	glycerophosphodiester phosphodiesterase domain containing 5, transcript variant X7 && Q8WTR4.2 RecName: Full=Glycerophosphodiester phosphodiesterase domain-containing protein 5; AltName: Full=Glycerophosphodiester phosphodiesterase 2 && -	-
532877	593.97	473.99	503.15	852.14	713.75	999.55	523.71	855.15	-0.71	4.57*10^-5	1.49*10^-3	RNF38	NC_037335.1	60592387	60713878	-	6066	protein_coding	ring finger protein 38, transcript variant X3 && Q9H0F5.4 RecName: Full=E3 ubiquitin-protein ligase RNF38; AltName: Full=RING finger protein 38 && PF13639:Ring finger domain	-
527701	1272.35	1167.03	1254.03	1907.87	1856.13	1638.05	1231.14	1800.68	-0.55	4.67*10^-5	1.51*10^-3	AHNAK2	NC_037348.1	69358190	69389816	-	17950	protein_coding	AHNAK nucleoprotein 2 && Q8IVF2.2 RecName: Full=Protein AHNAK2 && -	-
782186	2956.16	2293.36	3249.35	4377.04	4448.01	4095.14	2832.95	4306.73	-0.6	4.74*10^-5	1.52*10^-3	CD58	NC_037330.1	26709583	26773158	+	5483	protein_coding	CD58 molecule, transcript variant X1 && P19256.1 RecName: Full=Lymphocyte function-associated antigen 3; Short=Ag3; AltName: Full=Surface glycoprotein LFA-3; AltName: CD_antigen=CD58; Flags: Precursor && -	-
540108	11375.2	8901.71	12327.2	19178.5	14048.2	17876.5	10868	17034.4	-0.65	4.80*10^-5	1.53*10^-3	SPTAN1	NC_037338.1	99101195	99159309	+	8034	protein_coding	spectrin alpha, non-erythrocytic 1, transcript variant X7 && Q13813.3 RecName: Full=Spectrin alpha chain, non-erythrocytic 1; AltName: Full=Alpha-II spectrin; AltName: Full=Fodrin alpha chain; AltName: Full=Spectrin, non-erythroid alpha subunit && PF13499:EF-hand domain pair|PF00018:SH3 domain|PF08726:Ca2+ insensitive EF hand|PF00435:Spectrin repeat	SH3_1
537396	969.56	770.84	1066.79	1619.94	1439.94	1343.04	935.73	1467.64	-0.65	4.80*10^-5	1.53*10^-3	PIK3C2B	NC_037343.1	2164204	2242478	-	9172	protein_coding	phosphatidylinositol-4-phosphate 3-kinase catalytic subunit type 2 beta, transcript variant X1 && O00750.2 RecName: Full=Phosphatidylinositol 4-phosphate 3-kinase C2 domain-containing subunit beta; Short=PI3K-C2-beta; Short=PtdIns-3-kinase C2 subunit beta; AltName: Full=C2-PI3K; AltName: Full=Phosphoinositide 3-kinase-C2-beta && -	-
281878	293.29	220.24	275.58	476	384.62	489.74	263.04	450.12	-0.77	4.84*10^-5	1.54*10^-3	ITPR2	NC_037332.1	82983174	83573310	+	11441	protein_coding	inositol 1,4,5-trisphosphate receptor type 2, transcript variant X1 && Q8WN96.1 RecName: Full=Inositol 1,4,5-trisphosphate receptor type 2; AltName: Full=IP3 receptor isoform 2; Short=IP3R 2; Short=InsP3R2; AltName: Full=Type 2 inositol 1,4,5-trisphosphate receptor; Short=Type 2 InsP3 receptor && -	-
767991	298.57	199.89	294.78	525.44	501.35	391.96	264.41	472.92	-0.84	4.87*10^-5	1.54*10^-3	RNF24	NC_037340.1	51160969	51272274	+	6179	protein_coding	ring finger protein 24, transcript variant X2 && Q9Y225.1 RecName: Full=RING finger protein 24 && -	-
533883	2824.28	2161.69	3489.4	5171.02	4015.55	4614.13	2825.12	4600.23	-0.7	4.87*10^-5	1.54*10^-3	KIAA1671	NC_037344.1	65115830	65288671	+	12153	protein_coding	KIAA1671, transcript variant X2 && Q9BY89.2 RecName: Full=Uncharacterized protein KIAA1671 && -	-
537141	295.4	172.36	277.5	496.36	478.38	395.31	248.42	456.68	-0.87	4.94*10^-5	1.55*10^-3	KLHL29	NC_037338.1	75240502	75572709	-	5548	protein_coding	kelch like family member 29 && Q80T74.3 RecName: Full=Kelch-like protein 29; AltName: Full=Kelch repeat and BTB domain-containing protein 9 && PF00651:BTB/POZ domain|PF07707:BTB And C-terminal Kelch|PF01344:Kelch motif	BACK
505229	587.64	462.02	611.65	915.16	810.38	891.74	553.77	872.42	-0.65	5.00*10^-5	1.56*10^-3	ARID1B	NC_037336.1	93405136	93843991	+	8580	protein_coding	AT-rich interaction domain 1B, transcript variant X6 && Q8NFD5.2 RecName: Full=AT-rich interactive domain-containing protein 1B; Short=ARID domain-containing protein 1B; AltName: Full=BRG1-associated factor 250b; Short=BAF250B; AltName: Full=BRG1-binding protein hELD/OSA1; AltName: Full=Osa homolog 2; Short=hOsa2; AltName: Full=p250R && PF12031:Domain of unknown function (DUF3518)|PF01388:ARID/BR…	ARID
529373	587.64	496.73	687.51	1051.85	834.3	966.12	590.63	950.76	-0.69	5.03*10^-5	1.57*10^-3	KAT6A	NC_037354.1	36843900	36952793	-	9483	protein_coding	lysine acetyltransferase 6A, transcript variant X3 && Q92794.2 RecName: Full=Histone acetyltransferase KAT6A; AltName: Full=MOZ, YBF2/SAS3, SAS2 and TIP60 protein 3; Short=MYST-3; AltName: Full=Monocytic leukemia zinc finger protein; AltName: Full=Runt-related transcription factor-binding protein 2; AltName: Full=Zinc finger protein 220 && -	-
524183	1157.35	1004.24	1086.96	1818.68	1505.95	1531.91	1082.85	1618.85	-0.58	5.08*10^-5	1.58*10^-3	TMEM164	NC_037357.1	58422954	58602846	+	17060	protein_coding	transmembrane protein 164, transcript variant X5 && Q5U3C3.1 RecName: Full=Transmembrane protein 164 && -	-
789539	2008.75	1925.89	2092.3	3030.49	2658.86	2918.41	2008.98	2869.25	-0.51	5.09*10^-5	1.58*10^-3	KCTD2	NC_037346.1	56384702	56398725	-	3420	protein_coding	potassium channel tetramerization domain containing 2 && Q14681.3 RecName: Full=BTB/POZ domain-containing protein KCTD2; AltName: Full=Potassium channel tetramerization domain-containing protein 2 && -	-
540563	822.91	615.23	805.62	1343.65	998.87	1289.55	747.92	1210.69	-0.69	5.19*10^-5	1.59*10^-3	ASH1L	NC_037330.1	15090434	15298436	+	11858	protein_coding	ASH1 like histone lysine methyltransferase, transcript variant X3 && Q9NR48.2 RecName: Full=Histone-lysine N-methyltransferase ASH1L; AltName: Full=ASH1-like protein; Short=huASH1; AltName: Full=Absent small and homeotic disks protein 1 homolog; AltName: Full=Lysine N-methyltransferase 2H && PF00856:SET domain|PF01426:BAH domain|PF00439:Bromodomain	BAH
514104	680.49	622.41	761.45	1226.35	998.87	987.01	688.12	1070.74	-0.64	5.19*10^-5	1.59*10^-3	WDR81	NC_037346.1	22819754	22831945	+	7163	protein_coding	WD repeat domain 81 && Q562E7.2 RecName: Full=WD repeat-containing protein 81; Flags: Precursor && PF02138:Beige/BEACH domain	Beach
514078	4969.13	3716.53	4853.86	7727.45	5724.34	7916.15	4513.17	7122.64	-0.66	5.21*10^-5	1.59*10^-3	MYO5B	NC_037351.1	49490075	49824876	-	6101	protein_coding	myosin VB, transcript variant X1 && Q9ULV0.3 RecName: Full=Unconventional myosin-Vb && PF01843:DIL domain|PF00063:Myosin head (motor domain)	Myosin_head
337871	711.08	430.9	601.09	999.5	856.31	1118.22	581.02	991.34	-0.77	5.23*10^-5	1.59*10^-3	DICER1	NC_037348.1	59952096	60027616	-	10940	protein_coding	dicer 1, ribonuclease III, transcript variant X1 && Q6TUI4.3 RecName: Full=Endoribonuclease Dicer && PF03368:Dicer dimerisation domain|PF00271:Helicase conserved C-terminal domain|PF00270:DEAD/DEAH box helicase|PF00636:Ribonuclease III domain|PF02170:PAZ domain	PAZ
783065	533.84	457.23	614.53	857.96	929.98	767.21	535.2	851.72	-0.67	5.41*10^-5	1.64*10^-3	MCCC2	NC_037347.1	9914742	9993031	-	4341	protein_coding	methylcrotonoyl-CoA carboxylase 2 && Q3ULD5.1 RecName: Full=Methylcrotonoyl-CoA carboxylase beta chain, mitochondrial; Short=MCCase subunit beta; AltName: Full=3-methylcrotonyl-CoA carboxylase 2; AltName: Full=3-methylcrotonyl-CoA carboxylase non-biotin-containing subunit; AltName: Full=3-methylcrotonyl-CoA:carbon dioxide ligase subunit beta; Flags: Precursor && -	-
512656	731.13	512.29	658.7	991.74	947.2	1086.46	634.04	1008.47	-0.67	5.46*10^-5	1.65*10^-3	VPS13B	NC_037341.1	64453295	65259452	-	15948	protein_coding	vacuolar protein sorting 13 homolog B, transcript variant X3 && Q7Z7G8.2 RecName: Full=Vacuolar protein sorting-associated protein 13B; AltName: Full=Cohen syndrome protein 1 && PF06650:SHR-binding domain of vacuolar-sorting associated protein 13|PF12624:N-terminal region of Chorein or VPS13|PF16909:Vacuolar-sorting-associated 13 protein C-terminal	-
520277	6967.33	7618.58	7186.21	10462.2	10373.3	9506.56	7257.37	10114	-0.48	5.55*10^-5	1.67*10^-3	CALM3	NC_037345.1	53737061	53746135	+	2076	protein_coding	calmodulin 3 && P21251.2 RecName: Full=Calmodulin; Short=CaM && -	-
539627	446.27	378.24	456.1	698.97	610.42	703.69	426.87	671.03	-0.65	5.62*10^-5	1.68*10^-3	TNIK	NC_037328.1	96021894	96432270	+	9893	protein_coding	TRAF2 and NCK interacting kinase, transcript variant X1 && Q9UKE5.1 RecName: Full=TRAF2 and NCK-interacting protein kinase && -	-
540559	1091.94	867.79	1046.63	1711.07	1285.9	1750.88	1002.12	1582.62	-0.66	5.64*10^-5	1.68*10^-3	LANCL1	NC_037329.1	98188209	98237660	-	4578	protein_coding	LanC like 1, transcript variant X2 && O43813.1 RecName: Full=LanC-like protein 1; AltName: Full=40 kDa erythrocyte membrane protein; Short=p40 && -	-
515494	3639.81	3067.78	4018.48	6122.05	5200.03	4860.67	3575.36	5394.25	-0.59	5.70*10^-5	1.68*10^-3	LRP10	NC_037337.1	21950044	21955880	-	3298	protein_coding	LDL receptor related protein 10, transcript variant X1 && Q7Z4F1.2 RecName: Full=Low-density lipoprotein receptor-related protein 10; Short=LRP-10; Flags: Precursor && -	-
518436	2450.8	1860.06	2471.58	3852.57	3092.27	3442.42	2260.81	3462.42	-0.61	5.70*10^-5	1.68*10^-3	TFCP2L1	NC_037329.1	72956832	73025470	-	8810	protein_coding	transcription factor CP2 like 1, transcript variant X3 && Q9NZI6.1 RecName: Full=Transcription factor CP2-like protein 1; AltName: Full=CP2-related transcriptional repressor 1; Short=CRTR-1; AltName: Full=Transcription factor LBP-9 && -	-
513493	1554.04	1237.65	1888.73	2665	2300.07	2414.46	1560.14	2459.84	-0.66	5.78*10^-5	1.71*10^-3	MYO9B	NC_037334.1	5883221	5991190	-	7727	protein_coding	myosin IXB, transcript variant X18 && Q13459.3 RecName: Full=Unconventional myosin-IXb; AltName: Full=Unconventional myosin-9b && PF00063:Myosin head (motor domain)|PF00620:RhoGAP domain|PF00788:Ras association (RalGDS/AF-6) domain	Myosin_head
534876	190.96	166.38	157.47	331.55	251.63	337.64	171.6	306.94	-0.84	5.82*10^-5	1.71*10^-3	PAQR3	NC_037333.1	93645075	93677807	-	3396	protein_coding	progestin and adipoQ receptor family member 3 && Q6TCH7.2 RecName: Full=Progestin and adipoQ receptor family member 3; AltName: Full=Progestin and adipoQ receptor family member III; AltName: Full=Raf kinase trapping to Golgi; Short=RKTG && -	-
100849063	672.05	478.78	677.91	977.2	886.92	1109.03	609.58	991.05	-0.7	5.82*10^-5	1.71*10^-3	LCOR	NC_037353.1	18133234	18266773	+	25576	protein_coding	ligand dependent nuclear receptor corepressor, transcript variant X4 && Q8N655.1 RecName: Full=Uncharacterized protein C10orf12 && -	-
525482	328.11	264.53	379.28	629.17	480.3	540.72	323.97	550.06	-0.76	5.85*10^-5	1.71*10^-3	ADCY9	NC_037352.1	3237659	3349174	-	13569	protein_coding	adenylate cyclase 9, transcript variant X2 && O60503.4 RecName: Full=Adenylate cyclase type 9; AltName: Full=ATP pyrophosphate-lyase 9; AltName: Full=Adenylate cyclase type IX; Short=ACIX; AltName: Full=Adenylyl cyclase 9; Short=AC9 && -	-
515491	609.8	466.81	527.16	842.45	745.32	991.19	534.59	859.65	-0.69	5.98*10^-5	1.73*10^-3	CEMIP2	NC_037335.1	47923880	48006001	-	6705	protein_coding	cell migration inducing hyaluronidase 2, transcript variant X1 && Q9UHN6.1 RecName: Full=Transmembrane protein 2 && PF10162:G8 domain|PF15711:Interleukin-like EMT inducer	-
540153	346.05	251.36	391.77	578.76	592.24	513.15	329.72	561.38	-0.76	6.03*10^-5	1.74*10^-3	TNS2	NC_037332.1	26903114	26921987	-	5675	protein_coding	tensin 2, transcript variant X7 && Q63HR2.2 RecName: Full=Tensin-2; AltName: Full=C1 domain-containing phosphatase and tensin homolog; Short=C1-TEN; AltName: Full=Tensin-like C1 domain-containing phosphatase && -	-
530692	2164.89	1453.1	2148.95	3521.02	2588.06	3299.51	1922.31	3136.2	-0.71	6.13*10^-5	1.76*10^-3	UNC13B	NC_037335.1	59387022	59599750	+	9410	protein_coding	unc-13 homolog B && Q9Z1N9.2 RecName: Full=Protein unc-13 homolog B; AltName: Full=Munc13-2; Short=munc13 && PF10540:Munc13 (mammalian uncoordinated) homology domain|PF00130:Phorbol esters/diacylglycerol binding domain (C1 domain)|PF00168:C2 domain|PF06292:Domain of Unknown Function (DUF1041)	C2
102723303	24.27	26.33	4.8	128.94	26.79	104.47	18.47	86.73	-2.25	6.15*10^-5	1.76*10^-3	RN7SL1	NC_037337.1	42629551	42629849	+	299	SRP_RNA	RNA, 7SL, cytoplasmic 1 && - && -	-
514371	5239.21	4970.93	6046.44	8491.37	7116.44	7981.33	5418.86	7863.05	-0.54	6.22*10^-5	1.77*10^-3	ACTR1A	NC_037353.1	23088515	23104847	-	2909	protein_coding	ARP1 actin related protein 1 homolog A && P61162.1 RecName: Full=Alpha-centractin; Short=Centractin; AltName: Full=ARP1; AltName: Full=Actin-RPV; AltName: Full=Centrosome-associated actin homolog >P61163.1 RecName: Full=Alpha-centractin; Short=Centractin; AltName: Full=ARP1; AltName: Full=Actin-RPV; AltName: Full=Centrosome-associated actin homolog >P61164.1 RecName: Full=Alpha-centractin; Short=…	-
504985	650.95	491.95	699.99	985.93	968.25	952.75	614.29	968.97	-0.66	6.22*10^-5	1.77*10^-3	TSC2	NC_037352.1	1595277	1626215	+	6621	protein_coding	TSC complex subunit 2, transcript variant X13 && P49816.1 RecName: Full=Tuberin; AltName: Full=Tuberous sclerosis 2 protein homolog && PF02145:Rap/ran-GAP|PF11864:Domain of unknown function (DUF3384)|PF03542:Tuberin	-
533859	4545.01	4048.08	4698.31	7159.35	5457.4	7282.65	4430.47	6633.14	-0.58	6.49*10^-5	1.83*10^-3	PITPNM1	NC_037356.1	45373594	45387176	-	4206	protein_coding	phosphatidylinositol transfer protein membrane associated 1, transcript variant X1 && O35954.1 RecName: Full=Membrane-associated phosphatidylinositol transfer protein 1; AltName: Full=Drosophila retinal degeneration B homolog 1; Short=RdgB1; AltName: Full=Mpt-1; AltName: Full=Phosphatidylinositol transfer protein, membrane-associated 1; Short=PITPnm 1; AltName: Full=Pyk2 N-terminal domain-interac…	IP_trans
286768	1945.45	1248.42	2284.34	3597.61	2825.33	2924.26	1826.07	3115.74	-0.77	6.52*10^-5	1.84*10^-3	ATP6V0A1	NC_037346.1	42560862	42610504	+	3134	protein_coding	ATPase H+ transporting V0 subunit a1 && Q29466.1 RecName: Full=V-type proton ATPase 116 kDa subunit a isoform 1; Short=V-ATPase 116 kDa isoform a1; AltName: Full=Clathrin-coated vesicle/synaptic vesicle proton pump 116 kDa subunit; AltName: Full=Vacuolar adenosine triphosphatase subunit Ac116; AltName: Full=Vacuolar proton pump subunit 1; AltName: Full=Vacuolar proton translocating ATPase 116 kDa…	-
534916	520.12	399.78	481.07	748.41	654.43	846.61	466.99	749.82	-0.68	6.61*10^-5	1.86*10^-3	PHC3	NC_037328.1	97196082	97280122	+	11914	protein_coding	polyhomeotic homolog 3, transcript variant X3 && Q8NDX5.1 RecName: Full=Polyhomeotic-like protein 3; AltName: Full=Early development regulatory protein 3; AltName: Full=Homolog of polyhomeotic 3; Short=hPH3 && PF00536:SAM domain (Sterile alpha motif)	SAM_1
526616	2282	1518.93	2440.85	3747.87	3098.01	3257.72	2080.59	3367.87	-0.69	6.65*10^-5	1.86*10^-3	TNRC18	NC_037352.1	38879040	38968839	+	12200	protein_coding	trinucleotide repeat containing 18, transcript variant X3 && O15417.3 RecName: Full=Trinucleotide repeat-containing gene 18 protein; AltName: Full=Long CAG trinucleotide repeat-containing gene 79 protein && PF01426:BAH domain	BAH
281405	262.7	326.77	262.14	547.74	478.38	406.17	283.87	477.43	-0.75	6.71*10^-5	1.87*10^-3	PKP1	NC_037343.1	79787223	79824967	+	2606	protein_coding	plakophilin 1 && Q28161.1 RecName: Full=Plakophilin-1; AltName: Full=Band-6 protein; Short=B6P && PF00514:Armadillo/beta-catenin-like repeat	Arm
537711	158.25	181.94	125.79	255.93	311.91	275.79	155.33	281.21	-0.86	6.80*10^-5	1.88*10^-3	ABI2	NC_037329.1	91544895	91646688	+	6297	protein_coding	abl interactor 2, transcript variant X13 && P62484.1 RecName: Full=Abl interactor 2; AltName: Full=Abelson interactor 2; Short=Abi-2 && PF14604:Variant SH3 domain|PF07815:Abl-interactor HHR	-
522886	7737.49	6746.01	8137.78	13189.3	9879.58	10683.3	7540.43	11250.7	-0.58	6.83*10^-5	1.89*10^-3	PPL	NC_037352.1	3948018	3996446	-	6557	protein_coding	periplakin, transcript variant X2 && O60437.4 RecName: Full=Periplakin; AltName: Full=190 kDa paraneoplastic pemphigus antigen; AltName: Full=195 kDa cornified envelope precursor protein && -	-
786335	1210.1	997.06	1509.45	2035.83	1911.62	1867.88	1238.87	1938.45	-0.64	6.84*10^-5	1.89*10^-3	GYS1	NC_037345.1	55541697	55558358	-	3559	protein_coding	glycogen synthase 1 && A7MB78.1 RecName: Full=Glycogen [starch] synthase, muscle && -	-
523962	664.66	466.81	597.25	933.58	853.44	947.73	576.24	911.58	-0.66	6.92*10^-5	1.89*10^-3	MAP3K1	NC_037347.1	22340163	22417428	-	7124	protein_coding	mitogen-activated protein kinase kinase kinase 1 && Q13233.4 RecName: Full=Mitogen-activated protein kinase kinase kinase 1; AltName: Full=MAPK/ERK kinase kinase 1; Short=MEK kinase 1; Short=MEKK 1 && PF00069:Protein kinase domain	Pkinase
3283885	1928.57	1297.49	2111.5	3312.59	2154.64	4419.4	1779.19	3295.55	-0.89	6.95*10^-5	1.89*10^-3	ND4L	NC_006853.1	10239	10535	+	297	protein_coding	- && P03902.1 RecName: Full=NADH-ubiquinone oxidoreductase chain 4L; AltName: Full=NADH dehydrogenase subunit 4L >Q6EMS3.1 RecName: Full=NADH-ubiquinone oxidoreductase chain 4L; AltName: Full=NADH dehydrogenase subunit 4L (mitochondrion) [Bos indicus] && -	-
533726	5380.58	4038.51	6877.02	9628.53	7424.52	9828.32	5432.04	8960.46	-0.72	7.26*10^-5	1.96*10^-3	DHCR24	NC_037330.1	91412374	91445021	+	2730	protein_coding	24-dehydrocholesterol reductase && Q15392.2 RecName: Full=Delta(24)-sterol reductase; AltName: Full=24-dehydrocholesterol reductase; AltName: Full=3-beta-hydroxysterol delta-24-reductase; AltName: Full=Diminuto/dwarf1 homolog; AltName: Full=Seladin-1; Flags: Precursor && PF01565:FAD binding domain	FAD_binding_4
512484	679.43	566.16	917	1222.47	1187.35	1120.73	720.86	1176.85	-0.71	7.33*10^-5	1.97*10^-3	TYK2	NC_037334.1	14876130	14905835	-	6782	protein_coding	tyrosine kinase 2, transcript variant X4 && P29597.3 RecName: Full=Non-receptor tyrosine-protein kinase TYK2 && PF07714:Protein tyrosine kinase	Pkinase_Tyr
530121	528.56	393.8	615.49	966.54	758.72	835.74	512.62	853.67	-0.73	7.43*10^-5	1.99*10^-3	TECPR2	NC_037348.1	67147046	67246527	+	9114	protein_coding	tectonin beta-propeller repeat containing 2, transcript variant X1 && O15040.4 RecName: Full=Tectonin beta-propeller repeat-containing protein 2; AltName: Full=WD repeat-containing protein KIAA0329/KIAA0297 && -	-
786534	109.72	118.5	112.34	199.71	192.31	237.35	113.52	209.79	-0.89	7.56*10^-5	2.01*10^-3	SNTB2	NC_037345.1	36384453	36448425	+	1710	protein_coding	syntrophin beta 2 && Q13425.1 RecName: Full=Beta-2-syntrophin; AltName: Full=59 kDa dystrophin-associated protein A1 basic component 2; AltName: Full=Syntrophin-3; Short=SNT3; AltName: Full=Syntrophin-like; Short=SNTL && PF00595:PDZ domain (Also known as DHR or GLGF)	PDZ
540741	1838.89	1585.96	2111.5	2888.95	2457.94	3010.34	1845.45	2785.74	-0.59	7.56*10^-5	2.01*10^-3	SP1	NC_037332.1	26598340	26642821	-	14113	protein_coding	Sp1 transcription factor, transcript variant X2 && P08047.3 RecName: Full=Transcription factor Sp1 && -	-
613794	887.27	957.56	914.12	1422.18	1184.48	1523.56	919.65	1376.74	-0.58	7.65*10^-5	2.03*10^-3	ABLIM3	NC_037334.1	60505684	60642610	+	4656	protein_coding	actin binding LIM protein family member 3, transcript variant X2 && O94929.3 RecName: Full=Actin-binding LIM protein 3; Short=abLIM-3; AltName: Full=Actin-binding LIM protein family member 3 && -	-
508425	1739.72	1714.03	1889.69	2462.39	2630.15	2453.74	1781.15	2515.43	-0.5	7.68*10^-5	2.03*10^-3	FAM57A	NC_037346.1	22097875	22125808	-	2873	protein_coding	family with sequence similarity 57 member A, transcript variant X2 && Q8TBR7.2 RecName: Full=Protein FAM57A; AltName: Full=Protein CT120 && PF03798:TLC domain	LAG1
535746	2165.95	1487.81	1800.39	3027.58	2427.32	3094.75	1818.05	2849.88	-0.65	7.70*10^-5	2.03*10^-3	45180	NC_037333.1	91737404	91876725	+	6633	protein_coding	septin 11, transcript variant X4 && A2VE99.1 RecName: Full=Septin-11 && PF00735:Septin	GTP_CDC
281914	136.1	132.86	130.59	284.05	186.57	283.32	133.18	251.31	-0.92	7.87*10^-5	2.07*10^-3	MMP13	NC_037342.1	5670942	5681601	+	1516	protein_coding	matrix metallopeptidase 13 && O77656.1 RecName: Full=Collagenase 3; AltName: Full=Matrix metalloproteinase-13; Short=MMP-13; Flags: Precursor && PF01471:Putative peptidoglycan binding domain|PF00045:Hemopexin|PF00413:Matrixin	PG_binding_1
3380-10-15	1176.34	898.91	1185.86	1776.99	1518.39	1669.81	1087.04	1655.07	-0.61	7.95*10^-5	2.08*10^-3	YLPM1	NC_037337.1	86018532	86084284	+	8487	protein_coding	YLP motif containing 1, transcript variant X2 && P49750.3 RecName: Full=YLP motif-containing protein 1; AltName: Full=Nuclear protein ZAP3; AltName: Full=ZAP113 && PF13671:AAA domain	-
281427	544.39	438.08	403.29	800.76	618.07	870.01	461.92	762.95	-0.72	7.96*10^-5	2.08*10^-3	PRNP	NC_037340.1	47039937	47060168	+	4366	protein_coding	prion protein, transcript variant 1 && P10279.2 RecName: Full=Major prion protein; Short=PrP; AltName: Full=Major scrapie-associated fibril protein 1; AltName: CD_antigen=CD230; Flags: Precursor >Q5UAF1.1 RecName: Full=Major prion protein; Short=PrP; AltName: CD_antigen=CD230; Flags: Precursor >Q5UJH0.1 RecName: Full=Major prion protein; Short=PrP; AltName: CD_antigen=CD230; Flags: Precursor >Q5U…	-
508405	1559.31	1015.01	1603.55	2591.33	1926.93	2372.67	1392.63	2296.98	-0.72	8.03*10^-5	2.09*10^-3	ANKRD17	NC_037333.1	88187894	88355145	-	11040	protein_coding	ankyrin repeat domain 17 && O75179.3 RecName: Full=Ankyrin repeat domain-containing protein 17; AltName: Full=Gene trap ankyrin repeat protein; AltName: Full=Serologically defined breast cancer antigen NY-BR-16 && PF13637:Ankyrin repeats (many copies)|PF00013:KH domain|PF12796:Ankyrin repeats (3 copies)	KH_1
540181	2872.81	1781.06	3280.08	4768.7	4249.01	4224.67	2644.65	4414.13	-0.74	8.13*10^-5	2.11*10^-3	ARID1A	NC_037329.1	126408497	126477078	-	9053	protein_coding	AT-rich interaction domain 1A && O14497.3 RecName: Full=AT-rich interactive domain-containing protein 1A; Short=ARID domain-containing protein 1A; AltName: Full=B120; AltName: Full=BRG1-associated factor 250; Short=BAF250; AltName: Full=BRG1-associated factor 250a; Short=BAF250A; AltName: Full=Osa homolog 1; Short=hOSA1; AltName: Full=SWI-like protein; AltName: Full=SWI/SNF complex protein p270; …	ARID
282564	3657.74	3570.5	3804.35	5448.28	4964.67	4922.52	3677.53	5111.82	-0.47	8.16*10^-5	2.12*10^-3	ITGB5	NC_037328.1	69196890	69312146	-	4071	protein_coding	integrin subunit beta 5 && P80747.2 RecName: Full=Integrin beta-5; Flags: Precursor && PF08725:Integrin beta cytoplasmic domain|PF00362:Integrin, beta chain|PF07965:Integrin beta tail domain	-
506539	1235.42	1038.95	1448.96	1947.62	1756.63	1947.28	1241.11	1883.84	-0.6	8.21*10^-5	2.13*10^-3	SIK3	NC_037342.1	27511885	27778113	-	6547	protein_coding	SIK family kinase 3, transcript variant X4 && Q9Y2K2.3 RecName: Full=Serine/threonine-protein kinase SIK3; AltName: Full=Salt-inducible kinase 3; Short=SIK-3; AltName: Full=Serine/threonine-protein kinase QSK && PF00069:Protein kinase domain	Pkinase
533850	923.14	635.58	819.06	1382.43	1021.83	1563.67	792.59	1322.64	-0.74	8.25*10^-5	2.13*10^-3	R3HDM1	NC_037329.1	61636484	61799753	-	4899	protein_coding	R3H domain containing 1, transcript variant X7 && Q15032.3 RecName: Full=R3H domain-containing protein 1 && PF12752:SUZ domain|PF01424:R3H domain	R3H
538693	1388.4	1037.76	1471.04	2302.43	1761.41	2065.95	1299.07	2043.27	-0.65	8.30*10^-5	2.14*10^-3	FAM168A	NC_037342.1	52883306	53086082	-	7352	protein_coding	family with sequence similarity 168 member A, transcript variant X3 && Q8BGZ2.1 RecName: Full=Protein FAM168A >Q92567.2 RecName: Full=Protein FAM168A; AltName: Full=Tongue cancer chemotherapy resistance-associated protein 1 && -	-
506260	1019.15	876.17	1307.81	1921.44	1457.16	1760.91	1067.71	1713.17	-0.68	8.38*10^-5	2.15*10^-3	ARHGAP32	NC_037356.1	32327423	32532711	-	11777	protein_coding	Rho GTPase activating protein 32, transcript variant X2 && A7KAX9.1 RecName: Full=Rho GTPase-activating protein 32; AltName: Full=Brain-specific Rho GTPase-activating protein; AltName: Full=GAB-associated Cdc42/Rac GTPase-activating protein; AltName: Full=GC-GAP; AltName: Full=GTPase regulator interacting with TrkA; AltName: Full=Rho-type GTPase-activating protein 32; AltName: Full=Rho/Cdc42/Rac …	RhoGAP
503575.G1	3201.97	2053.97	2549.36	4745.43	3288.41	4898.28	2601.77	4310.71	-0.73	8.40*10^-5	2.15*10^-3	ARHGEF12	NC_037342.1	30922864	31122590	+	6702	protein_coding	Rho guanine nucleotide exchange factor 12 && Q9NZN5.1 RecName: Full=Rho guanine nucleotide exchange factor 12; AltName: Full=Leukemia-associated RhoGEF && PF09128:Regulator of G protein signalling-like domain|PF00621:RhoGEF domain|PF16652:Pleckstrin homology domain|PF00595:PDZ domain (Also known as DHR or GLGF)	RhoGEF
519969	966.4	843.85	1083.12	1565.65	1449.5	1332.17	964.45	1449.11	-0.59	8.48*10^-5	2.16*10^-3	MEPCE	NC_037352.1	36108386	36112557	-	2687	protein_coding	methylphosphate capping enzyme && Q8K3A9.2 RecName: Full=7SK snRNA methylphosphate capping enzyme; Short=MePCE && -	-
536909	619.29	541.02	486.83	888.98	721.4	1079.78	549.05	896.72	-0.71	8.52*10^-5	2.17*10^-3	SNRK	NC_037349.1	15232627	15298928	+	5303	protein_coding	SNF related kinase, transcript variant X2 && Q9NRH2.2 RecName: Full=SNF-related serine/threonine-protein kinase; AltName: Full=SNF1-related kinase && PF00069:Protein kinase domain	Pkinase
281294	223.66	163.98	233.33	430.43	273.64	465.51	206.99	389.86	-0.91	8.64*10^-5	2.19*10^-3	MAP2	NC_037329.1	97263427	97562142	+	10803	protein_coding	microtubule associated protein 2, transcript variant X5 && P11137.4 RecName: Full=Microtubule-associated protein 2; Short=MAP-2 && -	-
533289	1248.08	1042.54	1122.49	1799.29	1437.07	2035.87	1137.7	1757.41	-0.63	8.67*10^-5	2.20*10^-3	PIP4K2A	NC_037340.1	23621605	23808162	-	3393	protein_coding	phosphatidylinositol-5-phosphate 4-kinase type 2 alpha, transcript variant X1 && P48426.2 RecName: Full=Phosphatidylinositol 5-phosphate 4-kinase type-2 alpha; AltName: Full=1-phosphatidylinositol 5-phosphate 4-kinase 2-alpha; AltName: Full=Diphosphoinositide kinase 2-alpha; AltName: Full=PIP5KIII; AltName: Full=Phosphatidylinositol 5-phosphate 4-kinase type II alpha; Short=PI(5)P 4-kinase type I…	PIP5K
510194	1997.15	1758.32	1998.2	2789.09	2988.94	2511.4	1917.89	2763.15	-0.53	8.81*10^-5	2.22*10^-3	HP1BP3	NC_037329.1	131855282	131892006	+	3971	protein_coding	heterochromatin protein 1 binding protein 3, transcript variant X6 && Q08DU9.1 RecName: Full=Heterochromatin protein 1-binding protein 3 && -	-
518504	1133.09	852.23	1126.33	1720.76	1402.62	1672.32	1037.21	1598.57	-0.62	9.01*10^-5	2.27*10^-3	SIN3A	NC_037348.1	33384022	33451477	+	5876	protein_coding	SIN3 transcription regulator family member A, transcript variant X2 && Q96ST3.2 RecName: Full=Paired amphipathic helix protein Sin3a; AltName: Full=Histone deacetylase complex subunit Sin3a; AltName: Full=Transcriptional corepressor Sin3a && PF02671:Paired amphipathic helix repeat|PF08295:Sin3 family co-repressor|PF16879:C-terminal domain of Sin3a protein	PAH
788224	650.95	620.02	794.09	1154.61	1039.05	971.13	688.35	1054.93	-0.61	9.04*10^-5	2.27*10^-3	TYRO3	NC_037337.1	36960773	36979417	+	4471	protein_coding	TYRO3 protein tyrosine kinase, transcript variant X1 && Q06418.1 RecName: Full=Tyrosine-protein kinase receptor TYRO3; AltName: Full=Tyrosine-protein kinase BYK; AltName: Full=Tyrosine-protein kinase DTK; AltName: Full=Tyrosine-protein kinase RSE; AltName: Full=Tyrosine-protein kinase SKY; AltName: Full=Tyrosine-protein kinase TIF; Flags: Precursor && PF00041:Fibronectin type III domain|PF07714:P…	Pkinase_Tyr
100847538	357.65	371.05	298.63	543.86	495.61	599.23	342.44	546.23	-0.68	9.08*10^-5	2.27*10^-3	OTUD6B	NC_037341.1	73321598	73338277	-	3461	protein_coding	OTU domain containing 6B && Q8N6M0.1 RecName: Full=OTU domain-containing protein 6B; AltName: Full=DUBA-5 && PF02338:OTU-like cysteine protease	OTU
535166	564.43	481.17	536.76	804.64	752.02	821.53	527.45	792.73	-0.59	9.42*10^-5	2.34*10^-3	SULF1	NC_037341.1	33277524	33476643	+	6019	protein_coding	sulfatase 1, transcript variant X5 && Q8IWU6.1 RecName: Full=Extracellular sulfatase Sulf-1; Short=hSulf-1; Flags: Precursor && -	-
515032	1200.61	939.61	1298.2	1858.43	1661.91	1693.21	1146.14	1737.85	-0.6	9.46*10^-5	2.34*10^-3	NBR1	NC_037346.1	43140332	43169401	+	5145	protein_coding	NBR1, autophagy cargo receptor, transcript variant X1 && Q14596.3 RecName: Full=Next to BRCA1 gene 1 protein; AltName: Full=Cell migration-inducing gene 19 protein; AltName: Full=Membrane component chromosome 17 surface marker 2; AltName: Full=Neighbor of BRCA1 gene 1 protein; AltName: Full=Protein 1A1-3B && PF00564:PB1 domain|PF16158:Ig-like domain from next to BRCA1 gene	-
540353	665.72	482.37	702.87	1015.98	882.14	1060.56	616.99	986.22	-0.68	9.60*10^-5	2.37*10^-3	RNF111	NC_037337.1	51225045	51319238	-	5452	protein_coding	ring finger protein 111, transcript variant X7 && Q5R476.1 RecName: Full=E3 ubiquitin-protein ligase Arkadia; AltName: Full=RING finger protein 111 && PF15303:E3 ubiquitin-protein ligase Arkadia N-terminus|PF13639:Ring finger domain	-
515125	1362.03	1105.98	1795.59	2453.67	2159.42	2182.96	1421.2	2265.35	-0.67	9.70*10^-5	2.38*10^-3	SMAD3	NC_037337.1	13895783	14021417	+	5181	protein_coding	SMAD family member 3 && P84022.1 RecName: Full=Mothers against decapentaplegic homolog 3; Short=MAD homolog 3; Short=Mad3; Short=Mothers against DPP homolog 3; Short=hMAD-3; AltName: Full=JV15-2; AltName: Full=SMAD family member 3; Short=SMAD 3; Short=Smad3; Short=hSMAD3 >P84025.1 RecName: Full=Mothers against decapentaplegic homolog 3; Short=MAD homolog 3; Short=Mad3; Short=Mothers against DPP h…	MH2
535844	759.61	544.61	751.84	1109.05	1017.04	1075.6	685.36	1067.23	-0.64	9.71*10^-5	2.38*10^-3	OCRL	NC_037357.1	13582919	13633770	+	4255	protein_coding	OCRL, inositol polyphosphate-5-phosphatase, transcript variant X1 && Q01968.3 RecName: Full=Inositol polyphosphate 5-phosphatase OCRL-1; AltName: Full=Lowe oculocerebrorenal syndrome protein && PF00620:RhoGAP domain|PF03372:Endonuclease/Exonuclease/phosphatase family|PF16726:Inositol polyphosphate 5-phosphatase clathrin binding domain	Exo_endo_phos
407127	817.64	581.72	538.68	1225.38	834.3	1261.97	646.01	1107.22	-0.78	9.73*10^-5	2.38*10^-3	BMPR2	NC_037329.1	90864689	91017391	+	11181	protein_coding	bone morphogenetic protein receptor type 2 && O35607.1 RecName: Full=Bone morphogenetic protein receptor type-2; Short=BMP type-2 receptor; Short=BMPR-2; AltName: Full=BRK-3; AltName: Full=Bone morphogenetic protein receptor type II; Short=BMP type II receptor; Short=BMPR-II; Flags: Precursor && -	-
524279	1327.21	837.86	1099.44	1833.22	1553.79	1813.56	1088.17	1733.52	-0.67	9.94*10^-5	2.41*10^-3	LRBA	NC_037344.1	6799299	7556716	+	10379	protein_coding	LPS responsive beige-like anchor protein, transcript variant X3 && P50851.4 RecName: Full=Lipopolysaccharide-responsive and beige-like anchor protein; AltName: Full=Beige-like protein; AltName: Full=CDC4-like protein && PF13385:Concanavalin A-like lectin/glucanases superfamily|PF14844:PH domain associated with Beige/BEACH|PF15787:Domain of unknown function (DUF4704)|PF06469:Domain of Unknown Func…	Beach
540907	683.65	628.4	736.48	1075.11	999.82	958.6	682.84	1011.18	-0.57	9.95*10^-5	2.41*10^-3	EPHB3	NC_037328.1	82610937	82631511	-	3759	protein_coding	EPH receptor B3 && P54753.2 RecName: Full=Ephrin type-B receptor 3; AltName: Full=EPH-like tyrosine kinase 2; Short=EPH-like kinase 2; AltName: Full=Embryonic kinase 2; Short=EK2; Short=hEK2; AltName: Full=Tyrosine-protein kinase TYRO6; Flags: Precursor && PF07699:GCC2 and GCC3|PF00536:SAM domain (Sterile alpha motif)|PF14575:Ephrin type-A receptor 2 transmembrane domain|PF01404:Ephrin receptor l…	Pkinase_Tyr
514586	1513.95	1439.93	1791.75	2726.08	2018.78	2450.4	1581.88	2398.42	-0.6	1.04*10^-4	2.48*10^-3	QARS	NC_037349.1	50911689	50919174	+	2439	protein_coding	glutaminyl-tRNA synthetase && Q3MHH4.1 RecName: Full=Glutamine--tRNA ligase; AltName: Full=Glutaminyl-tRNA synthetase; Short=GlnRS && PF03950:tRNA synthetases class I (E and Q), anti-codon binding domain|PF04557:Glutaminyl-tRNA synthetase, non-specific RNA binding region part 2|PF04558:Glutaminyl-tRNA synthetase, non-specific RNA binding region part 1|PF00749:tRNA synthetases class I (E and Q), c…	-
511226	150.87	117.3	103.7	278.23	171.26	295.02	123.96	248.17	-1	1.05*10^-4	2.50*10^-3	MSANTD4	NC_037342.1	1765992	1776400	+	3299	protein_coding	Myb/SANT-like DNA-binding domain containing 4 with coiled-coils && Q2KJB9.1 RecName: Full=Myb/SANT-like DNA-binding domain-containing protein 4 && PF13873:Myb/SANT-like DNA-binding domain	-
783833	1545.6	1289.11	1954.03	2830.78	2186.21	2532.3	1596.25	2516.43	-0.66	1.08*10^-4	2.55*10^-3	INPPL1	NC_037342.1	51827641	51842831	+	5076	protein_coding	inositol polyphosphate phosphatase like 1, transcript variant X1 && Q6P549.1 RecName: Full=Phosphatidylinositol 3,4,5-trisphosphate 5-phosphatase 2; AltName: Full=AblSH3-binding protein; AltName: Full=Inositol polyphosphate phosphatase-like protein 1; Short=INPPL-1; AltName: Full=SH2 domain-containing inositol 5'-phosphatase 2; Short=SH2 domain-containing inositol phosphatase 2; Short=SHIP-2 && P…	Exo_endo_phos
540004	3426.69	2583.02	3840.84	5168.11	4550.39	5326.18	3283.52	5014.89	-0.61	1.08*10^-4	2.55*10^-3	NUP98	NC_037342.1	51264869	51351806	+	7752	protein_coding	nucleoporin 98, transcript variant X1 && P52948.4 RecName: Full=Nuclear pore complex protein Nup98-Nup96; Contains: RecName: Full=Nuclear pore complex protein Nup98; AltName: Full=98 kDa nucleoporin; AltName: Full=Nucleoporin Nup98; Short=Nup98; Contains: RecName: Full=Nuclear pore complex protein Nup96; AltName: Full=96 kDa nucleoporin; AltName: Full=Nucleoporin Nup96; Short=Nup96; Flags: Precur…	-
528972	678.38	475.19	579.97	958.78	875.44	871.68	577.84	901.97	-0.64	1.09*10^-4	2.57*10^-3	RAI1	NC_037346.1	34649669	34752913	-	9030	protein_coding	retinoic acid induced 1, transcript variant X1 && Q7Z5J4.2 RecName: Full=Retinoic acid-induced protein 1 && PF13771:PHD-like zinc-binding domain	-
101904937	507.46	304.03	509.87	845.36	715.66	703.69	440.45	754.9	-0.77	1.10*10^-4	2.58*10^-3	TET3	NC_037338.1	10556337	10667630	-	11851	protein_coding	tet methylcytosine dioxygenase 3, transcript variant X2 && O43151.3 RecName: Full=Methylcytosine dioxygenase TET3 && -	-
539674	1686.97	1553.64	1787.91	2531.22	2226.4	2396.91	1676.17	2384.84	-0.51	1.12*10^-4	2.61*10^-3	TNFAIP1	NC_037346.1	19822118	19832329	+	4347	protein_coding	TNF alpha induced protein 1, transcript variant X1 && Q13829.1 RecName: Full=BTB/POZ domain-containing adapter for CUL3-mediated RhoA degradation protein 2; Short=hBACURD2; AltName: Full=BTB/POZ domain-containing protein TNFAIP1; AltName: Full=Protein B12; AltName: Full=Tumor necrosis factor, alpha-induced protein 1, endothelial && PF02214:BTB/POZ domain	K_tetra
513643	870.39	787.59	990.94	1274.82	1378.7	1257.79	882.97	1303.77	-0.56	1.15*10^-4	2.65*10^-3	FOXM1	NC_037332.1	106886634	106900654	+	3529	protein_coding	forkhead box M1, transcript variant X3 && P97691.2 RecName: Full=Forkhead box protein M1; AltName: Full=INS-1 winged helix; AltName: Full=Winged-helix factor from INS-1 cells && -	-
530164	387.19	369.86	344.72	627.23	529.09	549.08	367.25	568.47	-0.63	1.18*10^-4	2.72*10^-3	SLC17A5	NC_037336.1	13085679	13161432	-	4126	protein_coding	solute carrier family 17 member 5, transcript variant X2 && Q9MZD1.1 RecName: Full=Sialin; AltName: Full=Membrane glycoprotein SP55; AltName: Full=Sodium/sialic acid cotransporter; AltName: Full=Solute carrier family 17 member 5 && PF07690:Major Facilitator Superfamily	MFS_1
508151	3412.98	2555.49	2688.59	4646.55	3630.93	5075.46	2885.68	4450.98	-0.63	1.19*10^-4	2.74*10^-3	DSG2	NC_037351.1	25602973	25653973	-	5126	protein_coding	desmoglein 2 && Q14126.2 RecName: Full=Desmoglein-2; AltName: Full=Cadherin family member 5; AltName: Full=HDGC; Flags: Precursor && PF00028:Cadherin domain	Cadherin
100336948	644.62	450.05	563.64	1015.01	751.06	910.12	552.77	892.06	-0.69	1.20*10^-4	2.75*10^-3	ATP10B	NC_037334.1	72218397	72534638	-	7986	protein_coding	ATPase phospholipid transporting 10B (putative), transcript variant X1 && O94823.2 RecName: Full=Probable phospholipid-transporting ATPase VB; AltName: Full=ATPase class V type 10B; AltName: Full=P4-ATPase flippase complex alpha subunit ATP10B && PF00122:E1-E2 ATPase|PF12710:haloacid dehalogenase-like hydrolase|PF13246:Cation transport ATPase (P-type)|PF16212:Phospholipid-translocating P-type ATP…	E1-E2_ATPase
534230	633.01	521.87	816.18	1116.8	1138.55	932.69	657.02	1062.68	-0.69	1.20*10^-4	2.75*10^-3	MAST3	NC_037334.1	5074533	5124916	-	7851	protein_coding	microtubule associated serine/threonine kinase 3, transcript variant X12 && O60307.2 RecName: Full=Microtubule-associated serine/threonine-protein kinase 3 && PF00069:Protein kinase domain|PF00595:PDZ domain (Also known as DHR or GLGF)|PF08926:Domain of unknown function (DUF1908)	Pkinase
788760	3586	3489.11	3336.73	5461.85	4436.53	4823.07	3470.61	4907.15	-0.5	1.21*10^-4	2.75*10^-3	EHBP1L1	NC_037356.1	43758503	43774081	+	5081	protein_coding	EH domain binding protein 1 like 1, transcript variant X6 && Q99MS7.1 RecName: Full=EH domain-binding protein 1-like protein 1; AltName: Full=Tangerin && PF10358:N-terminal C2 in EEIG1 and EHBP1 proteins|PF12130:Protein of unknown function (DUF3585)|PF00307:Calponin homology (CH) domain	CH
511135	1677.48	1315.45	1923.3	2376.11	2559.35	2493.02	1638.74	2476.16	-0.59	1.22*10^-4	2.77*10^-3	ACLY	NC_037346.1	42049434	42093838	-	4446	protein_coding	ATP citrate lyase, transcript variant X1 && Q2TCH3.1 RecName: Full=ATP-citrate synthase; AltName: Full=ATP-citrate (pro-S-)-lyase; AltName: Full=Citrate cleavage enzyme && PF02629:CoA binding domain|PF16114:ATP citrate lyase citrate-binding|PF00549:CoA-ligase|PF00285:Citrate synthase	Citrate_synt
616798	2931.89	2340.04	3320.41	4638.79	4159.07	4038.3	2864.11	4278.72	-0.58	1.24*10^-4	2.81*10^-3	PLXNB1	NC_037349.1	51434834	51464095	+	7935	protein_coding	plexin B1, transcript variant X2 && O43157.3 RecName: Full=Plexin-B1; AltName: Full=Semaphorin receptor SEP; Flags: Precursor && -	-
507111	1223.82	745.7	1286.68	1872.97	1525.09	2094.37	1085.4	1830.81	-0.75	1.26*10^-4	2.84*10^-3	CHD8	NC_037337.1	25712345	25770783	+	8758	protein_coding	chromodomain helicase DNA binding protein 8, transcript variant X1 && Q9HCK8.5 RecName: Full=Chromodomain-helicase-DNA-binding protein 8; Short=CHD-8; AltName: Full=ATP-dependent helicase CHD8; AltName: Full=Helicase with SNF2 domain 1 && PF00176:SNF2 family N-terminal domain|PF07533:BRK domain|PF00271:Helicase conserved C-terminal domain|PF00385:Chromo (CHRromatin Organisation MOdifier) domain	SNF2_N
282348	331.28	229.81	265.02	536.1	478.38	391.13	275.37	468.54	-0.76	1.26*10^-4	2.84*10^-3	SCNN1A	NC_037332.1	103993588	104018901	+	4370	protein_coding	sodium channel epithelial 1 alpha subunit && P55270.2 RecName: Full=Amiloride-sensitive sodium channel subunit alpha; AltName: Full=Alpha-NaCH; AltName: Full=Epithelial Na(+) channel subunit alpha; Short=Alpha-ENaC; AltName: Full=Nonvoltage-gated sodium channel 1 subunit alpha; AltName: Full=SCNEA && -	-
100299651	69.63	59.85	66.25	171.59	136.82	108.65	65.24	139.02	-1.09	1.28*10^-4	2.86*10^-3	ABCA2	NC_037338.1	106045869	106065586	-	8962	protein_coding	ATP binding cassette subfamily A member 2, transcript variant X3 && Q9BZC7.3 RecName: Full=ATP-binding cassette sub-family A member 2; AltName: Full=ATP-binding cassette transporter 2; Short=ATP-binding cassette 2 && PF12698:ABC-2 family transporter protein|PF00005:ABC transporter	ABC_tran
529902	2071	1420.78	1420.15	2951.96	2149.86	2781.35	1637.31	2627.72	-0.68	1.28*10^-4	2.86*10^-3	DSG3	NC_037351.1	25666298	25699081	-	5218	protein_coding	desmoglein 3, transcript variant X1 && Q7YRU7.1 RecName: Full=Desmoglein-3; Flags: Precursor && PF00028:Cadherin domain	Cadherin
789892	3472.06	3179.1	3521.09	5567.52	4049.04	5475.78	3390.75	5030.78	-0.57	1.30*10^-4	2.89*10^-3	BCR	NC_037344.1	71708903	71795368	-	6537	protein_coding	BCR, RhoGEF and GTPase activating protein, transcript variant X1 && P11274.2 RecName: Full=Breakpoint cluster region protein; AltName: Full=Renal carcinoma antigen NY-REN-26 && -	-
538481	223.66	195.1	277.5	407.17	338.7	443.78	232.09	396.55	-0.77	1.32*10^-4	2.92*10^-3	TET2	NC_037333.1	19895945	20039487	-	9860	protein_coding	tet methylcytosine dioxygenase 2, transcript variant X2 && Q6N021.3 RecName: Full=Methylcytosine dioxygenase TET2 && -	-
504512	368.2	161.59	290.94	621.41	434.37	529.86	273.58	528.55	-0.95	1.35*10^-4	2.97*10^-3	ETV6	NC_037332.1	97939667	98225341	-	5070	protein_coding	ETS variant 6, transcript variant X1 && Q0VC65.1 RecName: Full=Transcription factor ETV6 && -	-
505006	237.38	223.83	188.2	400.38	285.12	466.34	216.47	383.95	-0.83	1.36*10^-4	2.97*10^-3	RWDD2B	NC_037328.1	7158528	7171857	+	2828	protein_coding	RWD domain containing 2B, transcript variant X2 && Q5R9U9.1 RecName: Full=RWD domain-containing protein 2B && PF06544:Protein of unknown function (DUF1115)|PF05773:RWD domain	RWD
535603	614.02	460.83	639.5	983.02	853.44	843.26	571.45	893.24	-0.64	1.36*10^-4	2.97*10^-3	ADCY3	NC_037338.1	74334850	74418321	+	3973	protein_coding	adenylate cyclase 3, transcript variant X1 && O60266.3 RecName: Full=Adenylate cyclase type 3; AltName: Full=ATP pyrophosphate-lyase 3; AltName: Full=Adenylate cyclase type III; Short=AC-III; AltName: Full=Adenylate cyclase, olfactive type; AltName: Full=Adenylyl cyclase 3; Short=AC3 && PF00211:Adenylate and Guanylate cyclase catalytic domain|PF16214:Adenylyl cyclase N-terminal extracellular and …	Guanylate_cyc
783538	1007.54	636.78	891.07	1486.16	1114.63	1582.9	845.13	1394.56	-0.72	1.38*10^-4	3.00*10^-3	ARID5B	NC_037355.1	17916447	18109437	+	8061	protein_coding	AT-rich interaction domain 5B, transcript variant X1 && E1BLP6.1 RecName: Full=AT-rich interactive domain-containing protein 5B; Short=ARID domain-containing protein 5B && PF01388:ARID/BRIGHT DNA binding domain	ARID
533041	764.89	739.71	1048.55	1439.63	1478.21	1136.61	851.05	1351.48	-0.67	1.38*10^-4	3.01*10^-3	ZSWIM8	NC_037355.1	29682471	29696488	+	6155	protein_coding	zinc finger SWIM-type containing 8, transcript variant X1 && A7E2V4.1 RecName: Full=Zinc finger SWIM domain-containing protein 8 && -	-
783470	9501.48	7271.47	12383.8	17162.1	13114.4	16622.1	9718.92	15632.9	-0.69	1.40*10^-4	3.03*10^-3	TLN1	NC_037335.1	59869867	59901292	-	8590	protein_coding	talin 1 && Q9Y490.3 RecName: Full=Talin-1 && PF09379:FERM N-terminal domain|PF09141:Talin, middle domain|PF00373:FERM central domain|PF01608:I/LWEQ domain|PF16511:N-terminal or F0 domain of Talin-head FERM|PF08913:Vinculin Binding Site	Band_41
523874	2196.54	1673.34	2122.06	3308.72	2508.64	3301.18	1997.31	3039.51	-0.61	1.44*10^-4	3.10*10^-3	FAM184B	NC_037333.1	37175144	37301538	-	9811	protein_coding	family with sequence similarity 184 member B, transcript variant X3 && Q9ULE4.3 RecName: Full=Protein FAM184B && -	-
505847	2927.67	2700.32	3223.43	4446.84	3977.28	4038.3	2950.47	4154.14	-0.49	1.46*10^-4	3.13*10^-3	CDC25B	NC_037340.1	51395121	51404718	-	3089	protein_coding	cell division cycle 25B && P30305.2 RecName: Full=M-phase inducer phosphatase 2; AltName: Full=Dual specificity phosphatase Cdc25B && PF06617:M-phase inducer phosphatase|PF00581:Rhodanese-like domain	Rhodanese
508023	2732.49	2167.68	3028.5	4098.81	3776.36	3801.79	2642.89	3892.32	-0.56	1.47*10^-4	3.14*10^-3	DOCK6	NC_037334.1	15628761	15676247	-	7610	protein_coding	dedicator of cytokinesis 6, transcript variant X3 && Q96HP0.3 RecName: Full=Dedicator of cytokinesis protein 6 && PF06920:Dock homology region 2|PF11878:Domain of unknown function (DUF3398)|PF14429:C2 domain in Dock180 and Zizimin proteins	Ded_cyto
616640	925.25	647.55	1028.38	1474.53	1236.14	1439.15	867.06	1383.27	-0.67	1.48*10^-4	3.15*10^-3	TTC7A	NC_037338.1	29405121	29525964	+	3291	protein_coding	tetratricopeptide repeat domain 7A && Q9ULT0.3 RecName: Full=Tetratricopeptide repeat protein 7A; Short=TPR repeat protein 7A && -	-
508144	1187.95	779.21	1375.98	1945.68	1647.55	1877.91	1114.38	1823.71	-0.71	1.49*10^-4	3.17*10^-3	ZZEF1	NC_037346.1	24615795	24710749	-	11506	protein_coding	zinc finger ZZ-type and EF-hand domain containing 1, transcript variant X1 && O43149.6 RecName: Full=Zinc finger ZZ-type and EF-hand domain-containing protein 1 && -	-
518759	406.18	330.36	557.88	725.14	672.61	754.67	431.47	717.48	-0.73	1.51*10^-4	3.18*10^-3	SLC36A1	NC_037334.1	62635827	62720947	+	6033	protein_coding	solute carrier family 36 member 1, transcript variant X4 && Q7Z2H8.1 RecName: Full=Proton-coupled amino acid transporter 1; Short=Proton/amino acid transporter 1; Short=hPAT1; AltName: Full=Solute carrier family 36 member 1 && PF01490:Transmembrane amino acid transporter protein	Aa_trans
540023	329.17	207.07	341.83	545.8	518.57	448.79	292.69	504.39	-0.78	1.51*10^-4	3.18*10^-3	BCORL1	NC_037357.1	13977454	14037774	+	7721	protein_coding	BCL6 corepressor like 1, transcript variant X1 && Q5H9F3.1 RecName: Full=BCL-6 corepressor-like protein 1; Short=BCoR-L1; Short=BCoR-like protein 1 && PF12796:Ankyrin repeats (3 copies)|PF16553:BCORL-PCGF1-binding domain	-
100299595	1404.23	1186.18	1644.84	2274.32	1934.58	2125.29	1411.75	2111.4	-0.58	1.52*10^-4	3.20*10^-3	PACS2	NC_037348.1	69621760	69685529	+	5696	protein_coding	phosphofurin acidic cluster sorting protein 2, transcript variant X6 && Q86VP3.3 RecName: Full=Phosphofurin acidic cluster sorting protein 2; Short=PACS-2; AltName: Full=PACS1-like protein && -	-
540332	4106.12	4171.37	4543.71	5503.54	6283.09	5952.99	4273.74	5913.21	-0.47	1.53*10^-4	3.20*10^-3	CCDC85B	NC_037356.1	44005578	44006861	+	1284	protein_coding	coiled-coil domain containing 85B && Q6PDY0.1 RecName: Full=Coiled-coil domain-containing protein 85B; AltName: Full=Hepatitis delta antigen-interacting protein A homolog; Short=Delta-interacting protein A homolog && PF10226:Uncharacterized conserved proteins (DUF2216)	-
534225	590.81	463.22	596.29	924.85	708.96	997.88	550.11	877.23	-0.67	1.55*10^-4	3.23*10^-3	UHRF1BP1	NC_037350.1	8797032	8887036	+	10631	protein_coding	UHRF1 binding protein 1, transcript variant X3 && Q6BDS2.1 RecName: Full=UHRF1-binding protein 1; AltName: Full=ICBP90-binding protein 1; AltName: Full=Ubiquitin-like containing PHD and RING finger domains 1-binding protein 1 && -	-
540633	464.21	460.83	582.85	797.85	717.58	786.43	502.63	767.29	-0.61	1.57*10^-4	3.26*10^-3	KDM5B	NC_037343.1	79949810	80023619	+	6490	protein_coding	lysine demethylase 5B, transcript variant X1 && Q9UGL1.3 RecName: Full=Lysine-specific demethylase 5B; AltName: Full=Cancer/testis antigen 31; Short=CT31; AltName: Full=Histone demethylase JARID1B; AltName: Full=Jumonji/ARID domain-containing protein 1B; AltName: Full=PLU-1; AltName: Full=Retinoblastoma-binding protein 2 homolog 1; Short=RBP2-H1 && PF01388:ARID/BRIGHT DNA binding domain|PF02928:C…	JmjC
100139508	521.18	299.24	595.33	844.39	823.78	799.8	471.92	822.66	-0.8	1.57*10^-4	3.26*10^-3	NAV2	NC_037356.1	24801020	25224981	-	12801	protein_coding	neuron navigator 2, transcript variant X6 && Q8IVL1.3 RecName: Full=Neuron navigator 2; AltName: Full=Helicase APC down-regulated 1; AltName: Full=Pore membrane and/or filament-interacting-like protein 2; AltName: Full=Retinoic acid inducible in neuroblastoma 1; AltName: Full=Steerin-2; AltName: Full=Unc-53 homolog 2; Short=unc53H2 && -	-
768006	259.53	199.89	251.58	437.22	372.18	363.55	237	390.98	-0.72	1.57*10^-4	3.26*10^-3	GPR161	NC_037330.1	458009	561445	+	2755	protein_coding	G protein-coupled receptor 161 && Q2YDN1.1 RecName: Full=G protein-coupled receptor 161 && PF00001:7 transmembrane receptor (rhodopsin family)	7tm_1
528939	324.95	264.53	340.87	553.55	434.37	513.15	310.12	500.36	-0.69	1.58*10^-4	3.26*10^-3	FAM160A1	NC_037344.1	6100642	6408889	-	4807	protein_coding	family with sequence similarity 160 member A1, transcript variant X2 && Q05DH4.2 RecName: Full=Protein FAM160A1 && PF10257:Retinoic acid induced 16-like protein	-
515561	429.39	323.18	433.05	702.85	640.08	554.1	395.21	632.34	-0.68	1.60*10^-4	3.29*10^-3	ZNF462	NC_037335.1	96603274	96760576	+	12412	protein_coding	zinc finger protein 462, transcript variant X2 && Q96JM2.3 RecName: Full=Zinc finger protein 462 && PF13909:C2H2-type zinc-finger domain	-
504948	754.34	681.06	587.65	1110.98	830.47	1373.12	674.35	1104.86	-0.71	1.60*10^-4	3.29*10^-3	GPD2	NC_037329.1	39647467	39802943	-	10986	protein_coding	glycerol-3-phosphate dehydrogenase 2, transcript variant X1 && A6QLU1.1 RecName: Full=Glycerol-3-phosphate dehydrogenase, mitochondrial; Short=GPD-M; Short=GPDH-M; Flags: Precursor && -	-
784245	506.41	256.15	617.42	1040.21	780.72	796.46	459.99	872.47	-0.92	1.64*10^-4	3.36*10^-3	RAD54L2	NC_037349.1	49168479	49255661	-	5792	protein_coding	RAD54 like 2 && Q9Y4B4.4 RecName: Full=Helicase ARIP4; AltName: Full=Androgen receptor-interacting protein 4; AltName: Full=RAD54-like protein 2 && PF00271:Helicase conserved C-terminal domain|PF00176:SNF2 family N-terminal domain	SNF2_N
789747	363.98	369.86	491.63	699.94	641.99	597.56	408.49	646.5	-0.66	1.66*10^-4	3.39*10^-3	RFX1	NC_037334.1	11690530	11725951	+	10597	protein_coding	regulatory factor X1, transcript variant X6 && P22670.2 RecName: Full=MHC class II regulatory factor RFX1; AltName: Full=Enhancer factor C; Short=EF-C; AltName: Full=Regulatory factor X 1; Short=RFX; AltName: Full=Transcription factor RFX1 && PF04589:RFX1 transcription activation region|PF02257:RFX DNA-binding domain	RFX1_trans_act
616293	5125.27	4626.21	5776.62	7726.48	6910.73	7235.85	5176.03	7291.02	-0.49	1.72*10^-4	3.49*10^-3	ERGIC1	NC_037347.1	4596537	4709462	+	2788	protein_coding	endoplasmic reticulum-golgi intermediate compartment 1 && Q969X5.1 RecName: Full=Endoplasmic reticulum-Golgi intermediate compartment protein 1; AltName: Full=ER-Golgi intermediate compartment 32 kDa protein; Short=ERGIC-32 && -	-
614958	500.08	478.78	564.6	786.22	660.17	1119.06	514.49	855.15	-0.73	1.78*10^-4	3.58*10^-3	HIST1H2BB	NC_037350.1	30972334	30976581	-	1401	protein_coding	histone cluster 1, H2bn && Q99877.3 RecName: Full=Histone H2B type 1-N; AltName: Full=Histone H2B.d; Short=H2B/d && PF00125:Core histone H2A/H2B/H3/H4	Histone
540861	1503.4	967.14	1529.61	2084.31	1913.54	2360.97	1333.38	2119.6	-0.67	1.79*10^-4	3.59*10^-3	TMEM131	NC_037338.1	3112705	3298734	-	6955	protein_coding	transmembrane protein 131, transcript variant X2 && Q92545.3 RecName: Full=Transmembrane protein 131; AltName: Full=Protein RW1 && PF12371:Transmembrane protein 131-like	-
524002	150.87	132.86	264.06	430.43	398.97	264.93	182.6	364.78	-0.99	1.80*10^-4	3.60*10^-3	SEMA4G	NC_037353.1	21809147	21822834	+	4359	protein_coding	semaphorin 4G, transcript variant X1 && Q9NTN9.1 RecName: Full=Semaphorin-4G; Flags: Precursor && -	-
521633	838.74	495.54	695.19	1084.81	978.77	1270.33	676.49	1111.3	-0.72	1.81*10^-4	3.62*10^-3	LNPEP	NC_037334.1	96372274	96475051	+	11598	protein_coding	leucyl and cystinyl aminopeptidase, transcript variant X2 && Q9UIQ6.3 RecName: Full=Leucyl-cystinyl aminopeptidase; Short=Cystinyl aminopeptidase; AltName: Full=Insulin-regulated membrane aminopeptidase; AltName: Full=Insulin-responsive aminopeptidase; Short=IRAP; AltName: Full=Oxytocinase; Short=OTase; AltName: Full=Placental leucine aminopeptidase; Short=P-LAP; Contains: RecName: Full=Leucyl-cy…	-
514819	1853.66	1770.29	2048.13	2740.62	2689.47	2503.88	1890.69	2644.66	-0.48	1.81*10^-4	3.62*10^-3	PTK7	NC_037350.1	16703732	16767985	+	4330	protein_coding	protein tyrosine kinase 7 (inactive) && Q13308.2 RecName: Full=Inactive tyrosine-protein kinase 7; AltName: Full=Colon carcinoma kinase 4; Short=CCK-4; AltName: Full=Protein-tyrosine kinase 7; AltName: Full=Pseudo tyrosine kinase receptor 7; AltName: Full=Tyrosine-protein kinase-like 7; Flags: Precursor && PF07714:Protein tyrosine kinase|PF07679:Immunoglobulin I-set domain	Pkinase_Tyr
505690	3110.19	1712.83	3833.16	5971.78	4362.86	4977.68	2885.39	5104.11	-0.82	1.87*10^-4	3.71*10^-3	LARP1	NC_037334.1	65952245	66011210	+	4372	protein_coding	La ribonucleoprotein domain family member 1, transcript variant X1 && Q6PKG0.2 RecName: Full=La-related protein 1; AltName: Full=La ribonucleoprotein domain family member 1 && PF05383:La domain	-
534909	612.96	470.4	762.41	1269	929.02	887.56	615.26	1028.53	-0.74	1.87*10^-4	3.72*10^-3	KIF13B	NC_037335.1	9424826	9634580	+	11158	protein_coding	kinesin family member 13B, transcript variant X1 && Q9NQT8.2 RecName: Full=Kinesin-like protein KIF13B; AltName: Full=Kinesin-like protein GAKIN && -	-
531141	4915.32	4544.82	6142.46	7900.98	7341.28	7274.3	5200.87	7505.52	-0.53	1.89*10^-4	3.74*10^-3	SEMA3F	NC_037349.1	50161385	50199178	-	3976	protein_coding	semaphorin 3F, transcript variant X4 && Q13275.2 RecName: Full=Semaphorin-3F; AltName: Full=Sema III/F; AltName: Full=Semaphorin IV; Short=Sema IV; Flags: Precursor && PF01403:Sema domain	Sema
533968	4970.18	3261.69	4622.45	6875.3	5787.49	7006.86	4284.77	6556.55	-0.61	1.89*10^-4	3.74*10^-3	CNOT1	NC_037345.1	26304684	26387720	-	7816	protein_coding	CCR4-NOT transcription complex subunit 1, transcript variant X11 && A5YKK6.2 RecName: Full=CCR4-NOT transcription complex subunit 1; AltName: Full=CCR4-associated factor 1; AltName: Full=Negative regulator of transcription subunit 1 homolog; Short=NOT1H; Short=hNOT1 && PF16415:CCR4-NOT transcription complex subunit 1 CAF1-binding domain|PF16418:CCR4-NOT transcription complex subunit 1 HEAT repeat…	Not1
789017	1325.1	896.52	1458.56	2051.35	1782.46	1963.99	1226.72	1932.6	-0.65	1.90*10^-4	3.74*10^-3	RREB1	NC_037350.1	48048382	48215277	-	11027	protein_coding	ras responsive element binding protein 1, transcript variant X2 && Q92766.3 RecName: Full=Ras-responsive element-binding protein 1; Short=RREB-1; AltName: Full=Finger protein in nuclear bodies; AltName: Full=Raf-responsive zinc finger protein LZ321; AltName: Full=Zinc finger motif enhancer-binding protein 1; Short=Zep-1 && -	-
541127	738.51	519.48	648.14	1128.43	808.47	1116.55	635.38	1017.82	-0.68	2.02*10^-4	3.95*10^-3	NFATC3	NC_037345.1	35518071	35611233	+	5650	protein_coding	nuclear factor of activated T cells 3, transcript variant X2 && Q12968.1 RecName: Full=Nuclear factor of activated T-cells, cytoplasmic 3; Short=NF-ATc3; Short=NFATc3; AltName: Full=NFATx; AltName: Full=T-cell transcription factor NFAT4; Short=NF-AT4 && PF00554:Rel homology DNA-binding domain|PF16179:Rel homology dimerisation domain	RHD
523707	1079.28	722.96	951.57	1511.36	1233.27	1540.27	917.94	1428.3	-0.64	2.06*10^-4	4.02*10^-3	NCOA3	NC_037340.1	76036725	76155834	+	8286	protein_coding	nuclear receptor coactivator 3, transcript variant X12 && Q9Y6Q9.1 RecName: Full=Nuclear receptor coactivator 3; Short=NCoA-3; AltName: Full=ACTR; AltName: Full=Amplified in breast cancer 1 protein; Short=AIB-1; AltName: Full=CBP-interacting protein; Short=pCIP; AltName: Full=Class E basic helix-loop-helix protein 42; Short=bHLHe42; AltName: Full=Receptor-associated coactivator 3; Short=RAC-3; Al…	DUF1518
537131	1318.77	1058.1	1393.26	1806.08	1756.63	1938.09	1256.71	1833.6	-0.54	2.08*10^-4	4.05*10^-3	SMG7	NC_037343.1	64518356	64604657	+	6337	protein_coding	SMG7, nonsense mediated mRNA decay factor, transcript variant X5 && Q5RJH6.1 RecName: Full=Protein SMG7; AltName: Full=EST1-like protein C; AltName: Full=SMG-7 homolog && -	-
787200	3109.13	2533.94	3508.61	4902.48	4032.78	4543.09	3050.56	4492.78	-0.56	2.09*10^-4	4.07*10^-3	GALNT10	NC_037334.1	65477849	65703950	+	5801	protein_coding	polypeptide N-acetylgalactosaminyltransferase 10, transcript variant X1 && Q86SR1.2 RecName: Full=Polypeptide N-acetylgalactosaminyltransferase 10; AltName: Full=Polypeptide GalNAc transferase 10; Short=GalNAc-T10; Short=pp-GaNTase 10; AltName: Full=Protein-UDP acetylgalactosaminyltransferase 10; AltName: Full=UDP-GalNAc:polypeptide N-acetylgalactosaminyltransferase 10 && -	-
novel.114	937.91	673.88	842.1	1179.81	1146.21	1429.95	817.97	1251.99	-0.61	2.12*10^-4	4.10*10^-3	-	NC_037337.1	46330493	46398043	+	8249	-	- && sp|Q15751|HERC1_HUMAN Probable E3 ubiquitin-protein ligase HERC1 OS=Homo sapiens OX=9606 GN=HERC1 PE=1 SV=2 && -	-
540237	278.52	167.57	179.56	425.59	298.51	412.02	208.55	378.71	-0.86	2.12*10^-4	4.10*10^-3	EXOC8	NC_037355.1	4062688	4065152	-	2465	protein_coding	exocyst complex component 8 && A4IF89.1 RecName: Full=Exocyst complex component 8 && PF16528:Exocyst component 84 C-terminal|PF08700:Vps51/Vps67	-
526027	5487.14	3763.21	5834.24	8685.26	6896.38	7659.57	5028.2	7747.07	-0.62	2.14*10^-4	4.12*10^-3	SPTBN1	NC_037338.1	37176063	37389119	+	13833	protein_coding	spectrin beta, non-erythrocytic 1, transcript variant X5 && Q01082.2 RecName: Full=Spectrin beta chain, non-erythrocytic 1; AltName: Full=Beta-II spectrin; AltName: Full=Fodrin beta chain; AltName: Full=Spectrin, non-erythroid beta chain 1 && PF00307:Calponin homology (CH) domain|PF15410:Pleckstrin homology domain|PF00435:Spectrin repeat	CH
514364	1796.69	1503.37	1925.22	2692.15	2212.05	2771.32	1741.76	2558.51	-0.55	2.16*10^-4	4.13*10^-3	EYA3	NC_037329.1	125201889	125390272	+	6145	protein_coding	EYA transcriptional coactivator and phosphatase 3, transcript variant X5 && Q99504.3 RecName: Full=Eyes absent homolog 3 && PF00702:haloacid dehalogenase-like hydrolase	Hydrolase
539654	737.46	468.01	863.23	1239.92	1070.62	1122.4	689.56	1144.31	-0.73	2.16*10^-4	4.13*10^-3	PCDHGA2	NC_037334.1	52416737	52598880	+	62661	protein_coding	protocadherin gamma subfamily A, 2, transcript variant X9 && Q9Y5H0.2 RecName: Full=Protocadherin gamma-A3; Short=PCDH-gamma-A3; Flags: Precursor && PF08266:Cadherin-like|PF16492:Cadherin cytoplasmic C-terminal|PF00028:Cadherin domain|PF15974:Cadherin C-terminal cytoplasmic tail, catenin-binding region	Cadherin
506466	919.97	763.65	996.7	1569.53	1143.34	1382.32	893.44	1365.06	-0.61	2.22*10^-4	4.21*10^-3	LARGE1	NC_037332.1	71806170	72415534	-	4260	protein_coding	LARGE xylosyl- and glucuronyltransferase 1, transcript variant X1 && O95461.1 RecName: Full=LARGE xylosyl- and glucuronyltransferase 1; AltName: Full=Acetylglucosaminyltransferase-like 1A; AltName: Full=Glycosyltransferase-like protein; Includes: RecName: Full=Xylosyltransferase LARGE; Includes: RecName: Full=Beta-1,3-glucuronyltransferase LARGE && -	-
508175	4047.04	3182.69	4500.5	6425.48	6153.93	4996.06	3910.08	5858.49	-0.58	2.24*10^-4	4.26*10^-3	PLXNB2	NC_037332.1	119638589	119666309	-	7093	protein_coding	plexin B2, transcript variant X4 && O15031.3 RecName: Full=Plexin-B2; AltName: Full=MM1; Flags: Precursor && PF08337:Plexin cytoplasmic RasGAP domain|PF01403:Sema domain|PF01833:IPT/TIG domain|PF01437:Plexin repeat	Sema
528253	381.92	232.21	352.4	665.04	491.78	500.61	322.17	552.48	-0.78	2.31*10^-4	4.36*10^-3	JARID2	NC_037350.1	41485616	41715084	-	6010	protein_coding	jumonji and AT-rich interaction domain containing 2, transcript variant X1 && Q92833.2 RecName: Full=Protein Jumonji; AltName: Full=Jumonji/ARID domain-containing protein 2 && PF02928:C5HC2 zinc finger|PF02375:jmjN domain|PF02373:JmjC domain, hydroxylase|PF01388:ARID/BRIGHT DNA binding domain	JmjC
768039	64.36	80.2	69.14	153.17	133.95	131.21	71.23	139.44	-0.97	2.32*10^-4	4.37*10^-3	HOXA5	NC_037331.1	68898585	68902607	+	2153	protein_coding	homeobox A5, transcript variant X1 && A2D5Y4.1 RecName: Full=Homeobox protein Hox-A5 && PF00046:Homeobox domain	Homeobox
512840	354.49	292.06	377.36	555.49	488.91	548.25	341.3	530.88	-0.64	2.32*10^-4	4.37*10^-3	POU2F1	NC_037330.1	1269631	1481068	-	13519	protein_coding	POU class 2 homeobox 1, transcript variant X2 && Q29076.1 RecName: Full=POU domain, class 2, transcription factor 1; AltName: Full=NF-A1; AltName: Full=Octamer-binding protein 1; Short=Oct-1; AltName: Full=Octamer-binding transcription factor 1; Short=OTF-1 && -	-
540586	649.89	457.23	689.43	1058.63	890.75	887.56	598.85	945.65	-0.66	2.33*10^-4	4.39*10^-3	SOCS7	NC_037346.1	39011090	39045158	+	7827	protein_coding	suppressor of cytokine signaling 7, transcript variant X1 && O14512.2 RecName: Full=Suppressor of cytokine signaling 7; Short=SOCS-7; AltName: Full=Nck, Ash and phospholipase C gamma-binding protein; AltName: Full=Nck-associated protein 4; Short=NAP-4 && PF00017:SH2 domain|PF07525:SOCS box	SOCS_box
338471	6716.23	6078.11	7357.13	10382.8	9194.54	8683.36	6717.16	9420.22	-0.49	2.40*10^-4	4.49*10^-3	PC	NC_037356.1	44862567	44965332	-	5241	protein_coding	pyruvate carboxylase, transcript variant X4 && Q29RK2.2 RecName: Full=Pyruvate carboxylase, mitochondrial; AltName: Full=Pyruvic carboxylase; Short=PCB; Flags: Precursor && PF02786:Carbamoyl-phosphate synthase L chain, ATP binding domain|PF00364:Biotin-requiring enzyme|PF00682:HMGL-like|PF00289:Carbamoyl-phosphate synthase L chain, N-terminal domain|PF02785:Biotin carboxylase C-terminal domain|PF…	CPSase_L_D2
532546	250.04	114.91	263.1	457.58	347.31	411.18	209.35	405.36	-0.95	2.42*10^-4	4.52*10^-3	AAK1	NC_037338.1	67826762	67991352	-	11235	protein_coding	AP2 associated kinase 1, transcript variant X15 && F1MH24.2 RecName: Full=AP2-associated protein kinase 1; AltName: Full=Adaptor-associated kinase 1 && PF15282:BMP-2-inducible protein kinase C-terminus|PF00069:Protein kinase domain	Pkinase
516579	2308.38	1694.88	2479.26	3717.82	2791.85	3425.71	2160.84	3311.79	-0.62	2.44*10^-4	4.54*10^-3	ATP9A	NC_037340.1	79433689	79557537	-	7880	protein_coding	ATPase phospholipid transporting 9A (putative), transcript variant X3 && O75110.3 RecName: Full=Probable phospholipid-transporting ATPase IIA; AltName: Full=ATPase class II type 9A && -	-
785815	167.75	160.39	204.52	331.55	303.3	264.09	177.55	299.65	-0.75	2.45*10^-4	4.55*10^-3	HR	NC_037335.1	69429336	69447956	-	5081	protein_coding	HR, lysine demethylase and nuclear receptor corepressor, transcript variant X2 && O43593.5 RecName: Full=Lysine-specific demethylase hairless && -	-
506812	4818.26	3708.15	5231.22	7291.2	6393.12	6441.06	4585.88	6708.46	-0.55	2.45*10^-4	4.55*10^-3	CPT1A	NC_037356.1	46164801	46225402	-	5576	protein_coding	carnitine palmitoyltransferase 1A && P50416.2 RecName: Full=Carnitine O-palmitoyltransferase 1, liver isoform; Short=CPT1-L; AltName: Full=Carnitine O-palmitoyltransferase I, liver isoform; Short=CPT I; Short=CPTI-L; AltName: Full=Carnitine palmitoyltransferase 1A && PF00755:Choline/Carnitine o-acyltransferase|PF16484:Carnitine O-palmitoyltransferase N-terminus	-
534358	1014.93	597.28	819.06	1375.64	1099.33	1490.96	810.42	1321.98	-0.71	2.47*10^-4	4.57*10^-3	UTRN	NC_037336.1	81651775	82208337	+	14692	protein_coding	utrophin, transcript variant X4 && P46939.2 RecName: Full=Utrophin; AltName: Full=Dystrophin-related protein 1; Short=DRP-1 && PF00307:Calponin homology (CH) domain|PF09068:EF hand|PF00435:Spectrin repeat|PF09069:EF-hand|PF00569:Zinc finger, ZZ type	ZZ
532237	1496.01	1307.07	1715.9	2364.48	1956.59	2285.75	1506.33	2202.27	-0.55	2.47*10^-4	4.58*10^-3	PSD4	NC_037338.1	46858322	46907208	+	10180	protein_coding	pleckstrin and Sec7 domain containing 4, transcript variant X1 && Q8NDX1.2 RecName: Full=PH and SEC7 domain-containing protein 4; AltName: Full=Exchange factor for ADP-ribosylation factor guanine nucleotide factor 6 B; Short=Exchange factor for ARF6 B; AltName: Full=Pleckstrin homology and SEC7 domain-containing protein 4; AltName: Full=Telomeric of interleukin-1 cluster protein && -	-
513389	1554.04	1515.34	1723.58	2251.05	2502.9	2046.73	1597.65	2266.9	-0.5	2.53*10^-4	4.65*10^-3	DGKD	NC_037330.1	113062330	113172643	+	5382	protein_coding	diacylglycerol kinase delta, transcript variant X1 && Q16760.4 RecName: Full=Diacylglycerol kinase delta; Short=DAG kinase delta; AltName: Full=130 kDa diacylglycerol kinase; AltName: Full=Diglyceride kinase delta; Short=DGK-delta && -	-
537595	2038.29	1439.93	2096.14	3216.62	2555.53	2720.34	1858.12	2830.83	-0.61	2.56*10^-4	4.68*10^-3	MGAT5	NC_037329.1	62783150	63181426	-	8688	protein_coding	mannosyl (alpha-1,6-)-glycoprotein beta-1,6-N-acetyl-glucosaminyltransferase, transcript variant X2 && Q09328.1 RecName: Full=Alpha-1,6-mannosylglycoprotein 6-beta-N-acetylglucosaminyltransferase A; AltName: Full=Alpha-mannoside beta-1,6-N-acetylglucosaminyltransferase; AltName: Full=GlcNAc-T V; Short=GNT-V; AltName: Full=Mannoside acetylglucosaminyltransferase 5; AltName: Full=N-acetylglucosamin…	-
616669	371.37	264.53	281.34	521.56	415.24	576.66	305.74	504.49	-0.72	2.58*10^-4	4.70*10^-3	ZCCHC24	NC_037355.1	34985408	35050560	-	5189	protein_coding	zinc finger CCHC-type containing 24, transcript variant X1 && B2RVL6.1 RecName: Full=Zinc finger CCHC domain-containing protein 24 && -	-
523485	4532.35	3432.85	4816.41	7213.64	5346.42	6712.68	4260.54	6424.25	-0.59	2.58*10^-4	4.70*10^-3	MYO1E	NC_037337.1	50957729	51180381	+	6544	protein_coding	myosin IE && Q12965.2 RecName: Full=Unconventional myosin-Ie; AltName: Full=Myosin-Ic; AltName: Full=Unconventional myosin 1E && PF00018:SH3 domain|PF00063:Myosin head (motor domain)|PF06017:Unconventional myosin tail, actin- and lipid-binding	Myosin_head
615672	621.4	460.83	441.7	788.16	683.13	1000.38	507.98	823.89	-0.7	2.59*10^-4	4.72*10^-3	VPS8	NC_037328.1	82115726	82406813	-	4995	protein_coding	VPS8, CORVET complex subunit, transcript variant X1 && Q8N3P4.3 RecName: Full=Vacuolar protein sorting-associated protein 8 homolog && PF12816:Golgi CORVET complex core vacuolar protein 8	-
512452	3365.5	3718.92	3643.04	5750.75	4096.88	6181.15	3575.82	5342.92	-0.58	2.66*10^-4	4.81*10^-3	SZRD1	NC_037329.1	135732681	135759478	-	7861	protein_coding	SUZ RNA binding domain containing 1, transcript variant X2 && Q2KI04.2 RecName: Full=SUZ domain-containing protein 1 && -	-
515187	10783.3	8699.43	11912.4	16746.2	14904.5	13793.9	10465	15148.2	-0.53	2.73*10^-4	4.91*10^-3	CTNND1	NC_037342.1	80967281	81012627	+	6409	protein_coding	catenin delta 1 && O60716.1 RecName: Full=Catenin delta-1; AltName: Full=Cadherin-associated Src substrate; Short=CAS; AltName: Full=p120 catenin; Short=p120(ctn); AltName: Full=p120(cas) && -	-
504242	1526.61	1414.79	1770.63	2551.58	1983.38	2341.75	1570.68	2292.24	-0.54	2.75*10^-4	4.94*10^-3	HDAC5	NC_037346.1	43913857	43951116	-	4097	protein_coding	histone deacetylase 5, transcript variant X5 && Q5R902.1 RecName: Full=Histone deacetylase 5; Short=HD5 && PF12203:Glutamine rich N terminal domain of histone deacetylase 4|PF00850:Histone deacetylase domain	Hist_deacetyl
522400	6119.1	4817.72	5875.53	9279.53	8122.96	7020.23	5604.11	8140.91	-0.54	2.77*10^-4	4.96*10^-3	KRT80	NC_037332.1	27732698	27757608	+	4429	protein_coding	keratin 80, transcript variant X1 && A0JND2.1 RecName: Full=Keratin, type II cytoskeletal 80; AltName: Full=Cytokeratin-80; Short=CK-80; AltName: Full=Keratin-80; Short=K80; AltName: Full=Type-II keratin Kb20 && -	-
516426	3054.27	2034.81	3072.67	4569.96	3611.8	4378.45	2720.59	4186.74	-0.62	2.77*10^-4	4.96*10^-3	LUZP1	NC_037329.1	129665730	129768528	+	7937	protein_coding	leucine zipper protein 1, transcript variant X3 && Q8R4U7.2 RecName: Full=Leucine zipper protein 1; AltName: Full=Leucine zipper motif-containing protein && -	-
529591	441	372.25	415.77	745.5	499.43	726.26	409.67	657.07	-0.68	2.78*10^-4	4.97*10^-3	PHF20	NC_037340.1	64955923	65084296	+	6549	protein_coding	PHD finger protein 20, transcript variant X5 && Q9BVI0.2 RecName: Full=PHD finger protein 20; AltName: Full=Glioma-expressed antigen 2; AltName: Full=Hepatocellular carcinoma-associated antigen 58; AltName: Full=Novel zinc finger protein; AltName: Full=Transcription factor TZP && PF12618:Protein of unknown function (DUF3776)	-
540396	273.25	179.54	248.69	447.88	354.96	376.92	233.83	393.25	-0.75	2.78*10^-4	4.97*10^-3	HIVEP2	NC_037336.1	80195042	80415334	-	10641	protein_coding	human immunodeficiency virus type I enhancer binding protein 2, transcript variant X3 && P31629.2 RecName: Full=Transcription factor HIVEP2; AltName: Full=Human immunodeficiency virus type I enhancer-binding protein 2; Short=HIV-EP2; AltName: Full=MHC-binding protein 2; Short=MBP-2 && -	-
525143	972.73	694.23	859.39	1242.83	1193.09	1322.14	842.11	1252.69	-0.57	2.82*10^-4	5.01*10^-3	SMG1	NC_037352.1	16444428	16543755	-	15923	protein_coding	SMG1, nonsense mediated mRNA decay associated PI3K related kinase, transcript variant X2 && Q96Q15.3 RecName: Full=Serine/threonine-protein kinase SMG1; Short=SMG-1; Short=hSMG-1; AltName: Full=61E3.4; AltName: Full=Lambda/iota protein kinase C-interacting protein; Short=Lambda-interacting protein && PF02260:FATC domain|PF15785:Serine/threonine-protein kinase smg-1|PF00454:Phosphatidylinositol 3-…	PI3_PI4_kinase
532916	173.02	107.73	124.83	265.63	208.58	264.09	135.19	246.1	-0.86	2.85*10^-4	5.04*10^-3	MMS22L	NC_037336.1	52495534	52618401	+	4598	protein_coding	MMS22 like, DNA repair protein, transcript variant X1 && E1BGH8.1 RecName: Full=Protein MMS22-like; AltName: Full=Methyl methanesulfonate-sensitivity protein 22-like && PF14910:S-phase genomic integrity recombination mediator, N-terminal|PF14911:S-phase genomic integrity recombination mediator, C-terminal	-
514646	301.73	184.33	261.18	458.55	386.53	411.18	249.08	418.76	-0.75	2.89*10^-4	5.10*10^-3	LPCAT2	NC_037345.1	23786179	23850513	+	2115	protein_coding	lysophosphatidylcholine acyltransferase 2, transcript variant X1 && Q7L5N7.1 RecName: Full=Lysophosphatidylcholine acyltransferase 2; Short=LPC acyltransferase 2; Short=LPCAT-2; Short=LysoPC acyltransferase 2; AltName: Full=1-acylglycerol-3-phosphate O-acyltransferase 11; Short=1-AGP acyltransferase 11; Short=1-AGPAT 11; AltName: Full=1-acylglycerophosphocholine O-acyltransferase; AltName: Full=1…	-
511591	522.23	529.05	580.93	933.58	706.09	807.33	544.07	815.67	-0.58	2.95*10^-4	5.17*10^-3	SORT1	NC_037330.1	34037319	34104705	+	7197	protein_coding	sortilin 1, transcript variant X1 && Q99523.3 RecName: Full=Sortilin; AltName: Full=100 kDa NT receptor; AltName: Full=Glycoprotein 95; Short=Gp95; AltName: Full=Neurotensin receptor 3; Short=NT3; Short=NTR3; Flags: Precursor && PF15901:Sortilin, neurotensin receptor 3, C-terminal|PF15902:Sortilin, neurotensin receptor 3,	-
532622	930.52	871.38	1038.95	1451.26	1267.72	1339.69	946.95	1352.89	-0.51	2.98*10^-4	5.21*10^-3	KMT5A	NC_037344.1	52210477	52228187	-	2633	protein_coding	lysine methyltransferase 5A && Q2YDJ8.1 RecName: Full=N-lysine methyltransferase KMT5A; AltName: Full=H4-K20-HMTase KMT5A; AltName: Full=Histone-lysine N-methyltransferase KMT5A; AltName: Full=Lysine-specific methylase 5A; AltName: Full=PR/SET domain-containing protein 07; Short=PR-Set7; Short=PR/SET07; AltName: Full=SET domain-containing protein 8 && PF00856:SET domain	SET
513742	270.08	264.53	230.45	379.05	400.89	409.51	255.02	396.48	-0.64	2.99*10^-4	5.23*10^-3	DAAM1	NC_037337.1	71479233	71670967	+	5981	protein_coding	dishevelled associated activator of morphogenesis 1, transcript variant X4 && Q9Y4D1.2 RecName: Full=Disheveled-associated activator of morphogenesis 1 && PF06371:Diaphanous GTPase-binding Domain|PF02181:Formin Homology 2 Domain|PF06367:Diaphanous FH3 Domain	FH2
525795	14048.6	11011.9	16572.3	21787.3	22082.2	18138.1	13877.6	20669.2	-0.57	2.99*10^-4	5.23*10^-3	AGRN	NC_037343.1	51422630	51461933	-	7750	protein_coding	agrin, transcript variant X1 && O00468.5 RecName: Full=Agrin; Contains: RecName: Full=Agrin N-terminal 110 kDa subunit; Contains: RecName: Full=Agrin C-terminal 110 kDa subunit; Contains: RecName: Full=Agrin C-terminal 90 kDa fragment; Short=C90; Contains: RecName: Full=Agrin C-terminal 22 kDa fragment; Short=C22; Flags: Precursor && -	-
534306	1934.9	1632.64	2385.16	3132.28	2877.96	2777.17	1984.23	2929.13	-0.56	3.03*10^-4	5.26*10^-3	MADD	NC_037342.1	77140091	77180694	+	6411	protein_coding	MAP kinase activating death domain, transcript variant X2 && Q8WXG6.2 RecName: Full=MAP kinase-activating death domain protein; AltName: Full=Differentially expressed in normal and neoplastic cells; AltName: Full=Insulinoma glucagonoma clone 20; AltName: Full=Rab3 GDP/GTP exchange factor && -	-
507371	7754.37	5461.68	10365.5	12964.4	12836	11776.4	7860.51	12525.6	-0.67	3.04*10^-4	5.26*10^-3	PRPF8	NC_037346.1	22753896	22786621	-	7562	protein_coding	pre-mRNA processing factor 8, transcript variant X1 && Q6P2Q9.2 RecName: Full=Pre-mRNA-processing-splicing factor 8; AltName: Full=220 kDa U5 snRNP-specific protein; AltName: Full=PRP8 homolog; AltName: Full=Splicing factor Prp8; AltName: Full=p220 && PF12134:PRP8 domain IV core|PF01398:JAB1/Mov34/MPN/PAD-1 ubiquitin protease|PF08082:PRO8NT (NUC069), PrP8 N-terminal domain|PF10597:U5-snRNA bindin…	Mov34
507169	1558.26	1094.01	1949.23	2511.83	2354.61	2387.71	1533.83	2418.05	-0.66	3.04*10^-4	5.27*10^-3	TRRAP	NC_037352.1	37265876	37353871	-	12186	protein_coding	transformation/transcription domain associated protein && Q9Y4A5.3 RecName: Full=Transformation/transcription domain-associated protein; AltName: Full=350/400 kDa PCAF-associated factor; Short=PAF350/400; AltName: Full=STAF40; AltName: Full=Tra1 homolog && PF00454:Phosphatidylinositol 3- and 4-kinase|PF02259:FAT domain	PI3_PI4_kinase
781625	856.67	800.76	1128.25	1570.5	1186.39	1543.62	928.56	1433.5	-0.63	3.08*10^-4	5.31*10^-3	PLXND1	NC_037349.1	56134701	56183750	+	6774	protein_coding	plexin D1 && Q9Y4D7.3 RecName: Full=Plexin-D1; Flags: Precursor && PF01833:IPT/TIG domain|PF01403:Sema domain|PF08337:Plexin cytoplasmic RasGAP domain|PF01437:Plexin repeat	Sema
522566	470.54	356.69	440.74	608.81	630.51	688.65	422.65	642.66	-0.6	3.14*10^-4	5.42*10^-3	PLAGL2	NC_037340.1	61679906	61694271	-	5671	protein_coding	PLAG1 like zinc finger 2, transcript variant X1 && Q9UPG8.1 RecName: Full=Zinc finger protein PLAGL2; AltName: Full=Pleiomorphic adenoma-like protein 2 && -	-
529043	1734.45	1812.18	1824.4	2646.59	2298.16	2441.2	1790.34	2461.98	-0.46	3.19*10^-4	5.48*10^-3	ARHGEF10L	NC_037329.1	134985221	135154955	-	7332	protein_coding	Rho guanine nucleotide exchange factor 10 like, transcript variant X17 && Q29RM4.1 RecName: Full=Rho guanine nucleotide exchange factor 10-like protein; AltName: Full=GrinchGEF && PF00621:RhoGEF domain	RhoGEF
282118	1276.57	1431.55	1363.5	2282.07	1787.24	1800.19	1357.21	1956.5	-0.53	3.19*10^-4	5.48*10^-3	VCAM1	NC_037330.1	42554128	42576525	-	2696	protein_coding	vascular cell adhesion molecule 1, transcript variant X1 && Q28260.1 RecName: Full=Vascular cell adhesion protein 1; Short=V-CAM 1; Short=VCAM-1; AltName: CD_antigen=CD106; Flags: Precursor && PF13895:Immunoglobulin domain|PF07679:Immunoglobulin I-set domain|PF05790:Immunoglobulin C2-set domain|PF00047:Immunoglobulin domain	I-set
286865	284.85	271.71	273.66	452.73	378.88	452.14	276.74	427.92	-0.63	3.20*10^-4	5.48*10^-3	PIK3R3	NC_037330.1	99908977	100067354	+	5834	protein_coding	phosphoinositide-3-kinase regulatory subunit 3, transcript variant X2 && O46404.1 RecName: Full=Phosphatidylinositol 3-kinase regulatory subunit gamma; Short=PI3-kinase regulatory subunit gamma; Short=PI3K regulatory subunit gamma; Short=PtdIns-3-kinase regulatory subunit gamma; AltName: Full=Phosphatidylinositol 3-kinase 85 kDa regulatory subunit gamma; Short=PI3-kinase subunit p85-gamma; Short=…	-
100848816	1079.28	700.22	1154.17	1618.97	1499.25	1470.91	977.89	1529.71	-0.64	3.30*10^-4	5.62*10^-3	KDM3B	NC_037334.1	49749588	49807187	+	6726	protein_coding	lysine demethylase 3B, transcript variant X2 && Q7LBC6.2 RecName: Full=Lysine-specific demethylase 3B; AltName: Full=JmjC domain-containing histone demethylation protein 2B; AltName: Full=Jumonji domain-containing protein 1B; AltName: Full=Nuclear protein 5qNCA && PF02373:JmjC domain, hydroxylase	JmjC
615598	587.64	609.25	551.16	845.36	818.04	833.23	582.68	832.21	-0.51	3.32*10^-4	5.63*10^-3	TAPT1	NC_037333.1	111364498	111426943	-	4892	protein_coding	transmembrane anterior posterior transformation 1, transcript variant X7 && Q4VBD2.2 RecName: Full=Transmembrane anterior posterior transformation protein 1 && PF05346:Eukaryotic membrane protein family	-
540259	620.35	518.28	608.77	898.68	864.92	790.61	582.47	851.4	-0.55	3.35*10^-4	5.67*10^-3	TRPV4	NC_037344.1	63410069	63448313	+	4846	protein_coding	transient receptor potential cation channel subfamily V member 4, transcript variant X2 && Q9HBA0.2 RecName: Full=Transient receptor potential cation channel subfamily V member 4; Short=TrpV4; AltName: Full=Osm-9-like TRP channel 4; Short=OTRPC4; AltName: Full=Transient receptor potential protein 12; Short=TRP12; AltName: Full=Vanilloid receptor-like channel 2; AltName: Full=Vanilloid receptor-li…	-
280714	323.89	190.31	266.94	526.41	391.32	420.38	260.38	446.03	-0.77	3.38*10^-4	5.70*10^-3	AHR	NC_037331.1	25805796	25855901	+	3011	protein_coding	aryl hydrocarbon receptor && Q95LD9.1 RecName: Full=Aryl hydrocarbon receptor; Short=Ah receptor; Short=AhR; Flags: Precursor && PF00989:PAS fold|PF08447:PAS fold	PAS
790146	2456.08	2313.7	2821.1	3862.27	3109.49	3884.53	2530.29	3618.76	-0.52	3.41*10^-4	5.74*10^-3	INTS1	NC_037352.1	41429149	41453280	+	7166	protein_coding	integrator complex subunit 1, transcript variant X1 && Q6P4S8.2 RecName: Full=Integrator complex subunit 1; Short=Int1 && PF12432:Protein of unknown function (DUF3677)	-
100337278	727.96	375.84	765.29	1156.55	1034.27	1014.59	623.03	1068.47	-0.78	3.42*10^-4	5.75*10^-3	EPPK1	NC_037341.1	936290	955875	+	15302	protein_coding	epiplakin 1 && P58107.2 RecName: Full=Epiplakin; AltName: Full=450 kDa epidermal antigen && PF00681:Plectin repeat	-
535053	294.35	204.68	286.14	436.25	387.49	447.96	261.72	423.9	-0.69	3.43*10^-4	5.75*10^-3	GREB1L	NC_037351.1	34674856	34918899	-	14917	protein_coding	GREB1 like retinoic acid receptor coactivator, transcript variant X9 && Q9C091.2 RecName: Full=GREB1-like protein && PF15782:Gene regulated by oestrogen in breast cancer	-
515361	1535.05	1376.49	1822.48	2204.52	2262.76	2274.05	1578.01	2247.11	-0.51	3.49*10^-4	5.83*10^-3	LPCAT3	NC_037332.1	103451002	103488025	+	2880	protein_coding	lysophosphatidylcholine acyltransferase 3 && Q3SZL3.1 RecName: Full=Lysophospholipid acyltransferase 5; Short=LPLAT 5; AltName: Full=1-acylglycerophosphocholine O-acyltransferase; AltName: Full=Lysophosphatidylcholine acyltransferase 3; Short=Lyso-PC acyltransferase 3; AltName: Full=Membrane-bound O-acyltransferase domain-containing protein 5; Short=O-acyltransferase domain-containing protein 5 &…	-
536993	1826.23	1332.2	1532.5	2442.03	1921.19	2770.48	1563.64	2377.9	-0.6	3.50*10^-4	5.83*10^-3	PATJ	NC_037330.1	83555094	83936526	-	8143	protein_coding	PATJ, crumbs cell polarity complex component, transcript variant X3 && Q8NI35.3 RecName: Full=InaD-like protein; Short=Inadl protein; Short=hINADL; AltName: Full=Pals1-associated tight junction protein; AltName: Full=Protein associated to tight junctions && PF00595:PDZ domain (Also known as DHR or GLGF)|PF09045:L27_2	PDZ
525427	819.75	867.79	869.95	1352.38	1088.8	1215.17	852.5	1218.78	-0.52	3.56*10^-4	5.92*10^-3	ELMO3	NC_037345.1	34834799	34839376	+	2569	protein_coding	engulfment and cell motility 3, transcript variant X1 && A6QR40.1 RecName: Full=Engulfment and cell motility protein 3 && PF11841:Domain of unknown function (DUF3361)|PF16457:Pleckstrin homology domain|PF04727:ELMO/CED-12 family	-
538459	976.95	1109.57	1050.47	1681.02	1300.25	1538.6	1045.66	1506.62	-0.53	3.62*10^-4	5.98*10^-3	C3H1orf43	NC_037330.1	16300660	16309171	+	1749	protein_coding	chromosome 3 C1orf43 homolog, transcript variant X1 && Q5E943.1 RecName: Full=Uncharacterized protein C1orf43 homolog && PF07406:NICE-3 protein	-
789336	616.13	380.63	717.28	1004.35	948.16	878.36	571.35	943.62	-0.72	3.63*10^-4	6.00*10^-3	KMT2C	NC_037331.1	114597801	114852780	-	17115	protein_coding	lysine methyltransferase 2C, transcript variant X19 && Q8NEZ4.3 RecName: Full=Histone-lysine N-methyltransferase 2C; Short=Lysine N-methyltransferase 2C; AltName: Full=Homologous to ALR protein; AltName: Full=Myeloid/lymphoid or mixed-lineage leukemia protein 3 && PF00628:PHD-finger|PF13832:PHD-zinc-finger like domain|PF13771:PHD-like zinc-binding domain|PF05964:F/Y-rich N-terminus|PF05965:F/Y ri…	FYRC
535403	405.13	262.13	384.08	560.34	514.74	618.45	350.45	564.51	-0.69	3.68*10^-4	6.04*10^-3	KAT6B	NC_037355.1	30630312	30812150	+	8438	protein_coding	lysine acetyltransferase 6B, transcript variant X3 && Q8WYB5.3 RecName: Full=Histone acetyltransferase KAT6B; AltName: Full=Histone acetyltransferase MOZ2; AltName: Full=MOZ, YBF2/SAS3, SAS2 and TIP60 protein 4; Short=MYST-4; AltName: Full=Monocytic leukemia zinc finger protein-related factor && PF01853:MOZ/SAS family|PF00628:PHD-finger	MOZ_SAS
787607	326	259.74	334.15	461.46	424.8	596.72	306.63	494.33	-0.69	3.70*10^-4	6.07*10^-3	PPP2R3A	NC_037328.1	133116972	133350024	-	7169	protein_coding	protein phosphatase 2 regulatory subunit B''alpha, transcript variant X1 && Q06190.1 RecName: Full=Serine/threonine-protein phosphatase 2A regulatory subunit B'' subunit alpha; AltName: Full=PP2A subunit B isoform PR72/PR130; AltName: Full=PP2A subunit B isoform R3 isoform; AltName: Full=PP2A subunit B isoforms B''-PR72/PR130; AltName: Full=PP2A subunit B isoforms B72/B130; AltName: Full=Serine/t…	-
505802	869.33	665.5	926.6	1369.83	1139.51	1178.4	820.48	1229.24	-0.58	3.79*10^-4	6.16*10^-3	TEP1	NC_037337.1	26708085	26748582	+	8294	protein_coding	telomerase associated protein 1, transcript variant X2 && Q99973.2 RecName: Full=Telomerase protein component 1; AltName: Full=Telomerase-associated protein 1; Short=Telomerase protein 1; AltName: Full=p240; AltName: Full=p80 telomerase homolog && -	-
534539	321.78	233.41	237.17	503.14	329.13	526.52	264.12	452.93	-0.78	3.79*10^-4	6.16*10^-3	BRWD3	NC_037357.1	71701437	71858335	+	10675	protein_coding	bromodomain and WD repeat domain containing 3, transcript variant X1 && Q6RI45.2 RecName: Full=Bromodomain and WD repeat-containing protein 3 && PF00439:Bromodomain	Bromodomain
281165	40215.1	30024.3	49317.3	69037.1	53385.7	60282.1	39852.2	60901.6	-0.61	3.81*10^-4	6.17*10^-3	FLNA	NC_037357.1	37397606	37423757	-	8682	protein_coding	filamin A, transcript variant X5 && P21333.4 RecName: Full=Filamin-A; Short=FLN-A; AltName: Full=Actin-binding protein 280; Short=ABP-280; AltName: Full=Alpha-filamin; AltName: Full=Endothelial actin-binding protein; AltName: Full=Filamin-1; AltName: Full=Non-muscle filamin && PF00630:Filamin/ABP280 repeat|PF00307:Calponin homology (CH) domain	CH
525378	3211.47	2654.83	3830.28	5665.44	3930.4	5167.39	3232.19	4921.08	-0.61	3.81*10^-4	6.17*10^-3	NACC1	NC_037334.1	12444337	12461860	-	5268	protein_coding	nucleus accumbens associated 1, transcript variant X1 && Q96RE7.1 RecName: Full=Nucleus accumbens-associated protein 1; Short=NAC-1; AltName: Full=BTB/POZ domain-containing protein 14B && -	-
782667	342.88	258.54	313.99	566.16	401.84	504.79	305.14	490.93	-0.68	3.82*10^-4	6.17*10^-3	TP53INP1	NC_037341.1	69395966	69412215	+	6100	protein_coding	tumor protein p53 inducible nuclear protein 1, transcript variant X1 && Q96A56.1 RecName: Full=Tumor protein p53-inducible nuclear protein 1; AltName: Full=Stress-induced protein; AltName: Full=p53-dependent damage-inducible nuclear protein 1; Short=p53DINP1 && -	-
522159	1019.15	1028.18	1274.2	1569.53	1731.75	1484.28	1107.17	1595.19	-0.53	3.83*10^-4	6.18*10^-3	PLD2	NC_037346.1	26543146	26556125	-	3447	protein_coding	phospholipase D2 && Q0V8L6.1 RecName: Full=Phospholipase D2; Short=PLD 2; AltName: Full=Choline phosphatase 2; AltName: Full=Phosphatidylcholine-hydrolyzing phospholipase D2 && PF13091:PLD-like domain|PF00614:Phospholipase D Active site motif|PF00787:PX domain	PX
520734	1405.28	766.05	1380.78	2279.17	1640.86	1989.07	1184.04	1969.7	-0.73	3.87*10^-4	6.23*10^-3	MED1	NC_037346.1	39844900	39867816	-	7029	protein_coding	mediator complex subunit 1, transcript variant X1 && Q15648.4 RecName: Full=Mediator of RNA polymerase II transcription subunit 1; AltName: Full=Activator-recruited cofactor 205 kDa component; Short=ARC205; AltName: Full=Mediator complex subunit 1; AltName: Full=Peroxisome proliferator-activated receptor-binding protein; Short=PBP; Short=PPAR-binding protein; AltName: Full=Thyroid hormone recepto…	-
786652	1581.47	943.2	1684.21	2489.53	2024.52	2242.3	1402.96	2252.12	-0.68	3.88*10^-4	6.23*10^-3	PEAK1	NC_037348.1	32239494	32554681	-	11970	protein_coding	pseudopodium enriched atypical kinase 1, transcript variant X6 && Q9H792.4 RecName: Full=Pseudopodium-enriched atypical kinase 1; AltName: Full=Sugen kinase 269; AltName: Full=Tyrosine-protein kinase SgK269 && PF00069:Protein kinase domain	Pkinase
531391	553.88	529.05	534.84	764.89	807.51	741.3	539.26	771.24	-0.52	3.89*10^-4	6.23*10^-3	MAPK3	NC_037352.1	26179083	26186189	+	2201	protein_coding	mitogen-activated protein kinase 3 && P21708.5 RecName: Full=Mitogen-activated protein kinase 3; Short=MAP kinase 3; Short=MAPK 3; AltName: Full=ERT2; AltName: Full=Extracellular signal-regulated kinase 1; Short=ERK-1; AltName: Full=Insulin-stimulated MAP2 kinase; AltName: Full=MAP kinase isoform p44; Short=p44-MAPK; AltName: Full=MNK1; AltName: Full=Microtubule-associated protein 2 kinase; AltNa…	Pkinase
514187	520.12	427.31	563.64	795.91	733.84	722.08	503.69	750.61	-0.57	3.91*10^-4	6.24*10^-3	THADA	NC_037338.1	25514362	25849694	-	10055	protein_coding	THADA, armadillo repeat containing, transcript variant X1 && A8C750.1 RecName: Full=Thyroid adenoma-associated protein homolog && PF10350:Putative death-receptor fusion protein (DUF2428)	-
100138102	1319.83	1184.98	1520.97	1992.21	1822.64	1891.28	1341.93	1902.05	-0.5	3.95*10^-4	6.29*10^-3	PDPK1	NC_037352.1	2036235	2101813	+	7166	protein_coding	3-phosphoinositide dependent protein kinase 1 && O15530.1 RecName: Full=3-phosphoinositide-dependent protein kinase 1; Short=hPDK1 && -	-
540249	151.92	71.82	144.99	287.93	208.58	228.16	122.91	241.55	-0.97	3.97*10^-4	6.31*10^-3	GTF3C4	NC_037338.1	102733925	102751664	+	2442	protein_coding	general transcription factor IIIC subunit 4 && Q9UKN8.2 RecName: Full=General transcription factor 3C polypeptide 4; AltName: Full=TF3C-delta; AltName: Full=Transcription factor IIIC 90 kDa subunit; Short=TFIIIC 90 kDa subunit; Short=TFIIIC90; AltName: Full=Transcription factor IIIC subunit delta && PF12660:Putative zinc-finger of transcription factor IIIC complex|PF12657:Transcription factor III…	-
783269	529.62	456.04	488.75	745.5	641.03	798.13	491.47	728.22	-0.57	3.98*10^-4	6.32*10^-3	BCL11B	NC_037348.1	64189235	64291484	-	8815	protein_coding	B cell CLL/lymphoma 11B, transcript variant X7 && Q9C0K0.1 RecName: Full=B-cell lymphoma/leukemia 11B; Short=BCL-11B; AltName: Full=B-cell CLL/lymphoma 11B; AltName: Full=COUP-TF-interacting protein 2; AltName: Full=Radiation-induced tumor suppressor gene 1 protein; Short=hRit1 && -	-
767917	1256.52	1293.9	1074.48	1723.67	1523.17	2046.73	1208.3	1764.53	-0.55	3.99*10^-4	6.32*10^-3	SPCS3	NC_037354.1	7777104	7786133	+	4318	protein_coding	signal peptidase complex subunit 3, transcript variant X1 && P61008.1 RecName: Full=Signal peptidase complex subunit 3; AltName: Full=Microsomal signal peptidase 22/23 kDa subunit; Short=SPC22/23; Short=SPase 22/23 kDa subunit >P61009.1 RecName: Full=Signal peptidase complex subunit 3; AltName: Full=Microsomal signal peptidase 22/23 kDa subunit; Short=SPC22/23; Short=SPase 22/23 kDa subunit >Q3SZ…	-
613533	10501.6	7678.43	12966.7	18616.2	14144.9	15465.4	10382.2	16075.5	-0.63	4.02*10^-4	6.36*10^-3	FLNB	NC_037349.1	43132187	43272039	-	10572	protein_coding	filamin B && O75369.2 RecName: Full=Filamin-B; Short=FLN-B; AltName: Full=ABP-278; AltName: Full=ABP-280 homolog; AltName: Full=Actin-binding-like protein; AltName: Full=Beta-filamin; AltName: Full=Filamin homolog 1; Short=Fh1; AltName: Full=Filamin-3; AltName: Full=Thyroid autoantigen; AltName: Full=Truncated actin-binding protein; Short=Truncated ABP && PF00630:Filamin/ABP280 repeat	-
514172	1264.96	965.94	1422.07	2213.24	1673.39	1705.75	1217.66	1864.13	-0.61	4.05*10^-4	6.36*10^-3	NDST1	NC_037334.1	61815017	61902938	+	7888	protein_coding	N-deacetylase and N-sulfotransferase 1, transcript variant X1 && P52848.1 RecName: Full=Bifunctional heparan sulfate N-deacetylase/N-sulfotransferase 1; AltName: Full=Glucosaminyl N-deacetylase/N-sulfotransferase 1; Short=NDST-1; AltName: Full=N-heparan sulfate sulfotransferase 1; Short=N-HSST 1; AltName: Full=[Heparan sulfate]-glucosamine N-sulfotransferase 1; Short=HSNST 1; Includes: RecName: F…	-
510304	1248.08	992.27	1790.79	2253.96	2142.2	1992.41	1343.72	2129.52	-0.66	4.05*10^-4	6.36*10^-3	NFRKB	NC_037356.1	36068630	36099960	-	5420	protein_coding	nuclear factor related to kappaB binding protein, transcript variant X6 && Q6P4R8.2 RecName: Full=Nuclear factor related to kappa-B-binding protein; AltName: Full=DNA-binding protein R kappa-B; AltName: Full=INO80 complex subunit G && PF14465:NFRKB Winged Helix-like	-
282333	1272.35	699.02	1052.39	1823.53	1411.23	1649.75	1007.92	1628.17	-0.69	4.05*10^-4	6.36*10^-3	PTPN13	NC_037333.1	101531438	101725032	+	6446	protein_coding	protein tyrosine phosphatase, non-receptor type 13 && Q12923.2 RecName: Full=Tyrosine-protein phosphatase non-receptor type 13; AltName: Full=Fas-associated protein-tyrosine phosphatase 1; Short=FAP-1; AltName: Full=PTP-BAS; AltName: Full=Protein-tyrosine phosphatase 1E; Short=PTP-E1; Short=hPTPE1; AltName: Full=Protein-tyrosine phosphatase PTPL1 && PF00373:FERM central domain|PF09380:FERM C-term…	Band_41
511279	802.87	737.32	727.84	1205.99	1224.66	916.81	756.01	1115.82	-0.56	4.10*10^-4	6.42*10^-3	SMAD6	NC_037337.1	13544183	13622063	+	3999	protein_coding	SMAD family member 6, transcript variant X2 && O43541.2 RecName: Full=Mothers against decapentaplegic homolog 6; Short=MAD homolog 6; Short=Mothers against DPP homolog 6; AltName: Full=SMAD family member 6; Short=SMAD 6; Short=Smad6; Short=hSMAD6 && -	-
281196	4403.64	3097.7	5042.06	7007.15	5950.14	6059.13	4181.14	6338.81	-0.6	4.12*10^-4	6.43*10^-3	GLG1	NC_037345.1	1931769	2059474	-	8324	protein_coding	golgi glycoprotein 1 && Q62638.1 RecName: Full=Golgi apparatus protein 1; AltName: Full=E-selectin ligand 1; Short=ESL-1; AltName: Full=Golgi sialoglycoprotein MG-160; Flags: Precursor && -	-
525559	234.21	160.39	282.3	380.02	339.65	451.3	225.64	390.33	-0.79	4.13*10^-4	6.43*10^-3	ZNF398	NC_037331.1	112258742	112285431	+	7055	protein_coding	zinc finger protein 398, transcript variant X1 && Q8TD17.1 RecName: Full=Zinc finger protein 398; AltName: Full=Zinc finger DNA-binding protein p52/p71 && -	-
616452	625.62	520.67	599.17	793.98	999.82	802.31	581.82	865.37	-0.57	4.14*10^-4	6.43*10^-3	TLNRD1	NC_037348.1	26839878	26841836	+	1959	protein_coding	talin rod domain containing 1 && Q9H1K6.1 RecName: Full=Mesoderm development candidate 1 && -	-
512740	1210.1	973.12	1551.7	2089.15	1720.27	1902.98	1244.97	1904.14	-0.61	4.14*10^-4	6.43*10^-3	PRKDC	NC_037341.1	19424288	19551125	-	13413	protein_coding	protein kinase, DNA-activated, catalytic polypeptide && Q8WN22.1 RecName: Full=DNA-dependent protein kinase catalytic subunit; Short=DNA-PK catalytic subunit; Short=DNA-PKcs && PF02259:FAT domain|PF08163:NUC194 domain|PF02260:FATC domain|PF00454:Phosphatidylinositol 3- and 4-kinase	PI3_PI4_kinase
506005	329.17	203.48	255.42	464.36	384.62	452.14	262.69	433.71	-0.72	4.16*10^-4	6.45*10^-3	RIC1	NC_037335.1	38947246	39091460	-	6835	protein_coding	RIC1 homolog, RAB6A GEF complex partner 1, transcript variant X3 && Q4ADV7.2 RecName: Full=RAB6A-GEF complex partner protein 1; AltName: Full=Connexin-43-interacting protein of 150 kDa; AltName: Full=Protein RIC1 homolog && PF07064:RIC1	-
515490	988.55	833.08	1126.33	1639.33	1203.61	1624.68	982.65	1489.21	-0.6	4.17*10^-4	6.46*10^-3	ARHGAP31	NC_037328.1	64083098	64205638	+	9067	protein_coding	Rho GTPase activating protein 31, transcript variant X1 && Q2M1Z3.2 RecName: Full=Rho GTPase-activating protein 31; AltName: Full=Cdc42 GTPase-activating protein && PF00620:RhoGAP domain	RhoGAP
509889	1959.17	1685.3	2171.03	3156.51	2668.43	2533.97	1938.5	2786.3	-0.52	4.21*10^-4	6.50*10^-3	FOSL2	NC_037338.1	71337526	71360069	-	6726	protein_coding	FOS like 2, AP-1 transcription factor subunit, transcript variant X1 && P15408.1 RecName: Full=Fos-related antigen 2; Short=FRA-2 && -	-
538310	1240.7	864.2	1643.88	2220.03	1965.2	1857.02	1249.59	2014.08	-0.69	4.31*10^-4	6.61*10^-3	EP400	NC_037344.1	45045946	45153299	-	12443	protein_coding	E1A binding protein p400, transcript variant X13 && Q96L91.4 RecName: Full=E1A-binding protein p400; AltName: Full=CAG repeat protein 32; AltName: Full=Domino homolog; Short=hDomino; AltName: Full=Trinucleotide repeat-containing gene 12 protein; AltName: Full=p400 kDa SWI2/SNF2-related protein && PF00271:Helicase conserved C-terminal domain|PF00176:SNF2 family N-terminal domain|PF15790:E1A-bindin…	SNF2_N
104968536	14695.3	10035.2	14676.8	21476.1	16550.2	21191.9	13135.8	19739.4	-0.59	4.35*10^-4	6.65*10^-3	IQGAP1	NC_037348.1	22107090	22214192	-	7281	protein_coding	IQ motif containing GTPase activating protein 1 && P46940.1 RecName: Full=Ras GTPase-activating-like protein IQGAP1; AltName: Full=p195 && PF00307:Calponin homology (CH) domain|PF03836:RasGAP C-terminus|PF00616:GTPase-activator protein for Ras-like GTPase	CH
538523	414.62	262.13	306.31	522.53	466.9	619.28	327.69	536.24	-0.71	4.37*10^-4	6.66*10^-3	NFAT5	NC_037345.1	36660659	36780351	+	12563	protein_coding	nuclear factor of activated T cells 5 && D3ZGB1.1 RecName: Full=Nuclear factor of activated T-cells 5; Short=NF-AT5; AltName: Full=T-cell transcription factor NFAT5 && PF00554:Rel homology DNA-binding domain|PF16179:Rel homology dimerisation domain	RHD
539358	896.76	645.16	911.24	1423.15	1100.28	1209.32	817.72	1244.25	-0.6	4.48*10^-4	6.80*10^-3	RTN4RL1	NC_037346.1	22977123	23051914	-	3547	protein_coding	reticulon 4 receptor like 1 && Q8K0S5.1 RecName: Full=Reticulon-4 receptor-like 1; AltName: Full=Nogo receptor-like 2; AltName: Full=Nogo-66 receptor homolog 2; AltName: Full=Nogo-66 receptor-related protein 3; Short=NgR3; Flags: Precursor && -	-
541272	2447.64	1726	2320.83	3634.45	3468.28	2672.7	2164.82	3258.48	-0.59	4.49*10^-4	6.80*10^-3	IDS	NC_037357.1	31987330	32006650	-	5931	protein_coding	iduronate 2-sulfatase, transcript variant X1 && P22304.1 RecName: Full=Iduronate 2-sulfatase; AltName: Full=Alpha-L-iduronate sulfate sulfatase; Short=Idursulfase; Contains: RecName: Full=Iduronate 2-sulfatase 42 kDa chain; Contains: RecName: Full=Iduronate 2-sulfatase 14 kDa chain; Flags: Precursor && PF00884:Sulfatase	Sulfatase
533980	5881.72	4366.47	5601.87	8314.93	6557.69	8053.21	5283.35	7641.94	-0.53	4.69*10^-4	7.07*10^-3	CKAP5	NC_037342.1	76674259	76779238	-	6811	protein_coding	cytoskeleton associated protein 5, transcript variant X2 && Q14008.3 RecName: Full=Cytoskeleton-associated protein 5; AltName: Full=Colonic and hepatic tumor overexpressed gene protein; Short=Ch-TOG && PF12348:CLASP N terminal	-
615050	871.44	737.32	949.65	1328.14	1356.7	1077.27	852.8	1254.04	-0.55	4.75*10^-4	7.13*10^-3	FBRS	NC_037352.1	26782757	26795080	+	5268	protein_coding	fibrosin && Q9HAH7.3 RecName: Full=Probable fibrosin-1 && -	-
504558	1296.62	1143.09	1303.97	1998.03	1518.39	1856.18	1247.89	1790.87	-0.52	4.78*10^-4	7.15*10^-3	CUL7	NC_037350.1	16668510	16683428	-	5473	protein_coding	cullin 7, transcript variant X1 && Q14999.2 RecName: Full=Cullin-7; Short=CUL-7 && PF03256:Anaphase-promoting complex, subunit 10 (APC10)|PF00888:Cullin family|PF11515:Mouse development and cellular proliferation protein Cullin-7	Cullin
525756	397.74	295.65	285.18	583.61	469.77	493.09	326.19	515.49	-0.66	4.79*10^-4	7.16*10^-3	RNF169	NC_037342.1	54063689	54151247	+	5708	protein_coding	ring finger protein 169 && F1MRW8.3 RecName: Full=E3 ubiquitin-protein ligase RNF169; AltName: Full=RING finger protein 169 && PF13920:Zinc finger, C3HC4 type (RING finger)	-
788353	5470.26	4326.97	6146.3	8589.28	7502.02	7001.85	5314.51	7697.71	-0.53	4.80*10^-4	7.16*10^-3	KIAA1522	NC_037329.1	120881551	120909728	-	5889	protein_coding	KIAA1522, transcript variant X2 && Q9P206.2 RecName: Full=Uncharacterized protein KIAA1522 && -	-
509799	2447.64	1594.34	2853.74	3978.6	3175.51	3697.32	2298.57	3617.15	-0.65	4.81*10^-4	7.16*10^-3	BAZ2A	NC_037332.1	56796742	56831748	+	9180	protein_coding	bromodomain adjacent to zinc finger domain 2A && Q9UIF9.4 RecName: Full=Bromodomain adjacent to zinc finger domain protein 2A; AltName: Full=Transcription termination factor I-interacting protein 5; Short=TTF-I-interacting protein 5; Short=Tip5; AltName: Full=hWALp3 && PF00439:Bromodomain|PF02791:DDT domain|PF01429:Methyl-CpG binding domain|PF15614:WSTF, HB1, Itc1p, MBD9 motif 3|PF00628:PHD-finger	MBD
522045	3238.9	2295.75	2863.35	4584.51	3328.59	4777.94	2799.33	4230.35	-0.6	4.82*10^-4	7.17*10^-3	SMARCC1	NC_037349.1	51958087	52083687	+	5713	protein_coding	SWI/SNF related, matrix associated, actin dependent regulator of chromatin subfamily c member 1 && P97496.2 RecName: Full=SWI/SNF complex subunit SMARCC1; AltName: Full=BRG1-associated factor 155; AltName: Full=SWI/SNF complex 155 kDa subunit; AltName: Full=SWI/SNF-related matrix-associated actin-dependent regulator of chromatin subfamily C member 1; AltName: Full=SWI3-related protein; Short=BAF1…	-
513056	2190.21	1541.67	2157.59	3063.45	2641.64	2921.75	1963.16	2875.61	-0.55	4.83*10^-4	7.17*10^-3	VANGL1	NC_037330.1	27617522	27677266	-	10110	protein_coding	VANGL planar cell polarity protein 1, transcript variant X5 && Q80Z96.2 RecName: Full=Vang-like protein 1; AltName: Full=Loop-tail protein 2; AltName: Full=Van Gogh-like protein 1 && PF06638:Strabismus protein	-
785664	807.09	633.19	661.58	1107.11	915.63	1058.05	700.62	1026.93	-0.55	4.90*10^-4	7.27*10^-3	STON2	NC_037337.1	92541105	92725529	-	10500	protein_coding	stonin 2, transcript variant X6 && Q8WXE9.1 RecName: Full=Stonin-2; AltName: Full=Stoned B && -	-
533296	1055.02	877.36	786.41	1393.09	1150.99	1484.28	906.26	1342.79	-0.57	4.92*10^-4	7.27*10^-3	TRIM33	NC_037330.1	28837837	28981795	+	8124	protein_coding	tripartite motif containing 33, transcript variant X1 && Q9UPN9.3 RecName: Full=E3 ubiquitin-protein ligase TRIM33; AltName: Full=Ectodermin homolog; AltName: Full=RET-fused gene 7 protein; Short=Protein Rfg7; AltName: Full=Transcription intermediary factor 1-gamma; Short=TIF1-gamma; AltName: Full=Tripartite motif-containing protein 33 && PF00628:PHD-finger|PF00439:Bromodomain|PF00643:B-box zinc …	Bromodomain
509221	1925.4	1709.24	2167.19	2752.25	2772.71	2555.7	1933.95	2693.56	-0.48	4.95*10^-4	7.30*10^-3	DAB2	NC_037347.1	35004200	35064451	+	4769	protein_coding	DAB2, clathrin adaptor protein && P98082.3 RecName: Full=Disabled homolog 2; AltName: Full=Adaptor molecule disabled-2; AltName: Full=Differentially expressed in ovarian carcinoma 2; Short=DOC-2; AltName: Full=Differentially-expressed protein 2 && -	-
536143	4191.58	3517.83	5579.78	7485.09	5845.85	6721.04	4429.73	6683.99	-0.59	5.03*10^-4	7.40*10^-3	GCN1	NC_037344.1	62501456	62556560	-	8879	protein_coding	GCN1, eIF2 alpha kinase activator homolog, transcript variant X2 && Q92616.6 RecName: Full=eIF-2-alpha kinase activator GCN1; AltName: Full=GCN1 eIF-2-alpha kinase activator homolog; AltName: Full=GCN1-like protein 1; AltName: Full=General control of amino-acid synthesis 1-like protein 1; AltName: Full=Translational activator GCN1; Short=HsGCN1 && PF13646:HEAT repeats|PF12074:Domain of unknown fu…	-
508490	13415.6	11587.7	16634.7	21684.5	20677.7	17795.5	13879.3	20052.5	-0.53	5.08*10^-4	7.46*10^-3	ITGA3	NC_037346.1	36565798	36599345	-	5687	protein_coding	integrin subunit alpha 3, transcript variant X1 && F1MMS9.1 RecName: Full=Integrin alpha-3; AltName: Full=CD49 antigen-like family member C; AltName: Full=Galactoprotein B3; Short=GAPB3; AltName: Full=VLA-3 subunit alpha; AltName: CD_antigen=CD49c; Contains: RecName: Full=Integrin alpha-3 heavy chain; Contains: RecName: Full=Integrin alpha-3 light chain; Flags: Precursor && -	-
508226	4522.86	4121.1	4802.97	6790.96	5708.08	5930.42	4482.31	6143.15	-0.45	5.18*10^-4	7.55*10^-3	CDC42BPB	NC_037348.1	67623268	67721130	-	6373	protein_coding	CDC42 binding protein kinase beta, transcript variant X1 && Q9Y5S2.2 RecName: Full=Serine/threonine-protein kinase MRCK beta; AltName: Full=CDC42-binding protein kinase beta; Short=CDC42BP-beta; AltName: Full=DMPK-like beta; AltName: Full=Myotonic dystrophy kinase-related CDC42-binding kinase beta; Short=MRCK beta; Short=Myotonic dystrophy protein kinase-like beta && PF00780:CNH domain|PF00069:Pr…	CNH
280794	27484.2	16318	33295.3	46802.9	46356.3	33982.9	25699.2	42380.7	-0.72	5.20*10^-4	7.56*10^-3	FN1	NC_037329.1	103361560	103430878	-	8487	protein_coding	fibronectin 1, transcript variant X7 && P07589.4 RecName: Full=Fibronectin; Short=FN; Contains: RecName: Full=Anastellin; Flags: Precursor && PF00040:Fibronectin type II domain|PF00039:Fibronectin type I domain|PF00041:Fibronectin type III domain	fn3
516462	5565.21	4307.82	4973.89	7293.14	5989.37	8034.82	4948.97	7105.77	-0.52	5.31*10^-4	7.70*10^-3	SON	NC_037328.1	1954072	1985154	-	13566	protein_coding	SON DNA binding protein, transcript variant X5 && Q9QX47.2 RecName: Full=Protein SON; AltName: Full=Negative regulatory element-binding protein; Short=NRE-binding protein && -	-
538601	580.26	462.02	622.22	877.35	816.12	771.39	554.83	821.62	-0.56	5.35*10^-4	7.73*10^-3	MLLT6	NC_037346.1	39301892	39324346	+	7326	protein_coding	MLLT6, PHD finger containing, transcript variant X5 && P55198.2 RecName: Full=Protein AF-17; AltName: Full=ALL1-fused gene from chromosome 17 protein && PF13832:PHD-zinc-finger like domain|PF13831:PHD-finger	-
539758	69.63	45.48	65.29	122.15	113.86	125.36	60.14	120.46	-1	5.37*10^-4	7.73*10^-3	ZFHX2	NC_037337.1	21395288	21424370	+	9499	protein_coding	zinc finger homeobox 2, transcript variant X3 && Q9C0A1.3 RecName: Full=Zinc finger homeobox protein 2; AltName: Full=Zinc finger homeodomain protein 2; Short=ZFH-2 && PF00046:Homeobox domain	Homeobox
539211	1185.84	938.41	1345.25	1956.34	1461.94	1788.49	1156.5	1735.59	-0.58	5.39*10^-4	7.74*10^-3	PIP4K2B	NC_037346.1	39354836	39381127	-	5371	protein_coding	phosphatidylinositol-5-phosphate 4-kinase type 2 beta && P78356.1 RecName: Full=Phosphatidylinositol 5-phosphate 4-kinase type-2 beta; AltName: Full=1-phosphatidylinositol 5-phosphate 4-kinase 2-beta; AltName: Full=Diphosphoinositide kinase 2-beta; AltName: Full=Phosphatidylinositol 5-phosphate 4-kinase type II beta; Short=PI(5)P 4-kinase type II beta; Short=PIP4KII-beta; AltName: Full=PtdIns(5)P…	PIP5K
541275	487.42	379.43	397.53	773.62	497.52	759.69	421.46	676.94	-0.68	5.44*10^-4	7.78*10^-3	ATP7A	NC_037357.1	74360086	74490970	-	9726	protein_coding	ATPase copper transporting alpha, transcript variant X2 && Q04656.3 RecName: Full=Copper-transporting ATPase 1; AltName: Full=Copper pump 1; AltName: Full=Menkes disease-associated protein && PF00122:E1-E2 ATPase|PF00702:haloacid dehalogenase-like hydrolase|PF00403:Heavy-metal-associated domain	Hydrolase
532645	237.38	141.24	204.52	364.51	256.41	418.71	194.38	346.54	-0.83	5.47*10^-4	7.82*10^-3	MAN1A2	NC_037330.1	25709451	25856637	-	2896	protein_coding	mannosidase alpha class 1A member 2 && O60476.1 RecName: Full=Mannosyl-oligosaccharide 1,2-alpha-mannosidase IB; AltName: Full=Mannosidase alpha class 1A member 2; AltName: Full=Processing alpha-1,2-mannosidase IB; Short=Alpha-1,2-mannosidase IB && PF01532:Glycosyl hydrolase family 47	-
100851343	373.48	385.42	354.32	607.84	542.49	499.77	371.07	550.03	-0.57	5.50*10^-4	7.83*10^-3	FAM83E	NC_037345.1	55247772	55259562	-	3965	protein_coding	family with sequence similarity 83 member E && Q2M2I3.2 RecName: Full=Protein FAM83E && -	-
526873	1280.79	907.29	1047.59	1697.5	1387.31	1695.72	1078.56	1593.51	-0.56	5.51*10^-4	7.83*10^-3	CAMK1D	NC_037340.1	11668382	12062761	-	6909	protein_coding	calcium/calmodulin dependent protein kinase ID, transcript variant X1 && Q8IU85.1 RecName: Full=Calcium/calmodulin-dependent protein kinase type 1D; AltName: Full=CaM kinase I delta; Short=CaM kinase ID; Short=CaM-KI delta; Short=CaMKI delta; Short=CaMKID; AltName: Full=CaMKI-like protein kinase; Short=CKLiK && -	-
524776	312.28	214.25	356.24	557.43	426.72	473.03	294.26	485.73	-0.72	5.51*10^-4	7.83*10^-3	CHD6	NC_037340.1	70030877	70232291	-	11196	protein_coding	chromodomain helicase DNA binding protein 6, transcript variant X3 && Q8TD26.4 RecName: Full=Chromodomain-helicase-DNA-binding protein 6; Short=CHD-6; AltName: Full=ATP-dependent helicase CHD6; AltName: Full=Radiation-induced gene B protein && PF00176:SNF2 family N-terminal domain|PF00385:Chromo (CHRromatin Organisation MOdifier) domain|PF00271:Helicase conserved C-terminal domain	SNF2_N
523206	3518.48	3179.1	4020.4	5455.07	5087.13	4468.71	3572.66	5003.64	-0.49	5.55*10^-4	7.88*10^-3	MOV10	NC_037330.1	30624834	30652044	-	3350	protein_coding	Mov10 RISC complex RNA helicase, transcript variant X1 && Q0V8H6.1 RecName: Full=Putative helicase MOV-10 && PF13087:AAA domain|PF13086:AAA domain	-
533746	2089.99	1766.7	2033.72	3059.57	2382.35	2882.47	1963.47	2774.8	-0.5	5.60*10^-4	7.90*10^-3	DPYSL2	NC_037335.1	73756755	73875381	+	5205	protein_coding	dihydropyrimidinase like 2, transcript variant X1 && O02675.1 RecName: Full=Dihydropyrimidinase-related protein 2; Short=DRP-2; AltName: Full=Neural-specific protein NSP60 && PF01979:Amidohydrolase family	Amidohydro_1
517063	1040.25	1125.13	1065.83	1522.03	1331.82	1713.27	1077.07	1522.37	-0.5	5.61*10^-4	7.90*10^-3	AK4	NC_037330.1	80156038	80251928	-	7463	protein_coding	adenylate kinase 4, transcript variant X2 && Q0VCP1.1 RecName: Full=Adenylate kinase 4, mitochondrial; Short=AK 4; AltName: Full=Adenylate kinase 3-like; AltName: Full=Adenylate kinase isoenzyme 4; AltName: Full=GTP:AMP phosphotransferase AK4 && PF05191:Adenylate kinase, active site lid|PF00406:Adenylate kinase	ADK
102465853	580.26	439.28	560.76	1000.47	686.96	768.88	526.77	818.77	-0.63	5.61*10^-4	7.90*10^-3	MIR7864	NC_037356.1	44721606	44721665	-	60	miRNA	microRNA 7864 && - && -	-
507439	209.95	211.86	173.8	314.1	332	296.69	198.54	314.26	-0.66	5.62*10^-4	7.90*10^-3	NMUR2	NC_037334.1	63636150	63653882	-	2132	protein_coding	neuromedin U receptor 2, transcript variant X1 && Q58CW4.1 RecName: Full=Neuromedin-U receptor 2; Short=NMU-R2 && PF00001:7 transmembrane receptor (rhodopsin family)	7tm_1
538866	1138.36	797.17	814.26	1644.18	996.95	2021.66	916.6	1554.26	-0.76	5.64*10^-4	7.92*10^-3	HIPK3	NC_037342.1	63882517	63965844	+	8068	protein_coding	homeodomain interacting protein kinase 3, transcript variant X3 && Q9H422.1 RecName: Full=Homeodomain-interacting protein kinase 3; AltName: Full=Androgen receptor-interacting nuclear protein kinase; Short=ANPK; AltName: Full=Fas-interacting serine/threonine-protein kinase; Short=FIST; AltName: Full=Homolog of protein kinase YAK1 && -	-
100299135	395.63	349.51	355.28	522.53	538.66	550.75	366.81	537.31	-0.55	5.73*10^-4	8.01*10^-3	ADGRG2	NC_037357.1	124333641	124463697	+	5430	protein_coding	adhesion G protein-coupled receptor G2, transcript variant X2 && Q8CJ11.1 RecName: Full=Adhesion G-protein coupled receptor G2; AltName: Full=G-protein coupled receptor 64; AltName: Full=Rat epididymis-specific protein 6; Short=Re6; Flags: Precursor && PF01825:GPCR proteolysis site, GPS, motif|PF00002:7 transmembrane receptor (Secretin family)	7tm_2
528252	84.4	63.44	114.26	177.41	128.21	221.47	87.37	175.7	-1	5.73*10^-4	8.01*10^-3	TLN2	NC_037337.1	47247634	47742868	-	9353	protein_coding	talin 2, transcript variant X4 && Q9Y4G6.4 RecName: Full=Talin-2 && PF08913:Vinculin Binding Site|PF09141:Talin, middle domain|PF01608:I/LWEQ domain|PF16511:N-terminal or F0 domain of Talin-head FERM|PF00373:FERM central domain|PF09379:FERM N-terminal domain	Band_41
507013	1515	1232.86	1065.83	2007.72	1549.01	2227.25	1271.23	1927.99	-0.6	5.75*10^-4	8.04*10^-3	FAM91A1	NC_037341.1	16071631	16112796	-	5666	protein_coding	family with sequence similarity 91 member A1, transcript variant X3 && Q3UVG3.1 RecName: Full=Protein FAM91A1 && PF14648:FAM91 C-terminus|PF14647:FAM91 N-terminus	-
524593	745.9	689.44	942.93	1256.4	1180.65	1060.56	792.76	1165.87	-0.56	5.77*10^-4	8.04*10^-3	CASTOR2	NC_037352.1	32610702	32665116	+	6718	protein_coding	cytosolic arginine sensor for mTORC1 subunit 2, transcript variant X1 && A6NHX0.3 RecName: Full=GATS-like protein 2; AltName: Full=Cellular arginine sensor for mTORC1 protein 2; Short=CASTOR2 && -	-
783330	342.88	289.66	336.07	474.06	421.93	666.92	322.87	520.97	-0.69	5.77*10^-4	8.04*10^-3	RC3H2	NC_037338.1	94008561	94068295	-	9068	protein_coding	ring finger and CCCH-type domains 2, transcript variant X3 && Q9HBD1.2 RecName: Full=Roquin-2; AltName: Full=Membrane-associated nucleic acid-binding protein; AltName: Full=RING finger and CCCH-type zinc finger domain-containing protein 2; AltName: Full=RING finger protein 164 && PF00642:Zinc finger C-x8-C-x5-C-x3-H type (and similar)	zf-CCCH
538770	182.52	110.12	170.92	349	197.09	317.58	154.52	287.89	-0.9	5.82*10^-4	8.10*10^-3	UHMK1	NC_037330.1	6980639	7000125	-	1280	protein_coding	U2AF homology motif kinase 1 && Q8TAS1.2 RecName: Full=Serine/threonine-protein kinase Kist; AltName: Full=Kinase interacting with stathmin; AltName: Full=PAM COOH-terminal interactor protein 2; Short=P-CIP2; AltName: Full=U2AF homology motif kinase 1 >Q5RCY1.1 RecName: Full=Serine/threonine-protein kinase Kist; AltName: Full=Kinase interacting with stathmin; AltName: Full=PAM COOH-terminal inter…	Pkinase
539286	1079.28	866.59	989.02	1425.08	1207.44	1698.23	978.3	1443.58	-0.56	5.85*10^-4	8.13*10^-3	LARP4	NC_037332.1	29431872	29503488	-	6493	protein_coding	La ribonucleoprotein domain family member 4, transcript variant X1 && Q71RC2.3 RecName: Full=La-related protein 4; AltName: Full=La ribonucleoprotein domain family member 4 && PF05383:La domain	-
538671	1866.32	1449.51	1994.36	2629.13	2334.51	2645.96	1770.06	2536.54	-0.52	5.87*10^-4	8.14*10^-3	SUPT6H	NC_037346.1	20098473	20129723	+	5995	protein_coding	SPT6 homolog, histone chaperone, transcript variant X1 && Q7KZ85.2 RecName: Full=Transcription elongation factor SPT6; Short=hSPT6; AltName: Full=Histone chaperone suppressor of Ty6; AltName: Full=Tat-cotransactivator 2 protein; Short=Tat-CT2 protein && PF14632:Acidic N-terminal SPT6|PF14633:SH2 domain|PF14639:Holliday-junction resolvase-like of SPT6|PF14641:Helix-turn-helix DNA-binding domain of…	S1
515055	544.39	523.07	581.89	810.46	776.9	752.17	549.78	779.84	-0.5	5.92*10^-4	8.17*10^-3	MROH1	NC_037341.1	652602	702407	-	5950	protein_coding	maestro heat like repeat family member 1, transcript variant X15 && A7E2Y6.1 RecName: Full=Maestro heat-like repeat-containing protein family member 1; AltName: Full=HEAT repeat-containing protein 7A && -	-
513091	5412.23	4171.37	5948.5	8923.74	7181.5	6718.53	5177.37	7607.92	-0.56	5.93*10^-4	8.18*10^-3	NUMA1	NC_037342.1	51642590	51678777	-	7209	protein_coding	nuclear mitotic apparatus protein 1 && Q14980.2 RecName: Full=Nuclear mitotic apparatus protein 1; Short=NuMA protein; AltName: Full=Nuclear matrix protein-22; Short=NMP-22; AltName: Full=SP-H antigen && -	-
537480	1176.34	877.36	1286.68	2005.78	1499.25	1562.84	1113.46	1689.29	-0.6	5.94*10^-4	8.18*10^-3	PTPRS	NC_037334.1	18936416	19047292	+	7541	protein_coding	protein tyrosine phosphatase, receptor type S, transcript variant X10 && Q13332.3 RecName: Full=Receptor-type tyrosine-protein phosphatase S; Short=R-PTP-S; AltName: Full=Receptor-type tyrosine-protein phosphatase sigma; Short=R-PTP-sigma; Flags: Precursor && PF07679:Immunoglobulin I-set domain|PF00102:Protein-tyrosine phosphatase|PF00041:Fibronectin type III domain	Y_phosphatase
784903	1159.46	912.08	1257.88	1561.78	1694.44	1541.11	1109.8	1599.11	-0.53	5.99*10^-4	8.21*10^-3	C21H15orf39	NC_037348.1	33542426	33553791	-	4368	protein_coding	chromosome 21 C15orf39 homolog && Q6ZRI6.3 RecName: Full=Uncharacterized protein C15orf39 && -	-
101902211	144.54	96.95	108.5	202.61	186.57	228.99	116.66	206.06	-0.82	5.99*10^-4	8.21*10^-3	LOC101902211	NC_037334.1	40376118	40390738	+	2403	lncRNA	uncharacterized LOC101902211, transcript variant X2 && Q96A61.1 RecName: Full=Tripartite motif-containing protein 52; AltName: Full=RING finger protein 102 && -	-
533510	86.51	63.44	63.37	121.18	131.08	158.79	71.11	137.02	-0.95	6.12*10^-4	8.35*10^-3	KLHL24	NC_037328.1	83444718	83482282	-	7168	protein_coding	kelch like family member 24, transcript variant X1 && Q6TFL4.1 RecName: Full=Kelch-like protein 24; AltName: Full=Kainate receptor-interacting protein for GluR6; Short=KRIP6; AltName: Full=Protein DRE1 && -	-
100336042	533.84	300.43	655.82	983.02	842.91	743.81	496.7	856.58	-0.78	6.14*10^-4	8.36*10^-3	USP54	NC_037355.1	29475836	29606635	-	7455	protein_coding	ubiquitin specific peptidase 54, transcript variant X2 && Q70EL1.4 RecName: Full=Inactive ubiquitin carboxyl-terminal hydrolase 54; AltName: Full=Inactive ubiquitin-specific peptidase 54 && PF00443:Ubiquitin carboxyl-terminal hydrolase	UCH
513730	4004.84	2555.49	5825.59	7531.62	6447.66	6619.91	4128.64	6866.4	-0.73	6.21*10^-4	8.42*10^-3	NOTCH2	NC_037330.1	23196491	23371807	+	11002	protein_coding	notch 2, transcript variant X1 && Q04721.3 RecName: Full=Neurogenic locus notch homolog protein 2; Short=Notch 2; Short=hN2; Contains: RecName: Full=Notch 2 extracellular truncation; Short=N2ECD; Contains: RecName: Full=Notch 2 intracellular domain; Short=N2ICD; Flags: Precursor && PF06816:NOTCH protein|PF07645:Calcium-binding EGF domain|PF00008:EGF-like domain|PF00066:LNR domain|PF07684:NOTCH pr…	EGF
514212	5700.25	4209.67	5290.76	9284.38	6031.46	7466.52	5066.89	7594.12	-0.58	6.23*10^-4	8.43*10^-3	MYH14	NC_037345.1	56411413	56490352	+	8215	protein_coding	myosin heavy chain 14, transcript variant X3 && Q7Z406.2 RecName: Full=Myosin-14; AltName: Full=Myosin heavy chain 14; AltName: Full=Myosin heavy chain, non-muscle IIc; AltName: Full=Non-muscle myosin heavy chain IIc; Short=NMHC II-C && PF00063:Myosin head (motor domain)|PF01576:Myosin tail	Myosin_tail_1
519843	1225.93	1034.16	1317.41	1778.93	1525.09	1771.77	1192.5	1691.93	-0.5	6.26*10^-4	8.44*10^-3	SRGAP2	NC_037343.1	3999461	4254158	+	9221	protein_coding	SLIT-ROBO Rho GTPase activating protein 2, transcript variant X4 && O75044.2 RecName: Full=SLIT-ROBO Rho GTPase-activating protein 2; Short=srGAP2; AltName: Full=Formin-binding protein 2; AltName: Full=Rho GTPase-activating protein 34 && -	-
530360	401.96	344.72	418.65	589.42	542.49	582.51	388.44	571.47	-0.56	6.35*10^-4	8.55*10^-3	ZNF407	NC_037351.1	3571183	3957104	-	8514	protein_coding	zinc finger protein 407, transcript variant X1 && Q9C0G0.2 RecName: Full=Zinc finger protein 407 && -	-
531362	1388.4	1183.78	1520.01	2047.47	1972.85	1756.73	1364.07	1925.68	-0.5	6.37*10^-4	8.57*10^-3	RPAP1	NC_037337.1	36938820	36955553	-	5453	protein_coding	RNA polymerase II associated protein 1, transcript variant X1 && A0JN53.1 RecName: Full=RNA polymerase II-associated protein 1 && -	-
785034	97.06	84.98	74.9	147.36	186.57	139.57	85.65	157.83	-0.88	6.42*10^-4	8.62*10^-3	NOL4L	NC_037340.1	61874288	62005615	-	7279	protein_coding	nucleolar protein 4 like, transcript variant X2 && Q6DIB4.1 RecName: Full=Nucleolar protein 4-like && -	-
511340	406.18	349.51	470.5	684.43	596.07	569.98	408.73	616.82	-0.59	6.44*10^-4	8.64*10^-3	TP53INP2	NC_037340.1	64041334	64050821	+	4230	protein_coding	tumor protein p53 inducible nuclear protein 2, transcript variant X1 && Q8CFU8.4 RecName: Full=Tumor protein p53-inducible nuclear protein 2; AltName: Full=Diabetes and obesity-regulated protein && -	-
615054	500.08	404.57	622.22	806.58	769.24	746.32	508.95	774.05	-0.6	6.53*10^-4	8.71*10^-3	CLEC16A	NC_037352.1	9621102	9855652	+	6791	protein_coding	C-type lectin domain containing 16A, transcript variant X1 && Q2KHT3.2 RecName: Full=Protein CLEC16A; AltName: Full=C-type lectin domain family 16 member A && -	-
534402	2152.23	2002.5	2214.24	2994.62	2688.52	2895.85	2122.99	2859.66	-0.43	6.54*10^-4	8.72*10^-3	PGM1	NC_037330.1	81912494	81978206	-	3145	protein_coding	phosphoglucomutase 1 && Q08DP0.1 RecName: Full=Phosphoglucomutase-1; Short=PGM 1; AltName: Full=Glucose phosphomutase 1 && PF02880:Phosphoglucomutase/phosphomannomutase, alpha/beta/alpha domain III|PF02879:Phosphoglucomutase/phosphomannomutase, alpha/beta/alpha domain II|PF00408:Phosphoglucomutase/phosphomannomutase, C-terminal domain|PF02878:Phosphoglucomutase/phosphomannomutase, alpha/beta/alph…	PGM_PMM_III
508731	151.92	90.97	137.31	219.09	207.62	244.87	126.73	223.86	-0.82	6.72*10^-4	8.93*10^-3	ZMYM2	NC_037339.1	36171158	36195572	-	2062	protein_coding	zinc finger, MYM-type 2 && Q5RDJ2.1 RecName: Full=Zinc finger MYM-type protein 2; AltName: Full=Zinc finger protein 198 && PF06467:MYM-type Zinc finger with FCS sequence motif	-
508541	1730.23	1465.07	1932.9	2482.75	2339.3	2343.42	1709.4	2388.49	-0.48	6.73*10^-4	8.93*10^-3	STAT3	NC_037346.1	42417948	42491883	-	4592	protein_coding	signal transducer and activator of transcription 3 && P40763.2 RecName: Full=Signal transducer and activator of transcription 3; AltName: Full=Acute-phase response factor && PF01017:STAT protein, all-alpha domain|PF00017:SH2 domain|PF02865:STAT protein, protein interaction domain|PF02864:STAT protein, DNA binding domain	STAT_bind
510550	1028.64	829.49	1097.52	1588.92	1336.6	1343.04	985.22	1422.85	-0.53	6.76*10^-4	8.96*10^-3	UVSSA	NC_037333.1	117089549	117118582	-	10850	protein_coding	UV stimulated scaffold protein A, transcript variant X3 && F1MX48.2 RecName: Full=UV-stimulated scaffold protein A && -	-
101906096	3893.01	2891.83	4023.28	6038.67	5046.95	4645.89	3602.71	5243.84	-0.54	6.83*10^-4	9.00*10^-3	PPP1R9B	NC_037346.1	36507183	36523339	+	4470	protein_coding	protein phosphatase 1 regulatory subunit 9B && Q6R891.1 RecName: Full=Neurabin-2; AltName: Full=Neurabin-II; AltName: Full=Protein phosphatase 1 regulatory subunit 9B; AltName: Full=Spinophilin && -	-
786025	812.36	620.02	935.24	1428.96	1106.98	1085.63	789.21	1207.19	-0.61	6.87*10^-4	9.02*10^-3	BAHCC1	NC_037346.1	51300538	51357288	-	10107	protein_coding	BAH domain and coiled-coil containing 1, transcript variant X2 && Q9P281.3 RecName: Full=BAH and coiled-coil domain-containing protein 1; AltName: Full=Bromo adjacent homology domain-containing protein 2; Short=BAH domain-containing protein 2 && -	-
530550	409.35	284.87	295.74	500.23	430.55	741.3	329.99	557.36	-0.76	6.87*10^-4	9.02*10^-3	ARHGAP28	NC_037351.1	39797862	39937581	+	7063	protein_coding	Rho GTPase activating protein 28, transcript variant X1 && Q9P2N2.3 RecName: Full=Rho GTPase-activating protein 28; AltName: Full=Rho-type GTPase-activating protein 28 && -	-
783068	328.11	270.51	390.81	546.77	545.36	449.63	329.81	513.92	-0.64	6.92*10^-4	9.04*10^-3	VSIR	NC_037355.1	27895738	27920748	-	1702	protein_coding	V-set immunoregulatory receptor && Q9H7M9.3 RecName: Full=V-type immunoglobulin domain-containing suppressor of T-cell activation; AltName: Full=Platelet receptor Gi24; AltName: Full=Stress-induced secreted protein-1; Short=Sisp-1; AltName: Full=V-set domain-containing immunoregulatory receptor; Flags: Precursor && -	-
505134	3270.55	2551.9	3597.91	4785.18	4217.43	4385.97	3140.12	4462.86	-0.51	6.95*10^-4	9.04*10^-3	ADAR	NC_037330.1	15944879	15996887	+	7084	protein_coding	adenosine deaminase, RNA specific, transcript variant X9 && P55265.4 RecName: Full=Double-stranded RNA-specific adenosine deaminase; Short=DRADA; AltName: Full=136 kDa double-stranded RNA-binding protein; Short=p136; AltName: Full=Interferon-inducible protein 4; Short=IFI-4; AltName: Full=K88DSRBP && PF02295:Adenosine deaminase z-alpha domain|PF02137:Adenosine-deaminase (editase) domain|PF00035:D…	z-alpha
445543	12132.7	11560.1	13856.8	17040.9	18718.2	15466.2	12516.5	17075.1	-0.45	7.03*10^-4	9.09*10^-3	JUP	NC_037346.1	41961520	41987799	-	3459	protein_coding	junction plakoglobin, transcript variant X1 && Q8SPJ1.1 RecName: Full=Junction plakoglobin; AltName: Full=Desmoplakin III; AltName: Full=Desmoplakin-3 && PF13646:HEAT repeats|PF00514:Armadillo/beta-catenin-like repeat	Arm
506074	481.09	415.34	533.88	662.13	698.44	725.42	476.77	695.33	-0.54	7.08*10^-4	9.15*10^-3	FAM222B	NC_037346.1	20171164	20228611	-	5787	protein_coding	family with sequence similarity 222 member B, transcript variant X7 && Q8WU58.1 RecName: Full=Protein FAM222B && PF15258:Protein family of FAM222A	-
510644	490.58	372.25	458.02	796.88	654.43	571.65	440.28	674.32	-0.61	7.40*10^-4	9.50*10^-3	MICALL2	NC_037352.1	41461259	41480270	+	3378	protein_coding	MICAL like 2 && Q8IY33.1 RecName: Full=MICAL-like protein 2; AltName: Full=Junctional Rab13-binding protein; AltName: Full=Molecule interacting with CasL-like 2; Short=MICAL-L2 && PF00412:LIM domain|PF12130:Protein of unknown function (DUF3585)|PF00307:Calponin homology (CH) domain	CH
535750	1394.73	1163.43	1291.48	1808.98	1585.36	2059.27	1283.22	1817.87	-0.5	7.41*10^-4	9.50*10^-3	ALS2	NC_037329.1	90247533	90308693	-	7120	protein_coding	ALS2, alsin Rho guanine nucleotide exchange factor, transcript variant X2 && Q96Q42.2 RecName: Full=Alsin; AltName: Full=Amyotrophic lateral sclerosis 2 chromosomal region candidate gene 6 protein; AltName: Full=Amyotrophic lateral sclerosis 2 protein && -	-
539895	140.32	140.04	156.51	311.19	222.93	210.61	145.62	248.24	-0.77	7.41*10^-4	9.50*10^-3	NHS	NC_037357.1	125750192	126095418	-	8846	protein_coding	NHS actin remodeling regulator, transcript variant X1 && Q6T4R5.2 RecName: Full=Nance-Horan syndrome protein; AltName: Full=Congenital cataracts and dental anomalies protein && -	-
513793	4557.67	5000.85	5293.64	6168.58	7049.46	6734.41	4950.72	6650.82	-0.43	7.49*10^-4	9.58*10^-3	EIF3F	NC_037342.1	44532650	44541058	-	1375	protein_coding	eukaryotic translation initiation factor 3 subunit F && A5A6I3.1 RecName: Full=Eukaryotic translation initiation factor 3 subunit F; Short=eIF3f; AltName: Full=Deubiquitinating enzyme eIF3f; AltName: Full=Eukaryotic translation initiation factor 3 subunit 5; AltName: Full=eIF-3-epsilon; AltName: Full=eIF3 p47 && PF13012:Maintenance of mitochondrial structure and function|PF01398:JAB1/Mov34/MPN/PA…	Mov34
536765	291.18	203.48	341.83	469.21	428.63	449.63	278.83	449.16	-0.68	7.52*10^-4	9.58*10^-3	CASZ1	NC_037343.1	42804993	42960428	+	10913	protein_coding	castor zinc finger 1, transcript variant X2 && Q9CWL2.3 RecName: Full=Zinc finger protein castor homolog 1; AltName: Full=Castor-related protein && -	-
539515	8048.72	5274.96	10556.5	13597.4	12306	11731.3	7960.08	12544.9	-0.66	7.53*10^-4	9.58*10^-3	SRRM2	NC_037352.1	2285236	2303538	-	11275	protein_coding	serine/arginine repetitive matrix 2, transcript variant X2 && Q9UQ35.2 RecName: Full=Serine/arginine repetitive matrix protein 2; AltName: Full=300 kDa nuclear matrix antigen; AltName: Full=Serine/arginine-rich splicing factor-related nuclear matrix protein of 300 kDa; Short=SR-related nuclear matrix protein of 300 kDa; Short=Ser/Arg-related nuclear matrix protein of 300 kDa; AltName: Full=Splici…	-
506646	207.84	215.45	187.24	326.7	278.42	356.03	203.51	320.38	-0.66	7.62*10^-4	9.67*10^-3	SUDS3	NC_037344.1	56838336	56878900	-	1215	protein_coding	SDS3 homolog, SIN3A corepressor complex component && A6H6W9.1 RecName: Full=Sin3 histone deacetylase corepressor complex component SDS3; AltName: Full=Suppressor of defective silencing 3 protein homolog && PF08598:Sds3-like	-
509087	941.07	974.32	914.12	1348.5	1211.27	1312.95	943.17	1290.91	-0.45	7.63*10^-4	9.67*10^-3	AP5B1	NC_037356.1	43897388	43900723	-	2872	protein_coding	adaptor related protein complex 5 subunit beta 1, transcript variant X1 && G3MZC5.1 RecName: Full=AP-5 complex subunit beta-1; AltName: Full=Adaptor-related protein complex 5 beta subunit; Short=Beta5 && -	-
512064	2418.1	1818.17	2309.31	3675.17	2665.55	3181.67	2181.86	3174.13	-0.54	7.66*10^-4	9.70*10^-3	DIP2B	NC_037332.1	29182826	29412465	-	8705	protein_coding	disco interacting protein 2 homolog B, transcript variant X1 && Q9P265.3 RecName: Full=Disco-interacting protein 2 homolog B; Short=DIP2 homolog B && -	-
616010	80.18	52.67	94.1	165.78	114.81	169.66	75.65	150.08	-0.98	7.76*10^-4	9.76*10^-3	ANTXR1	NC_037338.1	67359835	67614440	+	2029	protein_coding	anthrax toxin receptor 1 && Q9H6X2.2 RecName: Full=Anthrax toxin receptor 1; AltName: Full=Tumor endothelial marker 8; Flags: Precursor && PF00092:von Willebrand factor type A domain|PF05586:Anthrax receptor C-terminus region|PF05587:Anthrax receptor extracellular domain	VWA
513270	1183.73	853.42	1133.05	1467.74	1413.15	1767.59	1056.73	1549.49	-0.55	7.81*10^-4	9.80*10^-3	NUP153	NC_037350.1	39756476	39826749	+	4906	protein_coding	nucleoporin 153 && P49790.2 RecName: Full=Nuclear pore complex protein Nup153; AltName: Full=153 kDa nucleoporin; AltName: Full=Nucleoporin Nup153 && PF08604:Nucleoporin Nup153-like|PF10599:Retro-transposon transporting motif|PF00641:Zn-finger in Ran binding protein and others	zf-RanBP
512319	1133.09	914.47	1232.91	1706.22	1505.95	1478.43	1093.49	1563.53	-0.51	7.82*10^-4	9.80*10^-3	JADE2	NC_037334.1	46067248	46118400	+	7183	protein_coding	jade family PHD finger 2, transcript variant X8 && Q6ZQF7.2 RecName: Full=Protein Jade-2; AltName: Full=Jade family PHD finger protein 2; AltName: Full=PHD finger protein 15 && -	-
286838	408.29	295.65	392.73	602.03	624.77	473.87	365.55	566.89	-0.63	7.92*10^-4	9.92*10^-3	NDST2	NC_037355.1	29696604	29705112	-	5271	protein_coding	N-deacetylase and N-sulfotransferase 2, transcript variant X2 && P52849.1 RecName: Full=Bifunctional heparan sulfate N-deacetylase/N-sulfotransferase 2; AltName: Full=Glucosaminyl N-deacetylase/N-sulfotransferase 2; Short=NDST-2; AltName: Full=N-heparan sulfate sulfotransferase 2; Short=N-HSST 2; Includes: RecName: Full=Heparan sulfate N-deacetylase 2; Includes: RecName: Full=Heparan sulfate N-su…	-
538598	2827.44	2294.55	3111.08	4268.47	3547.69	3806.8	2744.36	3874.32	-0.5	7.97*10^-4	9.96*10^-3	IRS1	NC_037329.1	114924912	114993390	-	9428	protein_coding	insulin receptor substrate 1 && P35568.1 RecName: Full=Insulin receptor substrate 1; Short=IRS-1 && -	-
777790	12.66	34.71	30.73	102.76	40.18	81.07	26.03	74.67	-1.52	8.05*10^-4	1.00*10^-2	CELF2	NC_037340.1	12976707	13184863	-	867	protein_coding	CUGBP Elav-like family member 2 && A4IIM2.1 RecName: Full=CUGBP Elav-like family member 2; Short=CELF-2; AltName: Full=Bruno-like protein 3; AltName: Full=CUG triplet repeat RNA-binding protein 2; Short=CUG-BP2; AltName: Full=CUG-BP- and ETR-3-like factor 2; AltName: Full=ELAV-type RNA-binding protein 3; Short=ETR-3; AltName: Full=RNA-binding protein BRUNOL-3 && PF00076:RNA recognition motif. (a.…	RRM_1
317655	1965.5	1134.71	2200.8	3395.97	2312.51	2936.8	1767	2881.76	-0.71	8.16*10^-4	1.01*10^-2	MYH10	NC_037346.1	28061491	28183071	-	7987	protein_coding	myosin heavy chain 10, transcript variant X3 && Q27991.2 RecName: Full=Myosin-10; AltName: Full=Cellular myosin heavy chain, type B; AltName: Full=Myosin heavy chain 10; AltName: Full=Myosin heavy chain, non-muscle IIb; AltName: Full=Non-muscle myosin heavy chain B; Short=NMMHC-B; AltName: Full=Non-muscle myosin heavy chain IIb; Short=NMMHC II-b; Short=NMMHC-IIB && PF01576:Myosin tail|PF02736:Myo…	Myosin_tail_1
538474	750.12	726.55	483.95	1234.1	685.05	1496.81	653.54	1138.65	-0.8	8.17*10^-4	1.01*10^-2	NFIB	NC_037335.1	29851728	30108587	+	9424	protein_coding	nuclear factor I B, transcript variant X1 && P97863.2 RecName: Full=Nuclear factor 1 B-type; Short=NF1-B; Short=Nuclear factor 1/B; AltName: Full=CCAAT-box-binding transcription factor; Short=CTF; AltName: Full=Nuclear factor I/B; Short=NF-I/B; Short=NFI-B; AltName: Full=TGGCA-binding protein && -	-
533350	430.45	405.77	313.99	613.66	469.77	751.33	383.4	611.59	-0.68	8.45*10^-4	1.04*10^-2	OSBPL8	NC_037332.1	5836459	6001491	-	7448	protein_coding	oxysterol binding protein like 8, transcript variant X3 && Q9BZF1.3 RecName: Full=Oxysterol-binding protein-related protein 8; Short=ORP-8; Short=OSBP-related protein 8 && PF00169:PH domain|PF01237:Oxysterol-binding protein	PH
282704	705.81	636.78	606.85	936.48	818.04	1037.99	649.81	930.84	-0.52	8.50*10^-4	1.04*10^-2	TBC1D1	NC_037333.1	57203066	57429961	+	7194	protein_coding	TBC1 domain family member 1, transcript variant X1 && Q60949.3 RecName: Full=TBC1 domain family member 1 && -	-
781834	557.05	408.16	448.42	717.39	612.33	801.48	471.21	710.4	-0.59	8.51*10^-4	1.04*10^-2	ATF7IP	NC_037332.1	95363670	95478832	-	8661	protein_coding	activating transcription factor 7 interacting protein, transcript variant X2 && Q6VMQ6.3 RecName: Full=Activating transcription factor 7-interacting protein 1; AltName: Full=ATF-interacting protein; Short=ATF-IP; AltName: Full=ATF7-interacting protein; AltName: Full=ATFa-associated modulator; Short=hAM; AltName: Full=MBD1-containing chromatin-associated factor 1; AltName: Full=P621 && PF16788:ATF…	-
538392	216.28	118.5	161.32	282.11	237.28	365.22	165.36	294.87	-0.83	8.53*10^-4	1.04*10^-2	CDC42BPA	NC_037343.1	29954477	30251796	-	11128	protein_coding	CDC42 binding protein kinase alpha, transcript variant X9 && Q5VT25.1 RecName: Full=Serine/threonine-protein kinase MRCK alpha; AltName: Full=CDC42-binding protein kinase alpha; AltName: Full=DMPK-like alpha; AltName: Full=Myotonic dystrophy kinase-related CDC42-binding kinase alpha; Short=MRCK alpha; Short=Myotonic dystrophy protein kinase-like alpha && -	-
536560	2021.41	1410.01	1669.81	2578.72	2135.51	2691.92	1700.41	2468.72	-0.54	8.64*10^-4	1.05*10^-2	TEAD1	NC_037342.1	39740865	40015346	-	10617	protein_coding	TEA domain transcription factor 1, transcript variant X2 && P28347.2 RecName: Full=Transcriptional enhancer factor TEF-1; AltName: Full=NTEF-1; AltName: Full=Protein GT-IIC; AltName: Full=TEA domain family member 1; Short=TEAD-1; AltName: Full=Transcription factor 13; Short=TCF-13 && PF01285:TEA/ATTS domain family	TEA
539951	1749.22	1212.51	2037.57	2701.84	2286.67	2542.33	1666.43	2510.28	-0.59	8.65*10^-4	1.05*10^-2	RIN3	NC_037348.1	57232294	57367857	+	3559	protein_coding	Ras and Rab interactor 3 && Q8TB24.4 RecName: Full=Ras and Rab interactor 3; AltName: Full=Ras interaction/interference protein 3 && PF02204:Vacuolar sorting protein 9 (VPS9) domain	VPS9
532578	1911.69	1275.95	1911.78	2599.08	2446.45	2415.29	1699.81	2486.94	-0.55	8.70*10^-4	1.05*10^-2	SETD5	NC_037349.1	17130374	17209607	-	7806	protein_coding	SET domain containing 5, transcript variant X18 && Q9C0A6.2 RecName: Full=SET domain-containing protein 5 && -	-
532986	554.94	381.83	507.95	794.94	641.03	749.66	481.57	728.55	-0.6	8.77*10^-4	1.06*10^-2	BPTF	NC_037346.1	48994376	49128161	-	12682	protein_coding	bromodomain PHD finger transcription factor, transcript variant X2 && Q12830.3 RecName: Full=Nucleosome-remodeling factor subunit BPTF; AltName: Full=Bromodomain and PHD finger-containing transcription factor; AltName: Full=Fetal Alz-50 clone 1 protein; AltName: Full=Fetal Alzheimer antigen && -	-
783019	422.01	444.07	450.34	689.28	564.49	646.03	438.8	633.27	-0.53	8.79*10^-4	1.06*10^-2	DIRC2	NC_037328.1	67121600	67210224	+	2452	protein_coding	disrupted in renal carcinoma 2 && Q8BFQ6.1 RecName: Full=Disrupted in renal carcinoma protein 2 homolog && -	-
535077	2683.96	2531.55	2499.43	3532.66	3605.1	3163.28	2571.65	3433.68	-0.42	8.83*10^-4	1.06*10^-2	GSN	NC_037335.1	110672949	110733958	+	3704	protein_coding	gelsolin, transcript variant X3 && Q3SX14.1 RecName: Full=Gelsolin; AltName: Full=Actin-depolymerizing factor; Short=ADF; AltName: Full=Brevin && PF00626:Gelsolin repeat	-
281781	1541.38	997.06	1858.97	2667.91	2093.41	2157.89	1465.8	2306.4	-0.65	8.92*10^-4	1.07*10^-2	B4GALT1	NC_037335.1	74861232	74914405	-	1728	protein_coding	beta-1,4-galactosyltransferase 1 && P08037.3 RecName: Full=Beta-1,4-galactosyltransferase 1; Short=Beta-1,4-GalTase 1; Short=Beta4Gal-T1; Short=b4Gal-T1; AltName: Full=UDP-Gal:beta-GlcNAc beta-1,4-galactosyltransferase 1; AltName: Full=UDP-galactose:beta-N-acetylglucosamine beta-1,4-galactosyltransferase 1; Includes: RecName: Full=Lactose synthase A protein; Includes: RecName: Full=N-acetyllactos…	-
510698	1008.6	1052.12	1192.58	1780.87	1394.01	1437.48	1084.43	1537.45	-0.5	8.95*10^-4	1.07*10^-2	VAT1	NC_037346.1	43044132	43051001	-	2725	protein_coding	vesicle amine transport 1 && Q99536.2 RecName: Full=Synaptic vesicle membrane protein VAT-1 homolog && -	-
531964	3694.67	2696.73	4006.96	5149.69	4789.58	4920.85	3466.12	4953.37	-0.51	8.99*10^-4	1.08*10^-2	SEC31A	NC_037333.1	97653825	97713950	-	5073	protein_coding	SEC31 homolog A, COPII coat complex component, transcript variant X1 && Q3UPL0.2 RecName: Full=Protein transport protein Sec31A; AltName: Full=SEC31-like protein 1; AltName: Full=SEC31-related protein A && -	-
767822	341.83	327.96	451.3	594.27	538.66	554.93	373.7	562.62	-0.59	9.07*10^-4	1.09*10^-2	PNPLA6	NC_037334.1	16399778	16424469	+	6167	protein_coding	patatin like phospholipase domain containing 6, transcript variant X10 && Q8IY17.2 RecName: Full=Neuropathy target esterase; AltName: Full=Patatin-like phospholipase domain-containing protein 6 && PF00027:Cyclic nucleotide-binding domain|PF01734:Patatin-like phospholipase	cNMP_binding
788119	165.64	179.54	190.12	267.57	334.87	255.74	178.43	286.06	-0.68	9.18*10^-4	1.10*10^-2	NFATC4	NC_037337.1	20800020	20809370	-	4451	protein_coding	nuclear factor of activated T cells 4, transcript variant X1 && Q14934.2 RecName: Full=Nuclear factor of activated T-cells, cytoplasmic 4; Short=NF-ATc4; Short=NFATc4; AltName: Full=T-cell transcription factor NFAT3; Short=NF-AT3 && PF16179:Rel homology dimerisation domain|PF00554:Rel homology DNA-binding domain	RHD
524357	1111.99	946.79	1114.8	1622.85	1285.9	1574.54	1057.86	1494.43	-0.5	9.21*10^-4	1.10*10^-2	KREMEN1	NC_037344.1	68414240	68471975	+	5231	protein_coding	kringle containing transmembrane protein 1, transcript variant X3 && Q96MU8.3 RecName: Full=Kremen protein 1; AltName: Full=Dickkopf receptor; AltName: Full=Kringle domain-containing transmembrane protein 1; AltName: Full=Kringle-containing protein marking the eye and the nose; Flags: Precursor && PF00051:Kringle domain|PF01822:WSC domain|PF00431:CUB domain	CUB
540876	1578.3	1375.29	1723.58	2378.05	1937.45	2218.06	1559.06	2177.85	-0.48	9.24*10^-4	1.10*10^-2	ABL1	NC_037338.1	100989350	101131031	+	5757	protein_coding	ABL proto-oncogene 1, non-receptor tyrosine kinase && P00519.4 RecName: Full=Tyrosine-protein kinase ABL1; AltName: Full=Abelson murine leukemia viral oncogene homolog 1; AltName: Full=Abelson tyrosine-protein kinase 1; AltName: Full=Proto-oncogene c-Abl; AltName: Full=p150 && -	-
520974	655.17	441.67	877.63	1020.83	1064.88	1074.76	658.16	1053.49	-0.68	9.33*10^-4	1.11*10^-2	MED12	NC_037357.1	79494942	79517423	-	7103	protein_coding	mediator complex subunit 12, transcript variant X4 && Q93074.4 RecName: Full=Mediator of RNA polymerase II transcription subunit 12; AltName: Full=Activator-recruited cofactor 240 kDa component; Short=ARC240; AltName: Full=CAG repeat protein 45; AltName: Full=Mediator complex subunit 12; AltName: Full=OPA-containing protein; AltName: Full=Thyroid hormone receptor-associated protein complex 230 kD…	-
524909	740.62	536.23	781.61	1164.3	860.13	1098.16	686.16	1040.87	-0.6	9.33*10^-4	1.11*10^-2	GLIS3	NC_037335.1	40193063	40697965	+	7756	protein_coding	GLIS family zinc finger 3, transcript variant X2 && Q8NEA6.5 RecName: Full=Zinc finger protein GLIS3; AltName: Full=GLI-similar 3; AltName: Full=Zinc finger protein 515 && -	-
520207	453.66	357.89	516.59	654.38	675.48	645.19	442.71	658.35	-0.57	9.49*10^-4	1.12*10^-2	SYNE3	NC_037348.1	60265774	60379931	-	12080	protein_coding	spectrin repeat containing nuclear envelope family member 3, transcript variant X1 && Q6ZMZ3.2 RecName: Full=Nesprin-3; AltName: Full=Nuclear envelope spectrin repeat protein 3 && -	-
509111	962.17	755.28	1027.42	1477.43	1180.65	1319.64	914.96	1325.91	-0.53	9.49*10^-4	1.12*10^-2	TP53BP1	NC_037348.1	55165216	55232977	-	6110	protein_coding	tumor protein p53 binding protein 1 && Q12888.2 RecName: Full=Tumor suppressor p53-binding protein 1; Short=53BP1; Short=p53-binding protein 1; Short=p53BP1 && PF09038:Tumour suppressor p53-binding protein-1 Tudor	-
538981	1929.63	1375.29	1681.33	2976.2	1800.64	2988.61	1662.08	2588.48	-0.64	9.56*10^-4	1.13*10^-2	CTTNBP2NL	NC_037330.1	30833767	30886450	-	4487	protein_coding	CTTNBP2 N-terminal like, transcript variant X4 && Q9P2B4.2 RecName: Full=CTTNBP2 N-terminal-like protein && PF09727:Cortactin-binding protein-2	-
508141	636.17	616.43	736.48	1001.44	958.68	855.8	663.03	938.64	-0.5	9.60*10^-4	1.13*10^-2	KDM4B	NC_037334.1	19095470	19216544	-	5270	protein_coding	lysine demethylase 4B && O94953.4 RecName: Full=Lysine-specific demethylase 4B; AltName: Full=JmjC domain-containing histone demethylation protein 3B; AltName: Full=Jumonji domain-containing protein 2B && -	-
100140434	541.22	464.42	536.76	761.01	637.21	869.17	514.13	755.8	-0.56	9.74*10^-4	1.14*10^-2	ZKSCAN1	NC_037352.1	36399127	36418859	-	8911	protein_coding	zinc finger with KRAB and SCAN domains 1, transcript variant X1 && Q5R670.1 RecName: Full=Zinc finger protein with KRAB and SCAN domains 1 && PF00096:Zinc finger, C2H2 type|PF02023:SCAN domain|PF01352:KRAB box	SCAN
789183	7825.06	6294.76	9769.18	12678.4	10487.1	11422.9	7963	11529.5	-0.53	9.77*10^-4	1.14*10^-2	PIEZO1	NC_037345.1	13939776	13995891	-	8200	protein_coding	piezo type mechanosensitive ion channel component 1, transcript variant X5 && Q92508.4 RecName: Full=Piezo-type mechanosensitive ion channel component 1; AltName: Full=Membrane protein induced by beta-amyloid treatment; Short=Mib; AltName: Full=Protein FAM38A && PF15917:Piezo|PF12166:Piezo non-specific cation channel, R-Ras-binding domain	-
529876	974.84	1073.66	1078.32	1363.04	1346.17	1617.16	1042.27	1442.12	-0.47	9.89*10^-4	1.16*10^-2	WDR37	NC_037340.1	46287764	46322645	-	5241	protein_coding	WD repeat domain 37, transcript variant X2 && Q8CBE3.1 RecName: Full=WD repeat-containing protein 37 && -	-
541099	1707.02	1159.84	1782.15	2686.33	1814.03	2689.42	1549.67	2396.59	-0.63	9.99*10^-4	1.16*10^-2	MTPN	NC_037331.1	99750820	99827165	-	1331	protein_coding	myotrophin && P58546.2 RecName: Full=Myotrophin; AltName: Full=Protein V-1 >Q863Z4.3 RecName: Full=Myotrophin >Q3T0F7.3 RecName: Full=Myotrophin && PF12796:Ankyrin repeats (3 copies)	-
532572	8038.17	5632.84	9129.68	12431.2	10095.8	11061.9	7600.23	11196.3	-0.56	1.01*10^-3	1.17*10^-2	LAMC1	NC_037343.1	64062643	64183739	+	7603	protein_coding	laminin subunit gamma 1 && P02468.2 RecName: Full=Laminin subunit gamma-1; AltName: Full=Laminin B2 chain; AltName: Full=Laminin-1 subunit gamma; AltName: Full=Laminin-10 subunit gamma; AltName: Full=Laminin-11 subunit gamma; AltName: Full=Laminin-2 subunit gamma; AltName: Full=Laminin-3 subunit gamma; AltName: Full=Laminin-4 subunit gamma; AltName: Full=Laminin-6 subunit gamma; AltName: Full=Lam…	Laminin_EGF
536469	568.65	440.48	533.88	798.82	641.99	843.26	514.34	761.36	-0.57	1.01*10^-3	1.17*10^-2	WDR7	NC_037351.1	56001537	56354476	+	8261	protein_coding	WD repeat domain 7, transcript variant X1 && Q9Y4E6.2 RecName: Full=WD repeat-containing protein 7; AltName: Full=Rabconnectin-3 beta; AltName: Full=TGF-beta resistance-associated protein TRAG && -	-
505453	1003.32	605.66	1047.59	1415.39	1428.45	1257.79	885.52	1367.21	-0.63	1.01*10^-3	1.18*10^-2	CREBBP	NC_037352.1	3054344	3173379	-	8585	protein_coding	CREB binding protein && Q92793.3 RecName: Full=CREB-binding protein && PF02172:KIX domain|PF08214:Histone acetylation protein|PF02135:TAZ zinc finger|PF00439:Bromodomain|PF06001:Domain of Unknown Function (DUF902)|PF09030:Creb binding|PF00569:Zinc finger, ZZ type	KIX
528151	196.23	94.56	194.92	313.13	260.24	300.87	161.9	291.41	-0.84	1.01*10^-3	1.18*10^-2	DHX33	NC_037346.1	26092581	26105654	+	2566	protein_coding	DEAH-box helicase 33 && Q9H6R0.2 RecName: Full=Putative ATP-dependent RNA helicase DHX33; AltName: Full=DEAH box protein 33 && -	-
521780	99.17	84.98	99.86	165.78	157.87	166.31	94.67	163.32	-0.78	1.02*10^-3	1.18*10^-2	VWA5A	NC_037356.1	26921134	26950933	+	3798	protein_coding	von Willebrand factor A domain containing 5A && O00534.2 RecName: Full=von Willebrand factor A domain-containing protein 5A; AltName: Full=Breast cancer suppressor candidate 1; Short=BCSC-1; AltName: Full=Loss of heterozygosity 11 chromosomal region 2 gene A protein && PF08487:Vault protein inter-alpha-trypsin domain|PF13768:von Willebrand factor type A domain	-
515309	5210.73	4353.3	5885.13	8210.23	6192.2	7527.53	5149.72	7309.99	-0.51	1.03*10^-3	1.19*10^-2	MLEC	NC_037344.1	62933548	62948813	+	6429	protein_coding	malectin, transcript variant X1 && Q14165.1 RecName: Full=Malectin; Flags: Precursor && PF11721:Di-glucose binding within endoplasmic reticulum	-
525062	8458.07	7253.51	8922.27	12733.7	10929.2	10145.1	8211.28	11269.3	-0.46	1.03*10^-3	1.19*10^-2	TRIM29	NC_037342.1	30684679	30712261	-	5902	protein_coding	tripartite motif containing 29, transcript variant X1 && Q8R2Q0.1 RecName: Full=Tripartite motif-containing protein 29 && -	-
532067	1191.11	975.51	1117.68	1563.71	1420.8	1534.42	1094.77	1506.31	-0.46	1.04*10^-3	1.20*10^-2	COBLL1	NC_037329.1	31429854	31597850	+	6456	protein_coding	cordon-bleu WH2 repeat protein like 1, transcript variant X2 && Q53SF7.2 RecName: Full=Cordon-bleu protein-like 1 && PF09469:Cordon-bleu ubiquitin-like domain	-
511008	1434.82	1275.95	1387.5	2106.6	1624.59	1971.51	1366.09	1900.9	-0.48	1.04*10^-3	1.20*10^-2	EDEM1	NC_037349.1	21196407	21225026	-	5781	protein_coding	ER degradation enhancing alpha-mannosidase like protein 1, transcript variant X1 && Q92611.1 RecName: Full=ER degradation-enhancing alpha-mannosidase-like protein 1 && -	-
100139219	3733.7	2600.97	4523.55	5761.41	4904.39	5612.01	3619.41	5425.94	-0.58	1.04*10^-3	1.20*10^-2	MTOR	NC_037343.1	42392131	42515844	+	8704	protein_coding	mechanistic target of rapamycin kinase && P42345.1 RecName: Full=Serine/threonine-protein kinase mTOR; AltName: Full=FK506-binding protein 12-rapamycin complex-associated protein 1; AltName: Full=FKBP12-rapamycin complex-associated protein; AltName: Full=Mammalian target of rapamycin; Short=mTOR; AltName: Full=Mechanistic target of rapamycin; AltName: Full=Rapamycin and FKBP12 target 1; AltName: …	PI3_PI4_kinase
533187	777.55	535.04	619.34	1027.61	797.94	1093.99	643.97	973.18	-0.6	1.04*10^-3	1.20*10^-2	BBX	NC_037328.1	52133106	52431202	+	9899	protein_coding	BBX, HMG-box containing, transcript variant X11 && Q8WY36.1 RecName: Full=HMG box transcription factor BBX; AltName: Full=Bobby sox homolog; AltName: Full=HMG box-containing protein 2 && PF09667:Domain of unknown function (DUF2028)|PF00505:HMG (high mobility group) box	HMG_box
508378	1098.27	1065.28	1134.97	1526.88	1565.27	1378.14	1099.51	1490.1	-0.44	1.04*10^-3	1.20*10^-2	DHX58	NC_037346.1	42237042	42247612	-	2887	protein_coding	DExH-box helicase 58, transcript variant X1 && Q96C10.1 RecName: Full=Probable ATP-dependent RNA helicase DHX58; AltName: Full=Probable ATP-dependent helicase LGP2; AltName: Full=Protein D11Lgp2 homolog; AltName: Full=RIG-I-like receptor 3; Short=RLR-3; AltName: Full=RIG-I-like receptor LGP2; Short=RLR && PF00271:Helicase conserved C-terminal domain|PF04851:Type III restriction enzyme, res subuni…	Helicase_C
539919	712.14	727.75	683.67	991.74	971.12	942.72	707.85	968.53	-0.45	1.05*10^-3	1.20*10^-2	VTCN1	NC_037330.1	26011339	26074137	+	4380	protein_coding	V-set domain containing T cell activation inhibitor 1, transcript variant X1 && Q7Z7D3.1 RecName: Full=V-set domain-containing T-cell activation inhibitor 1; AltName: Full=B7 homolog 4; Short=B7-H4; AltName: Full=B7h.5; AltName: Full=Immune costimulatory protein B7-H4; AltName: Full=Protein B7S1; AltName: Full=T-cell costimulatory molecule B7x; Flags: Precursor && -	-
101903772	154.03	155.6	209.33	304.41	280.33	255.74	172.99	280.16	-0.69	1.06*10^-3	1.21*10^-2	TYSND1	NC_037355.1	26369993	26380575	-	5228	protein_coding	trypsin domain containing 1 && Q9DBA6.1 RecName: Full=Peroxisomal leader peptide-processing protease; AltName: Full=Trypsin domain-containing protein 1; Contains: RecName: Full=Peroxisomal leader peptide-processing protease, 10 kDa form; Contains: RecName: Full=Peroxisomal leader peptide-processing protease, 49 kDa form && -	-
539858	1345.15	1109.57	1096.56	1937.92	1325.12	2024.17	1183.76	1762.4	-0.57	1.06*10^-3	1.21*10^-2	RB1CC1	NC_037341.1	21492812	21533007	-	6649	protein_coding	RB1 inducible coiled-coil 1, transcript variant X1 && Q9ESK9.3 RecName: Full=RB1-inducible coiled-coil protein 1; AltName: Full=Coiled-coil-forming protein 1; AltName: Full=FAK family kinase-interacting protein of 200 kDa; Short=FIP200; AltName: Full=LaXp180 && -	-
100336872	1531.88	1224.48	1840.72	2355.75	2283.8	2011.63	1532.36	2217.06	-0.53	1.07*10^-3	1.22*10^-2	RIPOR1	NC_037345.1	35115230	35131419	+	9757	protein_coding	RHO family interacting cell polarization regulator 1, transcript variant X4 && Q6ZS17.1 RecName: Full=Protein FAM65A && PF15903:Filopodia upregulated, FAM65|PF13646:HEAT repeats	-
535046	692.09	623.61	772.01	1050.88	936.68	948.57	695.9	978.71	-0.49	1.08*10^-3	1.23*10^-2	CDH24	NC_037337.1	21801649	21812313	+	3410	protein_coding	cadherin 24 && Q6PFX6.1 RecName: Full=Cadherin-24; Flags: Precursor && -	-
512239	564.43	436.89	629.9	862.81	714.71	846.61	543.74	808.04	-0.57	1.08*10^-3	1.23*10^-2	TTC17	NC_037342.1	73461135	73588096	+	5715	protein_coding	tetratricopeptide repeat domain 17, transcript variant X1 && B5DEL3.1 RecName: Full=Tetratricopeptide repeat protein 17; Short=TPR repeat protein 17 && -	-
511951	7857.76	7064.4	9553.13	12040.5	10324.5	11519.9	8158.43	11295	-0.47	1.09*10^-3	1.23*10^-2	DDB1	NC_037356.1	39814485	39842339	-	4156	protein_coding	damage specific DNA binding protein 1 && A1A4K3.1 RecName: Full=DNA damage-binding protein 1; AltName: Full=Damage-specific DNA-binding protein 1 && PF10433:Mono-functional DNA-alkylating methyl methanesulfonate N-term|PF03178:CPSF A subunit region	-
282887	2975.15	2818.82	3088.04	4486.59	3946.67	3583.66	2960.67	4005.64	-0.44	1.09*10^-3	1.24*10^-2	MMP15	NC_037345.1	25939947	25960720	+	3739	protein_coding	matrix metallopeptidase 15 && P51511.1 RecName: Full=Matrix metalloproteinase-15; Short=MMP-15; AltName: Full=Membrane-type matrix metalloproteinase 2; Short=MT-MMP 2; Short=MTMMP2; AltName: Full=Membrane-type-2 matrix metalloproteinase; Short=MT2-MMP; Short=MT2MMP; AltName: Full=SMCP-2; Flags: Precursor && -	-
615641	487.42	513.49	410.01	646.62	672.61	702.02	470.31	673.75	-0.52	1.09*10^-3	1.24*10^-2	SPTSSA	NC_037348.1	44882512	44901702	-	1277	protein_coding	serine palmitoyltransferase small subunit A && Q969W0.2 RecName: Full=Serine palmitoyltransferase small subunit A; AltName: Full=Small subunit of serine palmitoyltransferase A; Short=ssSPTa && -	-
533440	834.52	611.64	780.65	1204.05	988.34	1036.32	742.27	1076.24	-0.53	1.09*10^-3	1.24*10^-2	TSC1	NC_037338.1	102923420	102975680	-	11924	protein_coding	TSC complex subunit 1, transcript variant X6 && Q92574.2 RecName: Full=Hamartin; AltName: Full=Tuberous sclerosis 1 protein && -	-
527934	599.25	557.78	764.33	1005.31	1005.56	814.85	640.45	941.91	-0.55	1.11*10^-3	1.25*10^-2	CORO7	NC_037352.1	3512855	3565972	-	3758	protein_coding	coronin 7, transcript variant X1 && Q0V8F1.1 RecName: Full=Coronin-7; Short=Crn7 && PF16300:Type of WD40 repeat|PF08953:Domain of unknown function (DUF1899)	-
112446050	526.45	527.85	701.91	835.66	791.25	942.72	585.41	856.54	-0.55	1.12*10^-3	1.26*10^-2	DUSP28	NC_037330.1	119951997	119956008	+	3741	protein_coding	dual specificity phosphatase 28 && Q4G0W2.1 RecName: Full=Dual specificity phosphatase 28 && -	-
533531	3180.87	2561.47	3861	5601.45	3934.23	4662.6	3201.12	4732.76	-0.56	1.13*10^-3	1.27*10^-2	SYNPO	NC_037334.1	61971828	62028913	+	8341	protein_coding	synaptopodin, transcript variant X1 && Q8N3V7.2 RecName: Full=Synaptopodin && -	-
512817	3908.84	3657.88	4297.9	5447.31	6441.92	4660.1	3954.87	5516.44	-0.48	1.13*10^-3	1.27*10^-2	ARHGAP1	NC_037342.1	76622892	76642601	-	3116	protein_coding	Rho GTPase activating protein 1, transcript variant X1 && Q07960.1 RecName: Full=Rho GTPase-activating protein 1; AltName: Full=CDC42 GTPase-activating protein; AltName: Full=GTPase-activating protein rhoGAP; AltName: Full=Rho-related small GTPase protein activator; AltName: Full=Rho-type GTPase-activating protein 1; AltName: Full=p50-RhoGAP && PF00620:RhoGAP domain|PF13716:Divergent CRAL/TRIO do…	RhoGAP
529621	1402.12	1003.04	1496.97	1973.79	2012.08	1699.9	1300.71	1895.26	-0.54	1.13*10^-3	1.27*10^-2	PRR12	NC_037345.1	56009091	56038064	+	7036	protein_coding	proline rich 12 && E9PYL2.1 RecName: Full=Proline-rich protein 12 && PF13926:Domain of unknown function (DUF4211)	-
100126828	15.83	13.17	0.96	63.01	11.48	71.87	9.98	48.79	-2.31	1.14*10^-3	1.27*10^-2	RMRP	NC_037335.1	59833115	59833395	-	281	RNase_MRP_RNA	RNA component of mitochondrial RNA processing endoribonuclease && - && -	-
789838	657.28	532.64	657.74	1003.38	766.37	911.79	615.89	893.85	-0.54	1.16*10^-3	1.29*10^-2	FBXL18	NC_037352.1	38810068	38836391	+	6330	protein_coding	F-box and leucine rich repeat protein 18 && Q96ME1.2 RecName: Full=F-box/LRR-repeat protein 18; AltName: Full=F-box and leucine-rich repeat protein 18 && -	-
327692	285.91	228.62	265.98	409.11	329.13	486.4	260.17	408.21	-0.65	1.17*10^-3	1.30*10^-2	ALDH6A1	NC_037337.1	85428041	85447786	-	4095	protein_coding	aldehyde dehydrogenase 6 family member A1, transcript variant X1 && Q07536.1 RecName: Full=Methylmalonate-semialdehyde dehydrogenase [acylating], mitochondrial; Short=MMSDH; Short=Malonate-semialdehyde dehydrogenase [acylating]; AltName: Full=Aldehyde dehydrogenase family 6 member A1; Flags: Precursor && -	-
532898	33215.1	25246.1	39064.2	50157.2	43921.4	45023.9	32508.5	46367.5	-0.51	1.18*10^-3	1.31*10^-2	TNS4	NC_037346.1	40696958	40720500	-	4424	protein_coding	tensin 4, transcript variant X2 && Q32PJ7.2 RecName: Full=Tensin-4; Flags: Precursor && PF08416:Phosphotyrosine-binding domain|PF00017:SH2 domain	SH2
100297937	1252.3	1073.66	1056.23	1649.03	1340.43	1804.37	1127.4	1597.94	-0.5	1.19*10^-3	1.31*10^-2	ADO	NC_037355.1	18928360	18933016	+	4657	protein_coding	2-aminoethanethiol dioxygenase && Q96SZ5.2 RecName: Full=2-aminoethanethiol dioxygenase; AltName: Full=Cysteamine dioxygenase && PF07847:Protein of unknown function (DUF1637)	-
617624	4353	3478.33	4789.53	6086.18	5621.01	5710.62	4206.95	5805.94	-0.46	1.19*10^-3	1.31*10^-2	SLC44A2	NC_037334.1	15097944	15130758	+	3908	protein_coding	solute carrier family 44 member 2, transcript variant X2 && A5D7H3.1 RecName: Full=Choline transporter-like protein 2; AltName: Full=Solute carrier family 44 member 2 && PF04515:Plasma-membrane choline transporter	-
532659	3644.03	3492.7	4150.03	5360.06	4635.54	5156.53	3762.25	5050.71	-0.42	1.20*10^-3	1.32*10^-2	LRRC59	NC_037346.1	36285641	36297388	+	1429	protein_coding	leucine rich repeat containing 59 && Q5E9X4.1 RecName: Full=Leucine-rich repeat-containing protein 59 && PF13855:Leucine rich repeat	-
534092	5013.44	4042.1	4802.97	7297.98	6946.13	5300.27	4619.5	6514.8	-0.5	1.20*10^-3	1.32*10^-2	DDR1	NC_037350.1	28172747	28186861	-	3697	protein_coding	discoidin domain receptor tyrosine kinase 1 && Q08345.1 RecName: Full=Epithelial discoidin domain-containing receptor 1; Short=Epithelial discoidin domain receptor 1; AltName: Full=CD167 antigen-like family member A; AltName: Full=Cell adhesion kinase; AltName: Full=Discoidin receptor tyrosine kinase; AltName: Full=HGK2; AltName: Full=Mammary carcinoma kinase 10; Short=MCK-10; AltName: Full=Prote…	Pkinase_Tyr
539905	639.34	477.58	471.46	780.4	740.54	790.61	529.46	770.52	-0.54	1.20*10^-3	1.33*10^-2	FLRT2	NC_037337.1	97153527	97261128	+	8131	protein_coding	fibronectin leucine rich transmembrane protein 2 && O43155.1 RecName: Full=Leucine-rich repeat transmembrane protein FLRT2; AltName: Full=Fibronectin-like domain-containing leucine-rich transmembrane protein 2; Flags: Precursor && PF13855:Leucine rich repeat	-
508531	347.1	399.78	370.64	555.49	567.36	491.42	372.51	538.09	-0.53	1.21*10^-3	1.33*10^-2	MLX	NC_037346.1	42643444	42650628	+	2083	protein_coding	MLX, MAX dimerization protein, transcript variant X2 && Q9UH92.2 RecName: Full=Max-like protein X; AltName: Full=Class D basic helix-loop-helix protein 13; Short=bHLHd13; AltName: Full=Max-like bHLHZip protein; AltName: Full=Protein BigMax; AltName: Full=Transcription factor-like protein 4 && PF00010:Helix-loop-helix DNA-binding domain	HLH
506751	12684.5	9343.39	16113.3	19809.6	20040.5	16733.2	12713.7	18861.1	-0.57	1.21*10^-3	1.33*10^-2	LAMA5	NC_037340.1	54887634	54939286	+	11612	protein_coding	laminin subunit alpha 5, transcript variant X1 && O15230.8 RecName: Full=Laminin subunit alpha-5; AltName: Full=Laminin-10 subunit alpha; AltName: Full=Laminin-11 subunit alpha; AltName: Full=Laminin-15 subunit alpha; Flags: Precursor && PF00052:Laminin B (Domain IV)|PF06009:Laminin Domain II|PF00053:Laminin EGF domain|PF02210:Laminin G domain|PF06008:Laminin Domain I	Laminin_G_2
510395	341.83	278.89	370.64	520.59	474.56	476.37	330.45	490.51	-0.57	1.22*10^-3	1.34*10^-2	PHF21A	NC_037342.1	75956723	76148627	-	8177	protein_coding	PHD finger protein 21A, transcript variant X27 && Q96BD5.1 RecName: Full=PHD finger protein 21A; AltName: Full=BHC80a; AltName: Full=BRAF35-HDAC complex protein BHC80 && -	-
506182	1373.63	1096.41	1104.24	1819.65	1441.85	1809.38	1191.43	1690.29	-0.5	1.22*10^-3	1.34*10^-2	TRAF3	NC_037348.1	67486958	67603394	+	6677	protein_coding	TNF receptor associated factor 3, transcript variant X1 && Q60803.2 RecName: Full=TNF receptor-associated factor 3; AltName: Full=CD40 receptor-associated factor 1; Short=CRAF1; AltName: Full=TRAFAMN && -	-
539364	246.87	216.65	194.92	343.18	454.46	277.47	219.48	358.37	-0.71	1.23*10^-3	1.35*10^-2	BTG2	NC_037343.1	1087346	1091478	+	2721	protein_coding	BTG anti-proliferation factor 2 && Q04211.1 RecName: Full=Protein BTG2; AltName: Full=BTG family member 2; AltName: Full=NGF-inducible protein TIS21 && PF07742:BTG family	-
504217	685.76	551.79	775.85	1076.08	804.64	1142.46	671.13	1007.73	-0.59	1.24*10^-3	1.35*10^-2	TNRC6C	NC_037346.1	54049054	54125317	-	8574	protein_coding	trinucleotide repeat containing 6C, transcript variant X8 && Q9HCJ0.3 RecName: Full=Trinucleotide repeat-containing gene 6C protein && -	-
514683	2538.37	2300.54	2906.56	3710.07	3355.38	3432.39	2581.82	3499.28	-0.44	1.24*10^-3	1.35*10^-2	TMEM214	NC_037338.1	72593802	72602196	-	2925	protein_coding	transmembrane protein 214, transcript variant X1 && A4FV45.1 RecName: Full=Transmembrane protein 214 && PF10151:Uncharacterised conserved protein (DUF2359)	-
538425	795.48	716.97	694.23	992.71	936.68	1173.38	735.56	1034.26	-0.49	1.24*10^-3	1.35*10^-2	CTDSPL	NC_037349.1	11308887	11433803	+	4415	protein_coding	CTD small phosphatase like, transcript variant X1 && O15194.2 RecName: Full=CTD small phosphatase-like protein; Short=CTDSP-like; AltName: Full=Carboxy-terminal domain RNA polymerase II polypeptide A small phosphatase 3; AltName: Full=NIF-like protein; AltName: Full=Nuclear LIM interactor-interacting factor 1; Short=NLI-interacting factor 1; AltName: Full=Protein YA22; Short=hYA22; AltName: Full=…	-
540683	740.62	384.22	749.92	1172.06	951.98	931.85	624.92	1018.63	-0.7	1.27*10^-3	1.37*10^-2	VPS13D	NC_037343.1	41205338	41478838	-	17268	protein_coding	vacuolar protein sorting 13 homolog D, transcript variant X6 && Q5THJ4.2 RecName: Full=Vacuolar protein sorting-associated protein 13D && -	-
618009	371.37	248.97	376.4	602.99	464.03	493.09	332.24	520.04	-0.64	1.27*10^-3	1.38*10^-2	ASAP2	NC_037338.1	88029453	88187604	-	5779	protein_coding	ArfGAP with SH3 domain, ankyrin repeat and PH domain 2, transcript variant X1 && O43150.3 RecName: Full=Arf-GAP with SH3 domain, ANK repeat and PH domain-containing protein 2; AltName: Full=Development and differentiation-enhancing factor 2; AltName: Full=Paxillin-associated protein with ARF GAP activity 3; Short=PAG3; AltName: Full=Pyk2 C-terminus-associated protein; Short=PAP && PF01412:Putativ…	PH
539679	719.52	676.28	687.51	1038.28	809.43	1158.34	694.44	1002.01	-0.53	1.28*10^-3	1.38*10^-2	KPNA1	NC_037328.1	66873469	66944339	-	5066	protein_coding	karyopherin subunit alpha 1, transcript variant X1 && A2VE08.1 RecName: Full=Importin subunit alpha-5; AltName: Full=Karyopherin subunit alpha-1; Contains: RecName: Full=Importin subunit alpha-5, N-terminally processed && PF00514:Armadillo/beta-catenin-like repeat|PF16186:Atypical Arm repeat|PF01749:Importin beta binding domain	Arm
513281	271.14	231.01	220.85	414.92	364.53	326.78	241	368.74	-0.61	1.28*10^-3	1.38*10^-2	CPM	NC_037332.1	44876569	44965428	+	6280	protein_coding	carboxypeptidase M, transcript variant X2 && Q5RFD6.1 RecName: Full=Carboxypeptidase M; Short=CPM; Flags: Precursor && -	-
533197	7510.66	6406.07	8615	11458.8	9373.45	10306.4	7510.58	10379.5	-0.47	1.28*10^-3	1.38*10^-2	HNRNPUL1	NC_037345.1	50439149	50474318	+	3882	protein_coding	heterogeneous nuclear ribonucleoprotein U like 1, transcript variant X1 && Q9BUJ2.2 RecName: Full=Heterogeneous nuclear ribonucleoprotein U-like protein 1; AltName: Full=Adenovirus early region 1B-associated protein 5; AltName: Full=E1B-55 kDa-associated protein 5; Short=E1B-AP5 && PF00622:SPRY domain|PF13671:AAA domain	SPRY
617368	240.54	136.45	193.96	348.03	322.43	279.14	190.32	316.53	-0.73	1.28*10^-3	1.38*10^-2	ECHDC3	NC_037340.1	12494254	12533520	-	9080	protein_coding	enoyl-CoA hydratase domain containing 3, transcript variant X3 && Q9D7J9.1 RecName: Full=Enoyl-CoA hydratase domain-containing protein 3, mitochondrial; Flags: Precursor && -	-
618096	445.22	399.78	497.39	738.72	686	554.1	447.46	659.61	-0.56	1.30*10^-3	1.39*10^-2	TMEM151A	NC_037356.1	44345167	44350014	+	2619	protein_coding	transmembrane protein 151A && A4IFG4.1 RecName: Full=Transmembrane protein 151B && -	-
540310	4688.49	3772.78	5144.81	6995.52	5447.84	6724.38	4535.36	6389.24	-0.49	1.30*10^-3	1.39*10^-2	ARHGAP35	NC_037345.1	53947317	54063061	+	9462	protein_coding	Rho GTPase activating protein 35, transcript variant X1 && P83509.1 RecName: Full=Rho GTPase-activating protein 35; AltName: Full=Glucocorticoid receptor DNA-binding factor 1; AltName: Full=Rho GAP p190A; Short=p190-A && -	-
523615	1044.47	980.3	1154.17	1454.17	1416.97	1429.12	1059.65	1433.42	-0.44	1.31*10^-3	1.40*10^-2	MIDN	NC_037334.1	43688889	43697845	+	3394	protein_coding	midnolin, transcript variant X1 && Q504T8.2 RecName: Full=Midnolin; AltName: Full=Midbrain nucleolar protein && -	-
518043	470.54	386.61	492.59	740.66	608.5	620.96	449.91	656.71	-0.54	1.31*10^-3	1.40*10^-2	DIP2A	NC_037328.1	146121836	146245289	+	9038	protein_coding	disco interacting protein 2 homolog A, transcript variant X1 && Q14689.2 RecName: Full=Disco-interacting protein 2 homolog A; Short=DIP2 homolog A && PF06464:DMAP1-binding Domain|PF00501:AMP-binding enzyme	AMP-binding
100337106	74.91	51.47	85.46	139.6	151.17	112.83	70.61	134.53	-0.92	1.32*10^-3	1.40*10^-2	GRID1	NC_037355.1	40404330	41089781	-	3695	protein_coding	glutamate ionotropic receptor delta type subunit 1, transcript variant X2 && Q9ULK0.2 RecName: Full=Glutamate receptor ionotropic, delta-1; Short=GluD1; Short=GluR delta-1 subunit; Flags: Precursor && PF00060:Ligand-gated ion channel|PF01094:Receptor family ligand binding region|PF10613:Ligated ion channel L-glutamate- and glycine-binding site	ANF_receptor
507464	8902.23	9417.6	8709.11	14462.2	16430.6	9280.91	9009.64	13391.2	-0.57	1.32*10^-3	1.40*10^-2	KRT15	NC_037346.1	41721537	41726453	-	1836	protein_coding	keratin 15, transcript variant X1 && O77727.1 RecName: Full=Keratin, type I cytoskeletal 15; AltName: Full=Cytokeratin-15; Short=CK-15; AltName: Full=Keratin-15; Short=K15 && PF00038:Intermediate filament protein	Filament
784219	1623.67	1372.9	2357.32	2926.75	2389.05	2745.41	1784.63	2687.07	-0.59	1.34*10^-3	1.41*10^-2	NUP214	NC_037338.1	101323324	101414693	+	7577	protein_coding	nucleoporin 214, transcript variant X3 && P35658.2 RecName: Full=Nuclear pore complex protein Nup214; AltName: Full=214 kDa nucleoporin; AltName: Full=Nucleoporin Nup214; AltName: Full=Protein CAN && -	-
510409	1580.41	1200.54	2056.77	2625.26	2306.77	2273.22	1612.57	2401.75	-0.57	1.35*10^-3	1.42*10^-2	DUOX1	NC_037337.1	65264373	65297193	-	5469	protein_coding	dual oxidase 1, transcript variant X2 && Q8HZK3.1 RecName: Full=Dual oxidase 1; Flags: Precursor && PF01794:Ferric reductase like transmembrane component|PF13499:EF-hand domain pair|PF03098:Animal haem peroxidase|PF08022:FAD-binding domain|PF08030:Ferric reductase NAD binding domain	An_peroxidase
281349	471.59	404.57	532.92	825.97	585.54	695.34	469.69	702.28	-0.58	1.35*10^-3	1.42*10^-2	NEU3	NC_037342.1	54253336	54270762	+	6125	protein_coding	neuraminidase 3, transcript variant X1 && O97859.1 RecName: Full=Sialidase-3; AltName: Full=Ganglioside sialidase; AltName: Full=Membrane sialidase; AltName: Full=N-acetyl-alpha-neuraminidase 3 && PF13088:BNR repeat-like domain	-
497204	379.81	360.28	372.56	604.93	641.03	433.75	370.88	559.91	-0.59	1.36*10^-3	1.42*10^-2	UBA7	NC_037349.1	50421018	50430082	+	3178	protein_coding	ubiquitin like modifier activating enzyme 7 && P41226.2 RecName: Full=Ubiquitin-like modifier-activating enzyme 7; Short=Ubiquitin-activating enzyme 7; AltName: Full=D8; AltName: Full=Ubiquitin-activating enzyme E1 homolog && PF16190:Ubiquitin-activating enzyme E1 FCCH domain|PF10585:Ubiquitin-activating enzyme active site|PF16191:Ubiquitin-activating enzyme E1 four-helix bundle|PF09358:Ubiquitin…	-
506115	1799.86	1414.79	2003.96	2582.6	2370.87	2361.81	1739.54	2438.43	-0.49	1.36*10^-3	1.42*10^-2	CTDSP2	NC_037332.1	55634061	55655624	+	3575	protein_coding	CTD small phosphatase 2, transcript variant X2 && O14595.2 RecName: Full=Carboxy-terminal domain RNA polymerase II polypeptide A small phosphatase 2; AltName: Full=Nuclear LIM interactor-interacting factor 2; Short=NLI-interacting factor 2; AltName: Full=Protein OS-4; AltName: Full=Small C-terminal domain phosphatase 2; AltName: Full=Small CTD phosphatase 2; Short=SCP2 && -	-
513565	146.65	117.3	159.39	240.42	183.7	302.54	141.11	242.22	-0.78	1.37*10^-3	1.43*10^-2	PLCH1	NC_037328.1	111910689	112168951	+	12168	protein_coding	phospholipase C eta 1, transcript variant X2 && Q4KWH8.1 RecName: Full=1-phosphatidylinositol 4,5-bisphosphate phosphodiesterase eta-1; AltName: Full=Phosphoinositide phospholipase C-eta-1; AltName: Full=Phospholipase C-eta-1; Short=PLC-eta-1; AltName: Full=Phospholipase C-like protein 3; Short=PLC-L3 && -	-
534290	616.13	593.69	768.17	1081.9	755.85	1141.62	659.33	993.12	-0.59	1.37*10^-3	1.43*10^-2	ANO10	NC_037349.1	15307508	15535485	-	2727	protein_coding	anoctamin 10, transcript variant X5 && Q9NW15.2 RecName: Full=Anoctamin-10; AltName: Full=Transmembrane protein 16K && PF04547:Calcium-activated chloride channel	-
541209	2960.38	2156.9	3310.8	4612.62	3598.4	4028.28	2809.36	4079.77	-0.54	1.38*10^-3	1.44*10^-2	AMOTL1	NC_037342.1	15538477	15735847	-	8586	protein_coding	angiomotin like 1, transcript variant X2 && E1BEQ5.1 RecName: Full=Angiomotin-like protein 1 && -	-
541236	1516.06	1731.99	1630.44	2308.25	2000.6	2243.97	1626.16	2184.27	-0.43	1.39*10^-3	1.44*10^-2	XBP1	NC_037344.1	68052009	68057008	-	1787	protein_coding	X-box binding protein 1, transcript variant 2 && Q3SZZ2.1 RecName: Full=X-box-binding protein 1; Short=XBP-1; Contains: RecName: Full=X-box-binding protein 1, cytoplasmic form; Contains: RecName: Full=X-box-binding protein 1, luminal form && PF07716:Basic region leucine zipper	bZIP_2
524427	1585.69	1377.69	1553.62	2046.5	1844.65	2267.37	1505.67	2052.84	-0.45	1.39*10^-3	1.45*10^-2	FERMT1	NC_037340.1	48248020	48312415	-	8446	protein_coding	fermitin family member 1, transcript variant X1 && Q9BQL6.1 RecName: Full=Fermitin family homolog 1; AltName: Full=Kindlerin; AltName: Full=Kindlin syndrome protein; AltName: Full=Kindlin-1; AltName: Full=Unc-112-related protein 1 && -	-
511045	4022.78	3535.79	4223	5746.87	4803.93	5283.56	3927.19	5278.12	-0.43	1.39*10^-3	1.45*10^-2	DCTN1	NC_037338.1	10238420	10268442	+	7023	protein_coding	dynactin subunit 1, transcript variant X4 && O08788.3 RecName: Full=Dynactin subunit 1; AltName: Full=150 kDa dynein-associated polypeptide; AltName: Full=DAP-150; Short=DP-150; AltName: Full=p150-glued && PF12455:Dynein associated protein|PF01302:CAP-Gly domain	-
506353	680.49	502.72	534.84	883.16	668.78	1106.52	572.68	886.16	-0.63	1.40*10^-3	1.45*10^-2	KNTC1	NC_037344.1	52854276	52924860	-	8367	protein_coding	kinetochore associated 1, transcript variant X1 && P50748.1 RecName: Full=Kinetochore-associated protein 1; AltName: Full=Rough deal homolog; Short=HsROD; Short=Rod; Short=hRod && -	-
414274	5615.85	4856.02	6248.09	8102.62	6974.84	7567.64	5573.32	7548.37	-0.44	1.40*10^-3	1.45*10^-2	SMARCA4	NC_037334.1	15424671	15515093	+	5828	protein_coding	SWI/SNF related, matrix associated, actin dependent regulator of chromatin, subfamily a, member 4, transcript variant X8 && P51532.2 RecName: Full=Transcription activator BRG1; AltName: Full=ATP-dependent helicase SMARCA4; AltName: Full=BRG1-associated factor 190A; Short=BAF190A; AltName: Full=Mitotic growth and transcription activator; AltName: Full=Protein BRG-1; AltName: Full=Protein brahma ho…	SNF2_N
532359	2808.45	2452.55	2970.89	4047.43	3209	4097.64	2743.96	3784.69	-0.46	1.40*10^-3	1.45*10^-2	FOXK2	NC_037346.1	50027210	50079519	-	5031	protein_coding	forkhead box K2 && Q3UCQ1.3 RecName: Full=Forkhead box protein K2; AltName: Full=Cellular transcription factor ILF-1; AltName: Full=Interleukin enhancer-binding factor 1 && -	-
515088	1662.71	1453.1	1741.82	2274.32	2046.53	2228.09	1619.21	2182.98	-0.43	1.40*10^-3	1.45*10^-2	GIT1	NC_037346.1	20828256	20843940	-	3627	protein_coding	GIT ArfGAP 1, transcript variant X2 && Q68FF6.1 RecName: Full=ARF GTPase-activating protein GIT1; Short=ARF GAP GIT1; AltName: Full=G protein-coupled receptor kinase-interactor 1; AltName: Full=GRK-interacting protein 1 && -	-
526104	488.47	481.17	405.21	692.18	550.14	808.16	458.28	683.5	-0.58	1.42*10^-3	1.46*10^-2	SIX4	NC_037337.1	72873716	72886635	-	6694	protein_coding	SIX homeobox 4, transcript variant X2 && Q9UIU6.2 RecName: Full=Homeobox protein SIX4; AltName: Full=Sine oculis homeobox homolog 4 && PF16878:Transcriptional regulator, SIX1, N-terminal SD domain|PF00046:Homeobox domain	Homeobox
535127	1259.69	969.53	1028.38	1680.05	1275.37	1742.52	1085.87	1565.98	-0.53	1.45*10^-3	1.48*10^-2	MYO6	NC_037336.1	15397783	15558548	+	8853	protein_coding	myosin VI, transcript variant X1 && Q9UM54.4 RecName: Full=Unconventional myosin-VI; AltName: Full=Unconventional myosin-6 && PF00063:Myosin head (motor domain)|PF16521:Myosin VI cargo binding domain	Myosin_head
617655	1881.09	1692.49	1870.49	2904.46	2020.69	2781.35	1814.69	2568.83	-0.5	1.45*10^-3	1.48*10^-2	C23H6orf106	NC_037350.1	8635947	8743464	-	6072	protein_coding	chromosome 23 C6orf106 homolog, transcript variant X4 && Q3TT38.2 RecName: Full=Uncharacterized protein C6orf106 homolog && -	-
509060	1660.6	1250.81	1863.77	2572.91	2097.23	2203.85	1591.73	2291.33	-0.52	1.46*10^-3	1.49*10^-2	SMARCC2	NC_037332.1	57140990	57161786	+	5706	protein_coding	SWI/SNF related, matrix associated, actin dependent regulator of chromatin subfamily c member 2 && Q8TAQ2.1 RecName: Full=SWI/SNF complex subunit SMARCC2; AltName: Full=BRG1-associated factor 170; Short=BAF170; AltName: Full=SWI/SNF complex 170 kDa subunit; AltName: Full=SWI/SNF-related matrix-associated actin-dependent regulator of chromatin subfamily C member 2 && PF00249:Myb-like DNA-binding d…	SWIRM
100141172	215.22	165.18	210.29	338.34	308.08	275.79	196.9	307.4	-0.64	1.50*10^-3	1.52*10^-2	PLEKHD1	NC_037337.1	81244335	81277887	+	3965	protein_coding	pleckstrin homology and coiled-coil domain containing D1, transcript variant X1 && A6NEE1.3 RecName: Full=Pleckstrin homology domain-containing family D member 1; Short=PH domain-containing family D member 1 && PF00169:PH domain	PH
536911	320.72	242.98	318.79	432.37	445.85	434.59	294.17	437.6	-0.57	1.51*10^-3	1.52*10^-2	RUNX2	NC_037350.1	18593752	18945540	+	7330	protein_coding	runt related transcription factor 2, transcript variant X2 && Q08775.2 RecName: Full=Runt-related transcription factor 2; AltName: Full=Acute myeloid leukemia 3 protein; AltName: Full=Core-binding factor subunit alpha-1; Short=CBF-alpha-1; AltName: Full=Oncogene AML-3; AltName: Full=Osteoblast-specific transcription factor 2; Short=OSF-2; AltName: Full=Polyomavirus enhancer-binding protein 2 alph…	Runt
522521	1164.74	1015.01	1277.08	1912.72	1456.2	1519.38	1152.28	1629.43	-0.5	1.52*10^-3	1.53*10^-2	ARHGEF18	NC_037334.1	16245914	16345940	+	7391	protein_coding	Rho/Rac guanine nucleotide exchange factor 18, transcript variant X1 && Q6ZSZ5.3 RecName: Full=Rho guanine nucleotide exchange factor 18; AltName: Full=114 kDa Rho-specific guanine nucleotide exchange factor; Short=p114-Rho-GEF; Short=p114RhoGEF; AltName: Full=Septin-associated RhoGEF; Short=SA-RhoGEF && -	-
532851	17317	13458.5	18532	26470.7	19313.3	24081.9	16435.9	23288.6	-0.5	1.53*10^-3	1.54*10^-2	LASP1	NC_037346.1	39454627	39495002	+	3827	protein_coding	LIM and SH3 protein 1 && Q3B7M5.1 RecName: Full=LIM and SH3 domain protein 1; Short=LASP-1 && -	-
513996	1456.98	1249.62	1243.47	1941.8	1536.57	2050.07	1316.69	1842.81	-0.49	1.54*10^-3	1.54*10^-2	ACOX1	NC_037346.1	55669565	55693825	+	6337	protein_coding	acyl-CoA oxidase 1, transcript variant X1 && Q3SZP5.1 RecName: Full=Peroxisomal acyl-coenzyme A oxidase 1; Short=AOX; AltName: Full=Palmitoyl-CoA oxidase && PF02770:Acyl-CoA dehydrogenase, middle domain|PF14749:Acyl-coenzyme A oxidase N-terminal|PF01756:Acyl-CoA oxidase	-
519271	2398.05	1775.08	2562.8	3633.48	2787.06	3240.17	2245.31	3220.24	-0.52	1.54*10^-3	1.54*10^-2	ERC1	NC_037332.1	107783784	108053585	+	8809	protein_coding	ELKS/RAB6-interacting/CAST family member 1, transcript variant X4 && Q99MI1.1 RecName: Full=ELKS/Rab6-interacting/CAST family member 1; Short=ERC-1; AltName: Full=CAZ-associated structural protein 2; Short=CAST2; AltName: Full=Rab6-interacting protein 2 && -	-
281791	6945.17	6475.5	7365.77	9475.36	8822.35	8776.96	6928.81	9024.89	-0.38	1.55*10^-3	1.55*10^-2	GNAI2	NC_037349.1	50099967	50120142	-	2169	protein_coding	G protein subunit alpha i2 && P04899.3 RecName: Full=Guanine nucleotide-binding protein G(i) subunit alpha-2; AltName: Full=Adenylate cyclase-inhibiting G alpha protein && -	-
538604	17.94	28.73	41.29	67.86	63.15	78.56	29.32	69.86	-1.25	1.56*10^-3	1.55*10^-2	ABI3BP	NC_037328.1	45188665	45477101	-	5967	protein_coding	ABI family member 3 binding protein && Q7Z7G0.1 RecName: Full=Target of Nesh-SH3; Short=Tarsh; AltName: Full=ABI gene family member 3-binding protein; AltName: Full=Nesh-binding protein; Short=NeshBP; Flags: Precursor && PF00041:Fibronectin type III domain	fn3
533908	3958.42	3404.12	4059.77	5713.91	4488.2	5342.06	3807.44	5181.39	-0.44	1.57*10^-3	1.56*10^-2	RPS6KA1	NC_037329.1	126574902	126612783	-	3703	protein_coding	ribosomal protein S6 kinase A1 && Q15418.2 RecName: Full=Ribosomal protein S6 kinase alpha-1; Short=S6K-alpha-1; AltName: Full=90 kDa ribosomal protein S6 kinase 1; Short=p90-RSK 1; Short=p90RSK1; Short=p90S6K; AltName: Full=MAP kinase-activated protein kinase 1a; Short=MAPK-activated protein kinase 1a; Short=MAPKAP kinase 1a; Short=MAPKAPK-1a; AltName: Full=Ribosomal S6 kinase 1; Short=RSK-1 && -	-
519566	177.24	159.19	250.61	306.34	313.82	319.25	195.68	313.14	-0.67	1.57*10^-3	1.56*10^-2	RAPGEF5	NC_037331.1	30908102	31143277	-	6882	protein_coding	Rap guanine nucleotide exchange factor 5, transcript variant X1 && Q8C0Q9.2 RecName: Full=Rap guanine nucleotide exchange factor 5; AltName: Full=Guanine nucleotide exchange factor for Rap1; AltName: Full=M-Ras-regulated Rap GEF; Short=MR-GEF && -	-
505862	59.08	87.38	83.54	164.81	111.94	148.76	76.67	141.84	-0.89	1.58*10^-3	1.57*10^-2	TMEM143	NC_037345.1	55044411	55064757	-	2392	protein_coding	transmembrane protein 143 && Q32PH2.1 RecName: Full=Transmembrane protein 143 && -	-
104975676	158.25	92.17	168.04	245.27	205.71	278.3	139.48	243.09	-0.8	1.59*10^-3	1.57*10^-2	LOC104975676	NC_037350.1	30965729	30966235	+	507	protein_coding	histone H2B type 1 && Q64478.3 RecName: Full=Histone H2B type 1-H; AltName: Full=h2B-221 && PF00125:Core histone H2A/H2B/H3/H4	Histone
536815	132.93	53.86	96.02	239.45	124.38	210.61	94.27	191.48	-1.02	1.59*10^-3	1.57*10^-2	ROBO1	NC_037328.1	26116520	27412505	-	8127	protein_coding	roundabout guidance receptor 1, transcript variant X2 && Q9Y6N7.1 RecName: Full=Roundabout homolog 1; AltName: Full=Deleted in U twenty twenty; AltName: Full=H-Robo-1; Flags: Precursor && PF00041:Fibronectin type III domain|PF07679:Immunoglobulin I-set domain	I-set
513129	2816.89	2172.46	3235.91	4064.88	3593.62	3925.48	2741.75	3861.33	-0.49	1.60*10^-3	1.58*10^-2	KIAA1217	NC_037340.1	24591905	25412646	+	12037	protein_coding	KIAA1217, transcript variant X8 && Q5T5P2.2 RecName: Full=Sickle tail protein homolog && PF03915:Actin interacting protein 3	-
534832	1741.83	1190.96	1738.94	2527.34	2063.75	2156.21	1557.25	2249.1	-0.53	1.61*10^-3	1.59*10^-2	KIF13A	NC_037350.1	39526086	39728765	+	7225	protein_coding	kinesin family member 13A, transcript variant X1 && Q9H1H9.2 RecName: Full=Kinesin-like protein KIF13A; AltName: Full=Kinesin-like protein RBKIN && -	-
616740	418.84	296.84	550.2	715.45	761.59	553.26	421.96	676.77	-0.68	1.61*10^-3	1.59*10^-2	ZMIZ1	NC_037355.1	34793969	34945125	+	8020	protein_coding	zinc finger MIZ-type containing 1, transcript variant X1 && Q9ULJ6.3 RecName: Full=Zinc finger MIZ domain-containing protein 1; AltName: Full=PIAS-like protein Zimp10; AltName: Full=Retinoic acid-induced protein 17 && -	-
511853	645.67	457.23	744.16	938.42	840.04	982	615.69	920.15	-0.58	1.64*10^-3	1.60*10^-2	TTLL4	NC_037329.1	106689306	106706020	+	3866	protein_coding	tubulin tyrosine ligase like 4 && Q14679.2 RecName: Full=Tubulin polyglutamylase TTLL4; AltName: Full=Tubulin--tyrosine ligase-like protein 4 && PF03133:Tubulin-tyrosine ligase family	TTL
531974	2230.3	1842.11	2717.39	3674.2	3007.12	2998.64	2263.27	3226.65	-0.51	1.64*10^-3	1.61*10^-2	NAV1	NC_037343.1	80630868	80807432	-	12476	protein_coding	neuron navigator 1 && Q8NEY1.2 RecName: Full=Neuron navigator 1; AltName: Full=Pore membrane and/or filament-interacting-like protein 3; AltName: Full=Steerin-1; AltName: Full=Unc-53 homolog 1; Short=unc53H1 && -	-
532923	323.89	199.89	211.25	427.53	346.35	402.83	245.01	392.23	-0.68	1.65*10^-3	1.61*10^-2	GOLGB1	NC_037328.1	66150513	66226718	-	11634	protein_coding	golgin B1, transcript variant X4 && Q14789.2 RecName: Full=Golgin subfamily B member 1; AltName: Full=372 kDa Golgi complex-associated protein; Short=GCP372; AltName: Full=Giantin; AltName: Full=Macrogolgin && -	-
767586	512.74	366.27	509.87	734.84	704.18	610.93	462.96	683.32	-0.56	1.66*10^-3	1.62*10^-2	KANK2	NC_037334.1	15601583	15628089	-	5054	protein_coding	KN motif and ankyrin repeat domains 2, transcript variant X1 && Q1LZH7.1 RecName: Full=KN motif and ankyrin repeat domain-containing protein 2; AltName: Full=Ankyrin repeat domain-containing protein 25 && -	-
525346	844.01	563.76	732.64	1078.99	911.8	1145.8	713.47	1045.53	-0.55	1.67*10^-3	1.62*10^-2	NCOA1	NC_037338.1	74447679	74666711	-	7217	protein_coding	nuclear receptor coactivator 1, transcript variant X1 && Q4PJW2.1 RecName: Full=Nuclear receptor coactivator 1; Short=NCoA-1; AltName: Full=Steroid receptor coactivator 1; Short=SRC-1 && PF00989:PAS fold|PF16665:Unstructured region on nuclear receptor coactivator protein|PF08815:Nuclear receptor coactivator|PF14598:PAS domain|PF07469:Domain of unknown function (DUF1518)|PF08832:Steroid receptor c…	DUF1518
534582	5585.26	4646.56	5681.56	7901.95	6893.51	6627.43	5304.46	7140.96	-0.43	1.68*10^-3	1.63*10^-2	NFE2L1	NC_037346.1	38420567	38434270	-	6211	protein_coding	nuclear factor, erythroid 2 like 1, transcript variant X1 && A5D7E9.1 RecName: Full=Nuclear factor erythroid 2-related factor 1; Short=NF-E2-related factor 1; Short=NFE2-related factor 1; AltName: Full=Nuclear factor, erythroid derived 2, like 1 && -	-
112442296	61.19	50.27	60.49	113.43	89.94	124.53	57.32	109.3	-0.93	1.69*10^-3	1.64*10^-2	LOC112442296	NC_037345.1	36449236	36458850	-	1062	lncRNA	uncharacterized LOC112442296, transcript variant X1 && - && -	-
524868	578.15	389.01	506.99	808.52	596.07	833.23	491.38	745.94	-0.6	1.70*10^-3	1.65*10^-2	MED13	NC_037346.1	11057704	11154630	+	10573	protein_coding	mediator complex subunit 13, transcript variant X2 && Q9UHV7.3 RecName: Full=Mediator of RNA polymerase II transcription subunit 13; AltName: Full=Activator-recruited cofactor 250 kDa component; Short=ARC250; AltName: Full=Mediator complex subunit 13; AltName: Full=Thyroid hormone receptor-associated protein 1; AltName: Full=Thyroid hormone receptor-associated protein complex 240 kDa component; S…	-
784636	5844.79	5644.81	6671.54	8353.71	7388.16	8247.1	6053.71	7996.32	-0.4	1.71*10^-3	1.65*10^-2	AP2A1	NC_037345.1	56137632	56166545	+	5333	protein_coding	adaptor related protein complex 2 subunit alpha 1, transcript variant X1 && O95782.3 RecName: Full=AP-2 complex subunit alpha-1; AltName: Full=100 kDa coated vesicle protein A; AltName: Full=Adaptor protein complex AP-2 subunit alpha-1; AltName: Full=Adaptor-related protein complex 2 subunit alpha-1; AltName: Full=Alpha-adaptin A; AltName: Full=Alpha1-adaptin; AltName: Full=Clathrin assembly prot…	-
518839	1015.98	883.35	1235.79	1515.24	1509.78	1374.8	1045.04	1466.61	-0.49	1.72*10^-3	1.66*10^-2	RAB11FIP1	NC_037354.1	33116929	33151985	-	6901	protein_coding	RAB11 family interacting protein 1, transcript variant X1 && Q6WKZ4.3 RecName: Full=Rab11 family-interacting protein 1; Short=Rab11-FIP1; AltName: Full=Rab-coupling protein && PF09457:FIP domain|PF00168:C2 domain	C2
531049	3640.86	2871.48	4348.79	5711.97	4779.05	4909.15	3620.38	5133.39	-0.5	1.73*10^-3	1.66*10^-2	CLUH	NC_037346.1	23586779	23607937	-	6253	protein_coding	clustered mitochondria homolog, transcript variant X4 && O75153.2 RecName: Full=Clustered mitochondria protein homolog && PF13424:Tetratricopeptide repeat|PF15044:Mitochondrial function, CLU-N-term|PF13236:Clustered mitochondria|PF12807:Translation initiation factor eIF3 subunit 135	-
767882	17312.8	15271.9	19657.4	26227.4	20433.7	24821.5	17414	23827.5	-0.45	1.74*10^-3	1.67*10^-2	HDLBP	NC_037330.1	120423893	120482640	-	4486	protein_coding	high density lipoprotein binding protein, transcript variant X1 && Q8VDJ3.1 RecName: Full=Vigilin; AltName: Full=High density lipoprotein-binding protein; Short=HDL-binding protein && PF00013:KH domain	KH_1
538416	403.02	274.1	320.71	602.99	371.23	646.03	332.61	540.08	-0.7	1.75*10^-3	1.68*10^-2	ASCC3	NC_037336.1	49097023	49429819	+	7506	protein_coding	activating signal cointegrator 1 complex subunit 3 && E1BNG3.1 RecName: Full=Activating signal cointegrator 1 complex subunit 3 && PF00270:DEAD/DEAH box helicase|PF00271:Helicase conserved C-terminal domain|PF02889:Sec63 Brl domain	Sec63
616825	614.02	561.37	442.66	922.91	667.82	801.48	539.35	797.4	-0.56	1.76*10^-3	1.68*10^-2	STYX	NC_037337.1	11347878	11460270	-	5512	protein_coding	serine/threonine/tyrosine interacting protein, transcript variant X4 && Q5RDP3.1 RecName: Full=Serine/threonine/tyrosine-interacting protein && PF00782:Dual specificity phosphatase, catalytic domain	DSPc
281072	401.96	276.5	292.86	489.57	442.03	541.56	323.77	491.05	-0.6	1.77*10^-3	1.69*10^-2	LYST	NC_037355.1	8378030	8554343	-	13748	protein_coding	lysosomal trafficking regulator, transcript variant X5 && Q9TTK4.1 RecName: Full=Lysosomal-trafficking regulator && PF14844:PH domain associated with Beige/BEACH|PF02138:Beige/BEACH domain	Beach
538541	772.27	811.53	763.37	1007.25	1069.67	1078.94	782.39	1051.95	-0.43	1.77*10^-3	1.69*10^-2	TSPYL1	NC_037336.1	34430224	34433483	+	3260	protein_coding	TSPY like 1 && Q0P5N2.1 RecName: Full=Testis-specific Y-encoded-like protein 1; Short=TSPY-like protein 1 && PF00956:Nucleosome assembly protein (NAP)	-
512177	1013.87	822.3	839.22	1311.66	1067.75	1397.36	891.8	1258.92	-0.5	1.77*10^-3	1.69*10^-2	ZDHHC23	NC_037328.1	58619097	58633956	+	6053	protein_coding	zinc finger DHHC-type containing 23, transcript variant X2 && Q76IC6.2 RecName: Full=Palmitoyltransferase ZDHHC23; AltName: Full=NNOS-interacting DHHC domain-containing protein with dendritic mRNA; AltName: Full=Zinc finger DHHC domain-containing protein 23; Short=DHHC-23; Short=zDHHC23 && PF01529:DHHC palmitoyltransferase	-
531074	427.28	308.81	446.5	658.25	549.18	558.28	394.2	588.57	-0.58	1.78*10^-3	1.69*10^-2	KIF14	NC_037343.1	79236372	79285002	-	6220	protein_coding	kinesin family member 14, transcript variant X1 && Q15058.1 RecName: Full=Kinesin-like protein KIF14 && PF16183:Kinesin-associated|PF00498:FHA domain|PF00225:Kinesin motor domain	Kinesin
518806	155.09	113.71	200.68	295.68	214.32	288.33	156.49	266.11	-0.76	1.80*10^-3	1.71*10^-2	FBXL7	NC_037347.1	57226263	57707480	-	4345	protein_coding	F-box and leucine rich repeat protein 7 && Q9UJT9.1 RecName: Full=F-box/LRR-repeat protein 7; AltName: Full=F-box and leucine-rich repeat protein 7; AltName: Full=F-box protein FBL6/FBL7 && -	-
510014	310.17	208.27	180.52	392.63	315.73	432.91	232.99	380.42	-0.71	1.80*10^-3	1.71*10^-2	LMBRD2	NC_037347.1	38088715	38140880	+	8426	protein_coding	LMBR1 domain containing 2, transcript variant X1 && Q68DH5.1 RecName: Full=LMBR1 domain-containing protein 2 && PF04791:LMBR1-like membrane protein	-
107131289	105.5	49.07	147.87	186.13	181.79	231.5	100.82	199.81	-0.98	1.80*10^-3	1.71*10^-2	LOC107131289	NC_037328.1	157572781	157640967	-	2419	pseudogene	- && A2RRP1.2 RecName: Full=Neuroblastoma-amplified sequence; AltName: Full=Neuroblastoma-amplified gene protein && -	-
515148	27.43	28.73	34.57	79.49	60.28	62.68	30.24	67.48	-1.15	1.81*10^-3	1.71*10^-2	GPR173	NC_037357.1	90534206	90558458	+	5354	protein_coding	G protein-coupled receptor 173, transcript variant X2 && Q5E9H8.1 RecName: Full=Probable G-protein coupled receptor 173 && -	-
514448	1727.06	1712.83	1819.6	2506.02	2024.52	2603.34	1753.16	2377.96	-0.44	1.81*10^-3	1.71*10^-2	LPIN2	NC_037351.1	37138136	37214298	-	6374	protein_coding	lipin 2, transcript variant X7 && Q92539.1 RecName: Full=Phosphatidate phosphatase LPIN2; AltName: Full=Lipin-2 && -	-
617265	279.58	140.04	261.18	404.26	361.66	368.56	226.93	378.16	-0.73	1.82*10^-3	1.72*10^-2	SETBP1	NC_037351.1	44277553	44686107	+	10777	protein_coding	SET binding protein 1, transcript variant X1 && Q9Y6X0.3 RecName: Full=SET-binding protein; Short=SEB && -	-
281439	4548.18	3362.23	5206.26	6738.61	6383.55	5562.7	4372.22	6228.29	-0.51	1.84*10^-3	1.73*10^-2	DAG1	NC_037349.1	50614127	50665329	-	6082	protein_coding	dystroglycan 1, transcript variant X4 && O18738.1 RecName: Full=Dystroglycan; AltName: Full=Dystrophin-associated glycoprotein 1; Contains: RecName: Full=Alpha-dystroglycan; Short=Alpha-DG; Contains: RecName: Full=Beta-dystroglycan; Short=Beta-DG; Flags: Precursor && -	-
536654	166.69	102.94	145.95	235.58	176.05	329.28	138.53	246.97	-0.83	1.85*10^-3	1.74*10^-2	GNAQ	NC_037335.1	53685191	53995695	-	1944	protein_coding	G protein subunit alpha q && Q28294.2 RecName: Full=Guanine nucleotide-binding protein G(q) subunit alpha; AltName: Full=Guanine nucleotide-binding protein alpha-q >Q2PKF4.3 RecName: Full=Guanine nucleotide-binding protein G(q) subunit alpha; AltName: Full=Guanine nucleotide-binding protein alpha-q >P50148.4 RecName: Full=Guanine nucleotide-binding protein G(q) subunit alpha; AltName: Full=Guanin…	G-alpha
539986	591.86	372.25	555	874.44	660.17	773.9	506.37	769.5	-0.6	1.87*10^-3	1.76*10^-2	BTBD11	NC_037332.1	70577529	70909798	+	5847	protein_coding	BTB domain containing 11, transcript variant X1 && A6QL63.3 RecName: Full=Ankyrin repeat and BTB/POZ domain-containing protein BTBD11; AltName: Full=BTB/POZ domain-containing protein 11 && PF00023:Ankyrin repeat|PF12796:Ankyrin repeats (3 copies)|PF00651:BTB/POZ domain	BTB
508048	1471.75	1286.72	1423.03	2046.5	1653.29	1979.04	1393.83	1892.94	-0.44	1.88*10^-3	1.76*10^-2	PIGQ	NC_037352.1	497149	512238	+	5119	protein_coding	phosphatidylinositol glycan anchor biosynthesis class Q, transcript variant X5 && Q9QYT7.3 RecName: Full=Phosphatidylinositol N-acetylglucosaminyltransferase subunit Q; AltName: Full=MGpi1p; AltName: Full=N-acetylglucosamyl transferase component GPI1; AltName: Full=Phosphatidylinositol-glycan biosynthesis class Q protein; Short=PIG-Q && PF05024:N-acetylglucosaminyl transferase component (Gpi1)	-
523644	1551.93	1158.65	1811.92	2248.14	2077.14	2130.31	1507.5	2151.86	-0.51	1.88*10^-3	1.76*10^-2	SHROOM2	NC_037357.1	133140664	133282727	-	8123	protein_coding	shroom family member 2, transcript variant X3 && Q13796.1 RecName: Full=Protein Shroom2; AltName: Full=Apical-like protein; AltName: Full=Protein APXL && -	-
101906230	426.23	299.24	399.45	606.87	466.9	627.64	374.97	567.14	-0.6	1.88*10^-3	1.76*10^-2	LOC101906230	NC_037344.1	45030945	45043941	-	5078	transcribed_pseudogene	putative tRNA (cytidine(32)/guanosine(34)-2'-O)-methyltransferase pseudogene && Q9UET6.2 RecName: Full=Putative tRNA (cytidine(32)/guanosine(34)-2'-O)-methyltransferase; AltName: Full=2'-O-ribose RNA methyltransferase TRM7 homolog; AltName: Full=Protein ftsJ homolog 1 && -	-
614042	2232.41	2039.6	2457.18	3033.39	3081.75	2815.61	2243.06	2976.92	-0.41	1.88*10^-3	1.76*10^-2	CDC42SE1	NC_037330.1	19726950	19734579	+	3085	protein_coding	CDC42 small effector 1 && Q9NRR8.1 RecName: Full=CDC42 small effector protein 1; AltName: Full=CDC42-binding protein SCIP1; AltName: Full=Small effector of CDC42 protein 1 >Q5BIS3.1 RecName: Full=CDC42 small effector protein 1 && -	-
540247	1838.89	1424.37	2053.89	2801.7	2178.56	2579.1	1772.38	2519.79	-0.51	1.89*10^-3	1.76*10^-2	CMTM4	NC_037345.1	34356360	34436258	-	8993	protein_coding	CKLF like MARVEL transmembrane domain containing 4, transcript variant X2 && Q8CJ61.1 RecName: Full=CKLF-like MARVEL transmembrane domain-containing protein 4; AltName: Full=Chemokine-like factor superfamily member 4 && -	-
539884	571.82	442.87	576.13	752.29	725.23	775.57	530.27	751.03	-0.5	1.89*10^-3	1.76*10^-2	RFX5	NC_037330.1	19463708	19470706	+	4216	protein_coding	regulatory factor X5, transcript variant X1 && P48382.1 RecName: Full=DNA-binding protein RFX5; AltName: Full=Regulatory factor X 5 && PF02257:RFX DNA-binding domain|PF14621:RFX5 DNA-binding domain	RFX_DNA_binding
535138	393.52	409.36	484.91	550.64	593.2	741.3	429.26	628.38	-0.55	1.89*10^-3	1.76*10^-2	PIGU	NC_037340.1	63920852	64011589	-	1668	protein_coding	phosphatidylinositol glycan anchor biosynthesis class U && Q9H490.3 RecName: Full=Phosphatidylinositol glycan anchor biosynthesis class U protein; AltName: Full=Cell division cycle protein 91-like 1; Short=Protein CDC91-like 1; AltName: Full=GPI transamidase component PIG-U && PF06728:GPI transamidase subunit PIG-U	-
539139	75.96	52.67	68.17	149.29	93.76	131.21	65.6	124.76	-0.92	1.90*10^-3	1.77*10^-2	KLF9	NC_037335.1	46587098	46611498	-	1329	protein_coding	Kruppel like factor 9 && P79288.3 RecName: Full=Krueppel-like factor 9; AltName: Full=Basic transcription element-binding protein 1; Short=BTE-binding protein 1; AltName: Full=GC-box-binding protein 1; AltName: Full=Transcription factor BTEB1 && -	-
509703	4006.95	3027.08	4372.8	5607.27	5384.69	4870.7	3802.28	5287.55	-0.48	1.90*10^-3	1.77*10^-2	ADGRG1	NC_037345.1	25595290	25641532	+	5017	protein_coding	adhesion G protein-coupled receptor G1, transcript variant X1 && Q50DM6.1 RecName: Full=Adhesion G-protein coupled receptor G1; AltName: Full=G-protein coupled receptor 56; Contains: RecName: Full=ADGRG1 N-terminal fragment; Short=ADGRG1 NT; AltName: Full=GPR56 N-terminal fragment; Short=GPR56 NT; Short=GPR56(N); AltName: Full=GPR56 extracellular subunit; AltName: Full=GPR56 subunit alpha; Contai…	7tm_2
789222	531.73	329.16	641.42	904.49	684.09	801.48	500.77	796.69	-0.67	1.91*10^-3	1.78*10^-2	PRDM2	NC_037343.1	53788901	53921865	-	7471	protein_coding	PR/SET domain 2, transcript variant X3 && Q13029.3 RecName: Full=PR domain zinc finger protein 2; AltName: Full=GATA-3-binding protein G3B; AltName: Full=Lysine N-methyltransferase 8; AltName: Full=MTB-ZF; AltName: Full=MTE-binding protein; AltName: Full=PR domain-containing protein 2; AltName: Full=Retinoblastoma protein-interacting zinc finger protein; AltName: Full=Zinc finger protein RIZ && -	-
280710	1909.58	1779.86	1978.03	2606.84	2361.3	2476.3	1889.16	2481.48	-0.39	1.93*10^-3	1.79*10^-2	TNK2	NC_037328.1	70600188	70625939	-	4604	protein_coding	tyrosine kinase non receptor 2, transcript variant X6 && Q17R13.1 RecName: Full=Activated CDC42 kinase 1; Short=ACK-1; AltName: Full=Activated CDC42 kinase 2; AltName: Full=Tyrosine kinase non-receptor protein 2 && PF14604:Variant SH3 domain|PF07714:Protein tyrosine kinase|PF09027:GTPase binding|PF11555:EGFR receptor inhibitor Mig-6	Pkinase_Tyr
522967	10552.3	7953.73	11359.3	15754.5	12974.7	12962.4	9955.1	13897.2	-0.48	1.94*10^-3	1.80*10^-2	MYO1D	NC_037346.1	17330824	17691005	+	5249	protein_coding	myosin ID && Q17R14.1 RecName: Full=Unconventional myosin-Id && -	-
508704	1059.24	937.21	1079.28	1512.33	1327.99	1321.31	1025.24	1387.21	-0.44	1.94*10^-3	1.80*10^-2	CCDC120	NC_037357.1	87136478	87152941	+	7296	protein_coding	coiled-coil domain containing 120, transcript variant X4 && Q96HB5.1 RecName: Full=Coiled-coil domain-containing protein 120 && -	-
533360	3249.45	2489.65	2569.52	3924.31	3421.4	4019.92	2769.54	3788.54	-0.45	1.95*10^-3	1.81*10^-2	ANXA7	NC_037355.1	29383313	29409000	-	5670	protein_coding	annexin A7, transcript variant X1 && Q4R5L5.1 RecName: Full=Annexin A7; AltName: Full=Annexin VII; AltName: Full=Annexin-7 && PF00191:Annexin	-
100139697	570.76	476.39	563.64	904.49	673.56	737.12	536.93	771.73	-0.52	1.97*10^-3	1.81*10^-2	IFT140	NC_037352.1	1184359	1242591	-	5340	protein_coding	intraflagellar transport 140, transcript variant X7 && Q96RY7.1 RecName: Full=Intraflagellar transport protein 140 homolog; AltName: Full=WD and tetratricopeptide repeats protein 2 && -	-
526200	3773.79	2847.54	3642.08	5172.96	3926.57	5380.51	3421.14	4826.68	-0.5	1.98*10^-3	1.82*10^-2	CRYBG1	NC_037336.1	43382430	43621200	-	7929	protein_coding	crystallin beta-gamma domain containing 1, transcript variant X1 && Q9Y4K1.3 RecName: Full=Absent in melanoma 1 protein; AltName: Full=Beta/gamma crystallin domain-containing protein 1 && PF00652:Ricin-type beta-trefoil lectin domain|PF00030:Beta/Gamma crystallin	Crystall
616704	664.66	562.57	775.85	1011.13	918.5	902.6	667.69	944.08	-0.5	1.98*10^-3	1.82*10^-2	MCC	NC_037337.1	451668	987258	+	7804	protein_coding	mutated in colorectal cancers, transcript variant X1 && P23508.2 RecName: Full=Colorectal mutant cancer protein; Short=Protein MCC && PF10506:PDZ domain of MCC-2 bdg protein for Usher syndrome|PF13499:EF-hand domain pair	-
521982	978	909.68	1034.15	1285.48	1247.63	1388.17	973.94	1307.09	-0.42	1.99*10^-3	1.83*10^-2	NBAS	NC_037338.1	82739293	83207344	+	6599	protein_coding	neuroblastoma amplified sequence && A2RRP1.2 RecName: Full=Neuroblastoma-amplified sequence; AltName: Full=Neuroblastoma-amplified gene protein && -	-
407222	1897.97	1771.49	1999.16	2959.72	2253.19	2498.03	1889.54	2570.31	-0.44	2.00*10^-3	1.83*10^-2	ST6GALNAC6	NC_037338.1	98555376	98572525	-	4921	protein_coding	ST6 N-acetylgalactosaminide alpha-2,6-sialyltransferase 6, transcript variant X6 && Q08E15.1 RecName: Full=Alpha-N-acetylgalactosaminide alpha-2,6-sialyltransferase 6; AltName: Full=GalNAc alpha-2,6-sialyltransferase VI; AltName: Full=ST6GalNAc VI; Short=ST6GalNAcVI; AltName: Full=Sialyltransferase 7F; Short=SIAT7-F && -	-
515575	335.5	238.19	442.66	623.35	591.28	432.91	338.78	549.18	-0.69	2.01*10^-3	1.84*10^-2	TPP1	NC_037342.1	46444947	46450776	+	2348	protein_coding	tripeptidyl peptidase 1 && Q0V8B6.1 RecName: Full=Tripeptidyl-peptidase 1; Short=TPP-1; AltName: Full=Tripeptidyl aminopeptidase; AltName: Full=Tripeptidyl-peptidase I; Short=TPP-I; Flags: Precursor && PF09286:Pro-kumamolisin, activation domain|PF00082:Subtilase family	Peptidase_S8
541234	2342.14	1655.38	1799.43	3060.54	2168.04	3290.32	1932.32	2839.63	-0.56	2.02*10^-3	1.85*10^-2	MYO5A	NC_037337.1	57848935	58054541	+	11905	protein_coding	myosin VA, transcript variant X1 && Q99104.2 RecName: Full=Unconventional myosin-Va; AltName: Full=Dilute myosin heavy chain, non-muscle && PF01843:DIL domain|PF00063:Myosin head (motor domain)|PF00612:IQ calmodulin-binding motif	Myosin_head
3283881	206.78	187.92	245.81	381.96	241.11	431.24	213.51	351.44	-0.72	2.03*10^-3	1.85*10^-2	ATP8	NC_006853.1	8129	8329	+	201	protein_coding	- && P03929.1 RecName: Full=ATP synthase protein 8; AltName: Full=A6L; AltName: Full=F-ATPase subunit 8 && -	-
511283	341.83	205.88	399.45	553.55	473.6	492.25	315.72	506.47	-0.68	2.04*10^-3	1.86*10^-2	ARID3A	NC_037334.1	43465805	43498751	+	3186	protein_coding	AT-rich interaction domain 3A, transcript variant X3 && Q99856.2 RecName: Full=AT-rich interactive domain-containing protein 3A; Short=ARID domain-containing protein 3A; AltName: Full=B-cell regulator of IgH transcription; Short=Bright; AltName: Full=Dead ringer-like protein 1; AltName: Full=E2F-binding protein 1 && PF01388:ARID/BRIGHT DNA binding domain	ARID
511691	4238	4104.34	4702.15	5978.57	5214.38	5945.47	4348.16	5712.81	-0.39	2.05*10^-3	1.87*10^-2	DNM2	NC_037334.1	15209078	15298846	+	4181	protein_coding	dynamin 2, transcript variant X13 && A6H7I5.1 RecName: Full=Dynamin-2 && PF01031:Dynamin central region|PF00169:PH domain|PF02212:Dynamin GTPase effector domain|PF00350:Dynamin family	PH
282183	3891.96	3346.67	3716.01	5747.84	3818.46	6280.6	3651.55	5282.3	-0.53	2.06*10^-3	1.87*10^-2	AP2B1	NC_037346.1	14649514	14757792	-	4423	protein_coding	adaptor related protein complex 2 subunit beta 1, transcript variant X6 && P63009.2 RecName: Full=AP-2 complex subunit beta; AltName: Full=AP105B; AltName: Full=Adaptor protein complex AP-2 subunit beta; AltName: Full=Adaptor-related protein complex 2 subunit beta; AltName: Full=Beta-2-adaptin; AltName: Full=Beta-adaptin; AltName: Full=Clathrin assembly protein complex 2 beta large chain; AltName…	-
533600	1093	823.5	1054.31	1553.05	1291.64	1317.96	990.27	1387.55	-0.49	2.06*10^-3	1.87*10^-2	GOLGA3	NC_037344.1	44423362	44470267	+	8167	protein_coding	golgin A3, transcript variant X6 && Q08378.2 RecName: Full=Golgin subfamily A member 3; AltName: Full=Golgi complex-associated protein of 170 kDa; Short=GCP170; AltName: Full=Golgin-160 && -	-
505848	1008.6	803.15	1137.85	1619.94	1427.5	1200.13	983.2	1415.86	-0.52	2.06*10^-3	1.87*10^-2	ELMSAN1	NC_037337.1	85124178	85196815	-	7725	protein_coding	ELM2 and Myb/SANT domain containing 1, transcript variant X2 && Q6PJG2.2 RecName: Full=ELM2 and SANT domain-containing protein 1; AltName: Full=MIDEAS && PF01448:ELM2 domain	ELM2
538553	8278.71	6790.29	10061.1	12122.9	11344.4	11209.8	8376.7	11559	-0.46	2.08*10^-3	1.88*10^-2	PRRC2A	NC_037350.1	27657893	27673005	-	6941	protein_coding	proline rich coiled-coil 2A, transcript variant X1 && Q5TM26.1 RecName: Full=Protein PRRC2A; AltName: Full=HLA-B-associated transcript 2; AltName: Full=Proline-rich and coiled-coil-containing protein 2A && PF07001:BAT2 N-terminus	-
511414	981.17	835.47	974.61	1312.63	1312.69	1164.19	930.42	1263.17	-0.44	2.08*10^-3	1.88*10^-2	PPP1R13B	NC_037348.1	68328911	68404308	-	5074	protein_coding	protein phosphatase 1 regulatory subunit 13B, transcript variant X1 && Q96KQ4.3 RecName: Full=Apoptosis-stimulating of p53 protein 1; AltName: Full=Protein phosphatase 1 regulatory subunit 13B && -	-
534599	1240.7	858.21	1592.03	1908.84	1685.82	1963.16	1230.31	1852.61	-0.59	2.08*10^-3	1.88*10^-2	OGDH	NC_037331.1	76778081	76831537	-	4048	protein_coding	oxoglutarate dehydrogenase && Q148N0.1 RecName: Full=2-oxoglutarate dehydrogenase, mitochondrial; AltName: Full=2-oxoglutarate dehydrogenase complex component E1; Short=OGDC-E1; AltName: Full=Alpha-ketoglutarate dehydrogenase; Flags: Precursor && PF02779:Transketolase, pyrimidine binding domain|PF16870:2-oxoglutarate dehydrogenase C-terminal|PF00676:Dehydrogenase E1 component|PF16078:2-oxoglutara…	-
518896	729.02	676.28	882.43	1067.36	946.24	1236.9	762.58	1083.5	-0.51	2.08*10^-3	1.88*10^-2	ADD2	NC_037338.1	13623628	13749308	+	8839	protein_coding	adducin 2, transcript variant X1 && P35612.3 RecName: Full=Beta-adducin; AltName: Full=Erythrocyte adducin subunit beta && -	-
539985	276.41	296.84	349.52	510.9	398.97	454.64	307.59	454.84	-0.56	2.08*10^-3	1.88*10^-2	GCC1	NC_037331.1	91811881	91815279	-	2328	protein_coding	GRIP and coiled-coil domain containing 1 && Q96CN9.1 RecName: Full=GRIP and coiled-coil domain-containing protein 1; AltName: Full=Golgi coiled-coil protein 1 && PF01465:GRIP domain	-
528403	2048.84	1517.73	2267.06	2938.39	2464.63	2852.39	1944.54	2751.8	-0.5	2.09*10^-3	1.89*10^-2	ANKFY1	NC_037346.1	24721921	24791388	-	7713	protein_coding	ankyrin repeat and FYVE domain containing 1, transcript variant X1 && Q9P2R3.2 RecName: Full=Rabankyrin-5; Short=Rank-5; AltName: Full=Ankyrin repeat and FYVE domain-containing protein 1; AltName: Full=Ankyrin repeats hooked to a zinc finger motif && -	-
521730	1238.59	1171.81	1167.62	1699.44	1462.9	1596.27	1192.67	1586.2	-0.41	2.11*10^-3	1.90*10^-2	EEF2K	NC_037352.1	19884886	19957077	+	5938	protein_coding	eukaryotic elongation factor 2 kinase, transcript variant X1 && O00418.2 RecName: Full=Eukaryotic elongation factor 2 kinase; Short=eEF-2 kinase; Short=eEF-2K; AltName: Full=Calcium/calmodulin-dependent eukaryotic elongation factor 2 kinase && -	-
616045	4166.26	2749.39	3601.75	5263.12	4334.16	5296.1	3505.8	4964.46	-0.5	2.11*10^-3	1.90*10^-2	DOCK9	NC_037339.1	75682616	76005537	-	9135	protein_coding	dedicator of cytokinesis 9, transcript variant X1 && Q9BZ29.2 RecName: Full=Dedicator of cytokinesis protein 9; AltName: Full=Cdc42 guanine nucleotide exchange factor zizimin-1 && PF06920:Dock homology region 2|PF00169:PH domain|PF14429:C2 domain in Dock180 and Zizimin proteins|PF11878:Domain of unknown function (DUF3398)	Ded_cyto
540245	302.79	238.19	353.36	488.6	495.61	383.61	298.11	455.94	-0.61	2.11*10^-3	1.90*10^-2	NR4A2	NC_037329.1	39888279	39906249	+	3838	protein_coding	nuclear receptor subfamily 4 group A member 2 && Q08E53.1 RecName: Full=Nuclear receptor subfamily 4 group A member 2 && -	-
788729	624.57	489.55	744.16	915.16	905.1	861.65	619.43	893.97	-0.53	2.11*10^-3	1.90*10^-2	BCL9	NC_037330.1	22002059	22098249	-	7174	protein_coding	B cell CLL/lymphoma 9, transcript variant X13 && O00512.4 RecName: Full=B-cell CLL/lymphoma 9 protein; Short=B-cell lymphoma 9 protein; Short=Bcl-9; AltName: Full=Protein legless homolog && PF11502:B-cell lymphoma 9 protein	-
788414	117.11	122.09	134.43	236.54	161.69	218.96	124.54	205.73	-0.72	2.12*10^-3	1.91*10^-2	LOC788414	NC_037329.1	136187636	136190302	+	2667	protein_coding	epithelial splicing regulatory protein 1, transcript variant X2 && Q6NXG1.2 RecName: Full=Epithelial splicing regulatory protein 1; AltName: Full=RNA-binding motif protein 35A; AltName: Full=RNA-binding protein 35A && PF14259:RNA recognition motif (a.k.a. RRM, RBD, or RNP domain)	-
513602	718.47	503.92	815.22	1083.84	980.69	936.87	679.2	1000.46	-0.56	2.13*10^-3	1.91*10^-2	HDAC6	NC_037357.1	86914896	86934092	+	4779	protein_coding	histone deacetylase 6, transcript variant X2 && Q9UBN7.2 RecName: Full=Histone deacetylase 6; Short=HD6 && PF02148:Zn-finger in ubiquitin-hydrolases and other protein|PF00850:Histone deacetylase domain	Hist_deacetyl
614816	1151.02	1236.45	1304.93	1779.9	1474.38	1720.79	1230.8	1658.36	-0.43	2.14*10^-3	1.92*10^-2	CHFR	NC_037344.1	44386430	44411465	+	3299	protein_coding	checkpoint with forkhead and ring finger domains, transcript variant X1 && Q96EP1.2 RecName: Full=E3 ubiquitin-protein ligase CHFR; AltName: Full=Checkpoint with forkhead and RING finger domains protein; AltName: Full=RING finger protein 196 && -	-
519047	641.45	614.04	791.21	1010.16	936.68	905.94	682.23	950.93	-0.48	2.14*10^-3	1.92*10^-2	CEMIP	NC_037348.1	26633915	26793961	+	7594	protein_coding	cell migration inducing hyaluronidase 1, transcript variant X2 && Q8WUJ3.2 RecName: Full=Cell migration-inducing and hyaluronan-binding protein; Flags: Precursor && -	-
513461	2942.44	2865.5	3136.05	3829.31	3721.83	4029.95	2981.33	3860.36	-0.37	2.14*10^-3	1.92*10^-2	PSMD11	NC_037346.1	17700534	17729518	-	3315	protein_coding	proteasome 26S subunit, non-ATPase 11, transcript variant X2 && O00231.3 RecName: Full=26S proteasome non-ATPase regulatory subunit 11; AltName: Full=26S proteasome regulatory subunit RPN6; AltName: Full=26S proteasome regulatory subunit S9; AltName: Full=26S proteasome regulatory subunit p44.5 >Q2KI42.3 RecName: Full=26S proteasome non-ATPase regulatory subunit 11; AltName: Full=26S proteasome r…	-
525504	32.71	51.47	69.14	121.18	97.59	93.6	51.1	104.12	-1.02	2.15*10^-3	1.92*10^-2	MST1R	NC_037349.1	50356408	50370270	+	6520	protein_coding	macrophage stimulating 1 receptor, transcript variant X3 && Q04912.2 RecName: Full=Macrophage-stimulating protein receptor; Short=MSP receptor; AltName: Full=CDw136; AltName: Full=Protein-tyrosine kinase 8; AltName: Full=p185-Ron; AltName: CD_antigen=CD136; Contains: RecName: Full=Macrophage-stimulating protein receptor alpha chain; Contains: RecName: Full=Macrophage-stimulating protein receptor …	Pkinase_Tyr
539204	3652.47	3187.48	3394.34	4759.01	4137.06	4521.36	3411.43	4472.48	-0.39	2.15*10^-3	1.92*10^-2	LRRC8D	NC_037330.1	53313187	53444422	-	3924	protein_coding	leucine rich repeat containing 8 VRAC subunit D, transcript variant X8 && Q7L1W4.1 RecName: Full=Volume-regulated anion channel subunit LRRC8D; AltName: Full=Leucine-rich repeat-containing protein 5; AltName: Full=Leucine-rich repeat-containing protein 8D && PF13855:Leucine rich repeat|PF12799:Leucine Rich repeats (2 copies)|PF12534:Pannexin-like TM region of LRRC8	-
535163	696.31	400.98	777.77	1037.31	1062.01	846.61	625.02	981.97	-0.65	2.16*10^-3	1.92*10^-2	MDN1	NC_037336.1	60406718	60550409	+	18285	protein_coding	midasin AAA ATPase 1, transcript variant X2 && Q9NU22.2 RecName: Full=Midasin; AltName: Full=MIDAS-containing protein && PF07728:AAA domain (dynein-related subfamily)	AAA_5
281295	9906.6	8081.8	11815.4	14876.1	13057	13177.1	9934.6	13703.4	-0.46	2.16*10^-3	1.92*10^-2	MAP4	NC_037349.1	51758288	51909952	+	9530	protein_coding	microtubule associated protein 4, transcript variant X13 && P36225.1 RecName: Full=Microtubule-associated protein 4; Short=MAP-4; AltName: Full=Microtubule-associated protein U; Short=MAP-U && -	-
100337091	944.24	812.73	1129.21	1509.43	1140.47	1491.8	962.06	1380.56	-0.52	2.17*10^-3	1.93*10^-2	PLCG2	NC_037345.1	8313675	8471052	+	7275	protein_coding	phospholipase C gamma 2 && P16885.4 RecName: Full=1-phosphatidylinositol 4,5-bisphosphate phosphodiesterase gamma-2; AltName: Full=Phosphoinositide phospholipase C-gamma-2; AltName: Full=Phospholipase C-IV; Short=PLC-IV; AltName: Full=Phospholipase C-gamma-2; Short=PLC-gamma-2 && PF00388:Phosphatidylinositol-specific phospholipase C, X domain|PF00387:Phosphatidylinositol-specific phospholipase C,…	PI-PLC-X
534759	706.86	427.31	796.01	1052.82	878.31	1046.35	643.4	992.49	-0.62	2.19*10^-3	1.94*10^-2	GPATCH8	NC_037346.1	44190812	44284810	-	5869	protein_coding	G-patch domain containing 8, transcript variant X1 && Q9UKJ3.2 RecName: Full=G patch domain-containing protein 8 && PF12171:Zinc-finger double-stranded RNA-binding|PF01585:G-patch domain	G-patch
784997	131.88	142.44	172.84	253.03	220.06	233.17	149.05	235.42	-0.66	2.19*10^-3	1.94*10^-2	B3GNT3	NC_037334.1	5344434	5364510	-	2433	protein_coding	UDP-GlcNAc:betaGal beta-1,3-N-acetylglucosaminyltransferase 3, transcript variant X1 && Q9Y2A9.2 RecName: Full=N-acetyllactosaminide beta-1,3-N-acetylglucosaminyltransferase 3; AltName: Full=Beta-1,3-galactosyl-O-glycosyl-glycoprotein beta-1,3-N-acetylglucosaminyltransferase; AltName: Full=Beta-1,3-galactosyltransferase 8; Short=Beta-1,3-GalTase 8; Short=Beta3Gal-T8; Short=Beta3GalT8; Short=b3Gal…	Galactosyl_T
100125221	3677.79	2459.73	4596.53	5806.01	5485.15	4753.7	3578.01	5348.29	-0.58	2.19*10^-3	1.94*10^-2	UBAP2L	NC_037330.1	16253211	16301183	-	5697	protein_coding	ubiquitin associated protein 2 like, transcript variant X3 && Q80X50.1 RecName: Full=Ubiquitin-associated protein 2-like && PF12478:Ubiquitin-associated protein 2	-
508656	3351.79	3247.32	3962.79	5015.91	4482.46	4518.02	3520.63	4672.13	-0.41	2.20*10^-3	1.94*10^-2	CD276	NC_037337.1	20490797	20522746	+	3511	protein_coding	CD276 molecule, transcript variant X1 && Q5ZPR3.1 RecName: Full=CD276 antigen; AltName: Full=4Ig-B7-H3; AltName: Full=B7 homolog 3; Short=B7-H3; AltName: Full=Costimulatory molecule; AltName: CD_antigen=CD276; Flags: Precursor && -	-
509874	732.18	603.26	915.08	1167.21	1012.26	1059.72	750.17	1079.73	-0.52	2.20*10^-3	1.94*10^-2	GTF3C1	NC_037352.1	25009630	25089841	-	7167	protein_coding	general transcription factor IIIC subunit 1 && Q12789.4 RecName: Full=General transcription factor 3C polypeptide 1; AltName: Full=TF3C-alpha; AltName: Full=TFIIIC box B-binding subunit; AltName: Full=Transcription factor IIIC 220 kDa subunit; Short=TFIIIC 220 kDa subunit; Short=TFIIIC220; AltName: Full=Transcription factor IIIC subunit alpha && -	-
536532	724.8	543.42	436.9	844.39	730.97	1022.95	568.37	866.1	-0.61	2.21*10^-3	1.94*10^-2	TAOK1	NC_037346.1	20700926	20810592	+	12102	protein_coding	TAO kinase 1, transcript variant X1 && Q5F2E8.1 RecName: Full=Serine/threonine-protein kinase TAO1; AltName: Full=Thousand and one amino acid protein 1 && PF00069:Protein kinase domain	Pkinase
282367	589.75	542.22	657.74	872.5	786.46	809.83	596.57	822.93	-0.46	2.22*10^-3	1.96*10^-2	SLC6A8	NC_037357.1	36914289	36921866	+	2331	protein_coding	solute carrier family 6 member 8 && O18875.1 RecName: Full=Sodium- and chloride-dependent creatine transporter 1; Short=CT1; Short=Creatine transporter 1; AltName: Full=Solute carrier family 6 member 8 && PF00209:Sodium:neurotransmitter symporter family	SNF
784529	685.76	517.08	782.57	1034.4	943.37	891.74	661.8	956.5	-0.53	2.23*10^-3	1.96*10^-2	BCOR	NC_037357.1	103315551	103434640	+	7326	protein_coding	BCL6 corepressor, transcript variant X2 && Q6W2J9.1 RecName: Full=BCL-6 corepressor; Short=BCoR && PF16553:BCORL-PCGF1-binding domain|PF12796:Ankyrin repeats (3 copies)|PF15808:BCL-6 co-repressor, non-ankyrin-repeat region	-
282144	23236.7	20589.9	24616.9	32768.2	27205.7	30290.6	22814.5	30088.2	-0.4	2.23*10^-3	1.96*10^-2	ATP1A1	NC_037330.1	26886570	26918899	-	3646	protein_coding	ATPase Na+/K+ transporting subunit alpha 1 && Q08DA1.1 RecName: Full=Sodium/potassium-transporting ATPase subunit alpha-1; Short=Na(+)/K(+) ATPase alpha-1 subunit; AltName: Full=Sodium pump subunit alpha-1; Flags: Precursor && -	-
540371	1870.54	1596.73	1713.01	2367.38	2121.15	2376.85	1726.76	2288.46	-0.41	2.25*10^-3	1.97*10^-2	44991	NC_037347.1	62819405	62899708	-	6647	protein_coding	membrane associated ring-CH-type finger 6 && O60337.2 RecName: Full=E3 ubiquitin-protein ligase MARCH6; AltName: Full=Doa10 homolog; AltName: Full=Membrane-associated RING finger protein 6; AltName: Full=Membrane-associated RING-CH protein VI; Short=MARCH-VI; AltName: Full=Protein TEB-4; AltName: Full=RING finger protein 176 && -	-
504472	876.72	587.7	700.95	1069.3	841	1401.54	721.79	1103.95	-0.61	2.26*10^-3	1.98*10^-2	DNAJC13	NC_037328.1	137051554	137215359	-	7811	protein_coding	DnaJ heat shock protein family (Hsp40) member C13, transcript variant X1 && O75165.5 RecName: Full=DnaJ homolog subfamily C member 13; AltName: Full=Required for receptor-mediated endocytosis 8; Short=RME-8 && PF00226:DnaJ domain|PF14237:Domain of unknown function (DUF4339)	DnaJ
286850	223.66	158	227.57	430.43	227.71	371.07	203.08	343.07	-0.75	2.26*10^-3	1.98*10^-2	GNG12	NC_037330.1	77624759	77627137	+	259	protein_coding	G protein subunit gamma 12 && Q28024.2 RecName: Full=Guanine nucleotide-binding protein G(I)/G(S)/G(O) subunit gamma-12; AltName: Full=Gamma-S1; Flags: Precursor && -	-
4053-04-17	2408.6	1834.92	2249.77	3131.31	2569.88	3253.54	2164.43	2984.91	-0.46	2.27*10^-3	1.99*10^-2	SERTAD2	NC_037338.1	63034883	63150838	-	6934	protein_coding	SERTA domain containing 2, transcript variant X4 && Q14140.1 RecName: Full=SERTA domain-containing protein 2; AltName: Full=Transcriptional regulator interacting with the PHD-bromodomain 2; Short=TRIP-Br2 && PF06031:SERTA motif	-
507819	516.96	399.78	503.15	695.09	600.85	737.12	473.3	677.69	-0.52	2.28*10^-3	1.99*10^-2	SPG11	NC_037337.1	102974519	103051098	-	7883	protein_coding	SPG11, spatacsin vesicle trafficking associated, transcript variant X3 && Q96JI7.3 RecName: Full=Spatacsin; AltName: Full=Colorectal carcinoma-associated protein; AltName: Full=Spastic paraplegia 11 protein && -	-
282147	2247.19	2091.07	2068.29	2952.93	2482.81	3113.14	2135.52	2849.63	-0.42	2.29*10^-3	1.99*10^-2	ATP6V1A	NC_037328.1	58434388	58495207	+	4463	protein_coding	ATPase H+ transporting V1 subunit A, transcript variant X1 && P31404.2 RecName: Full=V-type proton ATPase catalytic subunit A; Short=V-ATPase subunit A; AltName: Full=V-ATPase 69 kDa subunit; AltName: Full=Vacuolar proton pump subunit alpha && PF00006:ATP synthase alpha/beta family, nucleotide-binding domain|PF02874:ATP synthase alpha/beta family, beta-barrel domain|PF00306:ATP synthase alpha/bet…	ATP-synt_ab
541268	1663.76	1283.13	1816.72	2482.75	2188.13	2005.78	1587.87	2225.55	-0.49	2.29*10^-3	1.99*10^-2	DAB2IP	NC_037338.1	92474701	92688199	+	9291	protein_coding	DAB2 interacting protein, transcript variant X7 && Q5VWQ8.2 RecName: Full=Disabled homolog 2-interacting protein; Short=DAB2 interaction protein; Short=DAB2-interacting protein; AltName: Full=ASK-interacting protein 1; Short=AIP-1; AltName: Full=DOC-2/DAB-2 interactive protein && PF00616:GTPase-activator protein for Ras-like GTPase|PF12004:Domain of unknown function (DUF3498)|PF00168:C2 domain	C2
539029	214.17	161.59	240.05	371.3	275.55	323.43	205.27	323.43	-0.65	2.29*10^-3	1.99*10^-2	AMER1	NC_037357.1	96120211	96160404	+	10445	protein_coding	APC membrane recruitment protein 1, transcript variant X4 && Q5JTC6.2 RecName: Full=APC membrane recruitment protein 1; Short=Amer1; AltName: Full=Protein FAM123B; AltName: Full=Wilms tumor gene on the X chromosome protein && PF09422:WTX protein	-
514192	586.59	359.08	572.29	870.56	638.16	820.7	505.99	776.47	-0.62	2.29*10^-3	1.99*10^-2	YEATS2	NC_037328.1	83311798	83416603	-	8381	protein_coding	YEATS domain containing 2, transcript variant X12 && Q9ULM3.2 RecName: Full=YEATS domain-containing protein 2 && PF03366:YEATS family	-
782444	2553.14	2403.47	2649.22	3494.85	3184.12	3206.74	2535.28	3295.24	-0.38	2.32*10^-3	2.02*10^-2	TRIM8	NC_037353.1	23265725	23279452	+	2924	protein_coding	tripartite motif containing 8 && Q9BZR9.2 RecName: Full=Probable E3 ubiquitin-protein ligase TRIM8; AltName: Full=Glioblastoma-expressed RING finger protein; AltName: Full=RING finger protein 27; AltName: Full=Tripartite motif-containing protein 8 && PF15227:zinc finger of C3HC4-type, RING	-
509037	1259.69	1159.84	952.53	1650	1370.09	1657.28	1124.02	1559.12	-0.47	2.32*10^-3	2.02*10^-2	TMX1	NC_037337.1	44057645	44070733	+	2209	protein_coding	thioredoxin related transmembrane protein 1 && Q0Z7W6.1 RecName: Full=Thioredoxin-related transmembrane protein 1; AltName: Full=Thioredoxin domain-containing protein 1; Flags: Precursor && PF00085:Thioredoxin	-
541187	333.39	259.74	242.93	417.83	382.71	442.94	278.69	414.49	-0.57	2.33*10^-3	2.02*10^-2	ATP8B1	NC_037351.1	56867650	57019090	-	5555	protein_coding	ATPase phospholipid transporting 8B1, transcript variant X1 && O43520.3 RecName: Full=Phospholipid-transporting ATPase IC; AltName: Full=ATPase class I type 8B member 1; AltName: Full=Familial intrahepatic cholestasis type 1; AltName: Full=P4-ATPase flippase complex alpha subunit ATP8B1 && PF00122:E1-E2 ATPase|PF16212:Phospholipid-translocating P-type ATPase C-terminal|PF16209:Phospholipid-transl…	E1-E2_ATPase
613439	284.85	271.71	270.78	369.36	376.01	466.34	275.78	403.9	-0.55	2.33*10^-3	2.02*10^-2	ELF2	NC_037344.1	18474831	18574676	+	4828	protein_coding	E74 like ETS transcription factor 2, transcript variant X1 && Q15723.2 RecName: Full=ETS-related transcription factor Elf-2; AltName: Full=E74-like factor 2; AltName: Full=New ETS-related factor && PF12310:Transcription factor protein N terminal|PF00178:Ets-domain	Ets
507622	181.46	162.79	205.48	290.83	287.99	259.92	183.24	279.58	-0.61	2.33*10^-3	2.02*10^-2	FRY	NC_037339.1	28747721	29076082	-	11006	protein_coding	FRY microtubule binding protein, transcript variant X10 && Q5TBA9.1 RecName: Full=Protein furry homolog && PF14222:Cell morphogenesis N-terminal|PF14225:Cell morphogenesis C-terminal|PF14228:Cell morphogenesis central region	-
100139246	900.98	614.04	1049.51	1553.05	1128.99	1201.8	854.84	1294.61	-0.6	2.34*10^-3	2.02*10^-2	FYCO1	NC_037349.1	53326008	53404330	+	8986	protein_coding	FYVE and coiled-coil domain containing 1, transcript variant X1 && Q9BQS8.3 RecName: Full=FYVE and coiled-coil domain-containing protein 1; AltName: Full=Zinc finger FYVE domain-containing protein 7 && -	-
100848219	101.28	122.09	146.91	234.61	186.57	190.55	123.43	203.91	-0.72	2.35*10^-3	2.02*10^-2	IFT172	NC_037338.1	72195020	72232646	+	5449	protein_coding	intraflagellar transport 172 && Q6VH22.1 RecName: Full=Intraflagellar transport protein 172 homolog; AltName: Full=Protein wimple && -	-
511422	69.63	76.6	76.82	165.78	199.01	79.4	74.35	148.06	-0.99	2.35*10^-3	2.02*10^-2	COL6A1	NC_037328.1	145668730	145687976	+	4069	protein_coding	collagen type VI alpha 1 chain && P12109.3 RecName: Full=Collagen alpha-1(VI) chain; Flags: Precursor && PF00092:von Willebrand factor type A domain|PF01391:Collagen triple helix repeat (20 copies)	VWA
784795	1757.66	1345.37	2018.36	2427.49	2490.47	2248.98	1707.13	2388.98	-0.48	2.38*10^-3	2.05*10^-2	CARM1	NC_037334.1	15320456	15363656	+	3427	protein_coding	coactivator associated arginine methyltransferase 1, transcript variant X2 && Q86X55.3 RecName: Full=Histone-arginine methyltransferase CARM1; AltName: Full=Coactivator-associated arginine methyltransferase 1; AltName: Full=Protein arginine N-methyltransferase 4 && -	-
520385	2720.89	1972.57	2607.93	3478.37	3054	3504.27	2433.8	3345.55	-0.46	2.41*10^-3	2.07*10^-2	CAMSAP2	NC_037343.1	79375922	79473139	+	7048	protein_coding	calmodulin regulated spectrin associated protein family member 2, transcript variant X1 && Q08AD1.3 RecName: Full=Calmodulin-regulated spectrin-associated protein 2; AltName: Full=Calmodulin-regulated spectrin-associated protein 1-like protein 1 && -	-
511904	1664.82	1380.08	1762.95	2210.33	2086.71	2152.04	1602.61	2149.69	-0.42	2.42*10^-3	2.08*10^-2	TGOLN2	NC_037338.1	49657144	49665748	-	5591	protein_coding	trans-golgi network protein 2 && P19814.1 RecName: Full=Trans-Golgi network integral membrane protein TGN38; Flags: Precursor && -	-
519558	5807.87	4589.1	6724.35	8922.77	7606.3	7285.16	5707.11	7938.08	-0.48	2.42*10^-3	2.08*10^-2	MINK1	NC_037346.1	26489827	26536913	-	5140	protein_coding	misshapen like kinase 1, transcript variant X7 && Q8N4C8.2 RecName: Full=Misshapen-like kinase 1; AltName: Full=GCK family kinase MiNK; AltName: Full=MAPK/ERK kinase kinase kinase 6; Short=MEK kinase kinase 6; Short=MEKKK 6; AltName: Full=Misshapen/NIK-related kinase; AltName: Full=Mitogen-activated protein kinase kinase kinase kinase 6 && PF00780:CNH domain|PF00069:Protein kinase domain	Pkinase
787248	410.4	312.4	452.26	620.44	548.23	549.92	391.69	572.86	-0.55	2.42*10^-3	2.08*10^-2	SIPA1L1	NC_037337.1	82889281	83276050	+	8733	protein_coding	signal induced proliferation associated 1 like 1, transcript variant X1 && O43166.4 RecName: Full=Signal-induced proliferation-associated 1-like protein 1; Short=SIPA1-like protein 1; AltName: Full=High-risk human papilloma viruses E6 oncoproteins targeted protein 1; Short=E6-targeted protein 1 && -	-
506908	1563.53	1229.27	1548.82	2374.17	1850.39	1834.45	1447.21	2019.67	-0.48	2.42*10^-3	2.08*10^-2	CLIP2	NC_037352.1	33055928	33131011	-	5562	protein_coding	CAP-Gly domain containing linker protein 2, transcript variant X1 && O55156.1 RecName: Full=CAP-Gly domain-containing linker protein 2; AltName: Full=Cytoplasmic linker protein 115; Short=CLIP-115; AltName: Full=Cytoplasmic linker protein 2 && -	-
327666	1544.54	1454.29	1748.54	2360.6	2022.61	1998.26	1582.46	2127.15	-0.43	2.44*10^-3	2.09*10^-2	SIRPA	NC_037340.1	53198341	53240035	-	2501	protein_coding	signal regulatory protein alpha && O46631.1 RecName: Full=Tyrosine-protein phosphatase non-receptor type substrate 1; Short=SHP substrate 1; Short=SHPS-1; AltName: Full=CD172 antigen-like family member A; AltName: Full=Inhibitory receptor SHPS-1; AltName: Full=MyD-1 antigen; AltName: Full=Signal-regulatory protein alpha-1; Short=Sirp-alpha-1; AltName: CD_antigen=CD172a; Flags: Precursor && -	-
281872	2576.35	1672.14	2735.64	3744	3092.27	3291.15	2328.04	3375.81	-0.54	2.44*10^-3	2.09*10^-2	ITGA2	NC_037347.1	25972516	26081221	-	7268	protein_coding	integrin subunit alpha 2 && P53710.1 RecName: Full=Integrin alpha-2; AltName: Full=CD49 antigen-like family member B; AltName: Full=Collagen receptor; AltName: Full=Platelet membrane glycoprotein Ia; Short=GPIa; AltName: Full=VLA-2 subunit alpha; AltName: CD_antigen=CD49b; Flags: Precursor && PF00092:von Willebrand factor type A domain|PF08441:Integrin alpha|PF01839:FG-GAP repeat	VWA
530449	1461.2	1287.92	1814.8	2215.18	1950.85	2143.68	1521.3	2103.24	-0.47	2.45*10^-3	2.09*10^-2	WDR62	NC_037345.1	46717363	46769693	+	8367	protein_coding	WD repeat domain 62, transcript variant X4 && Q8HXL3.1 RecName: Full=WD repeat-containing protein 62 && -	-
507554	2144.85	1985.74	2270.9	3204.99	2585.19	2754.61	2133.83	2848.26	-0.42	2.45*10^-3	2.10*10^-2	RXRA	NC_037338.1	105021652	105114880	+	5076	protein_coding	retinoid X receptor alpha, transcript variant X3 && Q05343.1 RecName: Full=Retinoic acid receptor RXR-alpha; AltName: Full=Nuclear receptor subfamily 2 group B member 1; AltName: Full=Retinoid X receptor alpha && -	-
535699	3142.89	2431	3640.16	4762.88	4316.94	3849.43	3071.35	4309.75	-0.49	2.47*10^-3	2.11*10^-2	DLG5	NC_037355.1	33518711	33642047	-	7722	protein_coding	discs large MAGUK scaffold protein 5, transcript variant X2 && Q8TDM6.4 RecName: Full=Disks large homolog 5; AltName: Full=Discs large protein P-dlg; AltName: Full=Placenta and prostate DLG && PF00595:PDZ domain (Also known as DHR or GLGF)|PF16610:Unstructured region between two PDZ domains on Dlg5|PF04822:Takusan|PF00625:Guanylate kinase	PDZ
507996	443.11	348.31	495.47	667.95	577.89	616.78	428.96	620.87	-0.53	2.47*10^-3	2.11*10^-2	BRPF3	NC_037350.1	10118482	10154265	+	5884	protein_coding	bromodomain and PHD finger containing 3, transcript variant X2 && Q9ULD4.2 RecName: Full=Bromodomain and PHD finger-containing protein 3 && PF10513:Enhancer of polycomb-like|PF13831:PHD-finger|PF00855:PWWP domain|PF13832:PHD-zinc-finger like domain|PF00439:Bromodomain	Bromodomain
506268	508.52	464.42	636.62	829.84	690.79	779.75	536.52	766.79	-0.51	2.47*10^-3	2.11*10^-2	CNOT11	NC_037338.1	6164488	6178138	+	1981	protein_coding	CCR4-NOT transcription complex subunit 11 && Q9UKZ1.1 RecName: Full=CCR4-NOT transcription complex subunit 11 && PF10155:Uncharacterized conserved protein (DUF2363)	-
505465	799.7	738.52	769.13	1093.53	904.15	1180.07	769.12	1059.25	-0.46	2.48*10^-3	2.11*10^-2	ELP1	NC_037335.1	98473478	98536467	-	5778	protein_coding	elongator complex protein 1 && O95163.3 RecName: Full=Elongator complex protein 1; Short=ELP1; AltName: Full=IkappaB kinase complex-associated protein; Short=IKK complex-associated protein; AltName: Full=p150 && PF04762:IKI3 family	-
404084	2215.53	2129.37	2686.67	3605.37	3019.56	2936.8	2343.86	3187.24	-0.44	2.48*10^-3	2.11*10^-2	SLC4A2	NC_037331.1	113636347	113651449	+	4237	protein_coding	solute carrier family 4 member 2, transcript variant X2 && Q6SJP2.1 RecName: Full=Anion exchange protein 2; Short=AE 2; Short=Anion exchanger 2; AltName: Full=Non-erythroid band 3-like protein; AltName: Full=Solute carrier family 4 member 2 && PF07565:Band 3 cytoplasmic domain|PF00955:HCO3- transporter family	Band_3_cyto
509047	1546.65	1472.25	1545.94	2178.34	1733.66	2260.68	1521.61	2057.56	-0.44	2.49*10^-3	2.12*10^-2	TTC4	NC_037330.1	91538116	91562916	-	2683	protein_coding	tetratricopeptide repeat domain 4 && Q5EA11.2 RecName: Full=Tetratricopeptide repeat protein 4; Short=TPR repeat protein 4 && PF13414:TPR repeat	-
523030	1990.82	1387.26	2086.54	2996.55	2529.69	2307.48	1821.54	2611.24	-0.52	2.50*10^-3	2.12*10^-2	ARHGAP23	NC_037346.1	39056312	39137615	+	6358	protein_coding	Rho GTPase activating protein 23, transcript variant X3 && Q9P227.2 RecName: Full=Rho GTPase-activating protein 23; AltName: Full=Rho-type GTPase-activating protein 23 && -	-
521025	914.7	681.06	965.97	1357.22	1258.15	1051.36	853.91	1222.25	-0.52	2.51*10^-3	2.12*10^-2	ATXN1L	NC_037345.1	39234800	39245938	-	8121	protein_coding	ataxin 1 like, transcript variant X1 && P0C7T5.1 RecName: Full=Ataxin-1-like; AltName: Full=Brother of ataxin-1; Short=Brother of ATXN1 && PF08517:Ataxin-1 and HBP1 module (AXH)	-
539807	1413.72	1080.85	1448.96	2144.41	1482.99	2050.91	1314.51	1892.77	-0.53	2.51*10^-3	2.12*10^-2	ZNFX1	NC_037340.1	77348734	77375021	-	7052	protein_coding	zinc finger NFX1-type containing 1, transcript variant X1 && Q9P2E3.2 RecName: Full=NFX1-type zinc finger-containing protein 1 && PF13087:AAA domain|PF13086:AAA domain	-
523780	1036.03	731.34	877.63	1362.07	1087.84	1296.24	881.66	1248.72	-0.5	2.51*10^-3	2.12*10^-2	HS2ST1	NC_037330.1	56957632	57144996	-	9453	protein_coding	heparan sulfate 2-O-sulfotransferase 1, transcript variant X4 && Q7LGA3.1 RecName: Full=Heparan sulfate 2-O-sulfotransferase 1; Short=2-O-sulfotransferase; Short=2OST && -	-
523451	2490.89	2330.46	2466.78	3314.53	3040.61	3067.17	2429.38	3140.77	-0.37	2.52*10^-3	2.13*10^-2	TTC9	NC_037337.1	82281523	82314964	+	2407	protein_coding	tetratricopeptide repeat domain 9 && Q92623.3 RecName: Full=Tetratricopeptide repeat protein 9A; Short=TPR repeat protein 9A && PF00515:Tetratricopeptide repeat	TPR_1
524806	4472.21	4164.19	4692.55	7130.27	4788.62	6574.78	4442.98	6164.56	-0.47	2.53*10^-3	2.13*10^-2	MAPK8IP1	NC_037342.1	75918828	75938170	+	4393	protein_coding	mitogen-activated protein kinase 8 interacting protein 1 && Q9WVI9.2 RecName: Full=C-Jun-amino-terminal kinase-interacting protein 1; Short=JIP-1; Short=JNK-interacting protein 1; AltName: Full=Islet-brain-1; Short=IB-1; AltName: Full=JNK MAP kinase scaffold protein 1; AltName: Full=Mitogen-activated protein kinase 8-interacting protein 1 && PF00640:Phosphotyrosine interaction domain (PTB/PID)|PF…	PID
521217	451.55	327.96	397.53	652.44	453.51	672.77	392.35	592.91	-0.6	2.54*10^-3	2.13*10^-2	SLC12A6	NC_037337.1	28304531	28388491	+	7013	protein_coding	solute carrier family 12 member 6, transcript variant X1 && Q9UHW9.2 RecName: Full=Solute carrier family 12 member 6; AltName: Full=Electroneutral potassium-chloride cotransporter 3; AltName: Full=K-Cl cotransporter 3 && -	-
527829	829.24	666.7	915.08	1250.58	1062.01	1068.91	803.67	1127.17	-0.49	2.55*10^-3	2.14*10^-2	MAP1S	NC_037334.1	5408684	5440689	-	3320	protein_coding	microtubule associated protein 1S && A6QQ70.1 RecName: Full=Microtubule-associated protein 1S; Short=MAP-1S; Contains: RecName: Full=MAP1S heavy chain; Contains: RecName: Full=MAP1S light chain && -	-
767893	289.07	246.57	189.16	337.37	348.26	434.59	241.6	373.41	-0.63	2.56*10^-3	2.15*10^-2	AKAP9	NC_037331.1	9292157	9457868	+	13088	protein_coding	A-kinase anchoring protein 9, transcript variant X7 && Q99996.3 RecName: Full=A-kinase anchor protein 9; Short=AKAP-9; AltName: Full=A-kinase anchor protein 350 kDa; Short=AKAP 350; Short=hgAKAP 350; AltName: Full=A-kinase anchor protein 450 kDa; Short=AKAP 450; AltName: Full=AKAP 120-like protein; AltName: Full=Centrosome- and Golgi-localized PKN-associated protein; Short=CG-NAP; AltName: Full=P…	-
616724	2080.49	1805	2157.59	3202.08	2322.08	2779.68	2014.36	2767.94	-0.46	2.58*10^-3	2.16*10^-2	NIPAL3	NC_037329.1	128441766	128498997	-	5695	protein_coding	NIPA like domain containing 3, transcript variant X2 && Q6P499.1 RecName: Full=NIPA-like protein 3 && PF05653:Magnesium transporter NIPA	DUF803
781626	814.47	568.55	845.95	1110.98	1059.14	1014.59	742.99	1061.57	-0.51	2.59*10^-3	2.17*10^-2	FOXK1	NC_037352.1	39210938	39269527	-	11195	protein_coding	forkhead box K1, transcript variant X1 && P85037.1 RecName: Full=Forkhead box protein K1; AltName: Full=Myocyte nuclear factor; Short=MNF && -	-
338072	1117.26	938.41	1181.06	1503.61	1483.95	1382.32	1078.91	1456.62	-0.43	2.59*10^-3	2.17*10^-2	SMARCAL1	NC_037329.1	104420410	104473677	+	3381	protein_coding	SWI/SNF related, matrix associated, actin dependent regulator of chromatin, subfamily a like 1, transcript variant X2 && Q9TTA5.2 RecName: Full=SWI/SNF-related matrix-associated actin-dependent regulator of chromatin subfamily A-like protein 1; AltName: Full=HepA-related protein; AltName: Full=Sucrose nonfermenting protein 2-like 1 && PF07443:HepA-related protein (HARP)|PF00176:SNF2 family N-term…	SNF2_N
540026	1473.86	949.18	1588.19	2147.32	1995.82	1741.69	1337.08	1961.61	-0.55	2.61*10^-3	2.18*10^-2	ARHGEF17	NC_037342.1	52798766	52856744	+	7511	protein_coding	Rho guanine nucleotide exchange factor 17 && Q96PE2.1 RecName: Full=Rho guanine nucleotide exchange factor 17; AltName: Full=164 kDa Rho-specific guanine-nucleotide exchange factor; Short=p164-RhoGEF; Short=p164RhoGEF; AltName: Full=Tumor endothelial marker 4 && PF00621:RhoGEF domain	RhoGEF
281590	1678.53	1297.49	1974.19	2541.88	2323.99	2116.93	1650.07	2327.6	-0.5	2.63*10^-3	2.19*10^-2	ACACA	NC_037346.1	13439533	13726365	-	10293	protein_coding	acetyl-CoA carboxylase alpha, transcript variant X5 && Q9TTS3.1 RecName: Full=Acetyl-CoA carboxylase 1; Short=ACC1; AltName: Full=ACC-alpha; Includes: RecName: Full=Biotin carboxylase && -	-
508118	245.82	171.16	232.37	378.08	297.55	325.1	216.45	333.58	-0.62	2.64*10^-3	2.20*10^-2	ZBTB3	NC_037356.1	41053204	41058750	-	5112	protein_coding	zinc finger and BTB domain containing 3 && Q9H5J0.1 RecName: Full=Zinc finger and BTB domain-containing protein 3 && -	-
614598	1024.42	861.8	1105.2	1413.45	1345.22	1297.91	997.14	1352.19	-0.44	2.66*10^-3	2.21*10^-2	MAP3K6	NC_037329.1	125919485	125934060	+	5827	protein_coding	mitogen-activated protein kinase kinase kinase 6, transcript variant X1 && O95382.3 RecName: Full=Mitogen-activated protein kinase kinase kinase 6; AltName: Full=Apoptosis signal-regulating kinase 2 && -	-
528023	381.92	335.15	353.36	497.33	532.92	475.54	356.81	501.93	-0.49	2.66*10^-3	2.21*10^-2	NACC2	NC_037338.1	103515233	103598017	-	6484	protein_coding	NACC family member 2, transcript variant X1 && Q96BF6.1 RecName: Full=Nucleus accumbens-associated protein 2; Short=NAC-2; AltName: Full=BTB/POZ domain-containing protein 14A; AltName: Full=Repressor with BTB domain and BEN domain && -	-
528615	1347.26	1208.92	1248.27	1806.08	1647.55	1577.04	1268.15	1676.89	-0.4	2.68*10^-3	2.21*10^-2	DNAJA4	NC_037348.1	30653151	30669872	+	3504	protein_coding	DnaJ heat shock protein family (Hsp40) member A4 && Q8WW22.1 RecName: Full=DnaJ homolog subfamily A member 4; Flags: Precursor && -	-
508943	954.79	894.12	1098.48	1349.47	1283.03	1323.82	982.46	1318.77	-0.42	2.68*10^-3	2.21*10^-2	MAP3K3	NC_037346.1	47913100	47973785	+	4846	protein_coding	mitogen-activated protein kinase kinase kinase 3, transcript variant X2 && Q99759.2 RecName: Full=Mitogen-activated protein kinase kinase kinase 3; AltName: Full=MAPK/ERK kinase kinase 3; Short=MEK kinase 3; Short=MEKK 3 && -	-
533250	6066.34	4950.58	6656.18	8645.51	7734.51	7418.04	5891.03	7932.69	-0.43	2.69*10^-3	2.21*10^-2	ZDHHC5	NC_037342.1	80908817	80931167	+	4769	protein_coding	zinc finger DHHC-type containing 5, transcript variant X1 && E1BLT8.1 RecName: Full=Palmitoyltransferase ZDHHC5; AltName: Full=Zinc finger DHHC domain-containing protein 5; Short=DHHC-5 && -	-
785666	1245.97	812.73	1214.67	1672.29	1400.71	1636.38	1091.12	1569.79	-0.52	2.69*10^-3	2.22*10^-2	FAM208B	NC_037340.1	42956888	43022810	-	10063	protein_coding	family with sequence similarity 208 member B, transcript variant X2 && Q5VWN6.1 RecName: Full=Protein FAM208B && -	-
539541	125.55	71.82	105.62	191.95	159.78	170.49	101	174.07	-0.78	2.71*10^-3	2.22*10^-2	HIC2	NC_037344.1	72179140	72196164	+	4138	protein_coding	HIC ZBTB transcriptional repressor 2, transcript variant X2 && Q96JB3.2 RecName: Full=Hypermethylated in cancer 2 protein; Short=Hic-2; AltName: Full=HIC1-related gene on chromosome 22 protein; AltName: Full=Hic-3; AltName: Full=Zinc finger and BTB domain-containing protein 30 && PF00096:Zinc finger, C2H2 type|PF00651:BTB/POZ domain	BTB
520924	2431.81	2032.42	2612.73	3334.89	2769.84	3561.1	2358.99	3221.94	-0.45	2.71*10^-3	2.22*10^-2	NUP205	NC_037331.1	99380284	99461015	+	8222	protein_coding	nucleoporin 205 && Q92621.3 RecName: Full=Nuclear pore complex protein Nup205; AltName: Full=205 kDa nucleoporin; AltName: Full=Nucleoporin Nup205 && PF11894:Nuclear pore complex scaffold, nucleoporins 186/192/205	-
527711	537	490.75	579.97	867.65	773.07	638.51	535.91	759.74	-0.5	2.73*10^-3	2.24*10^-2	SPTB	NC_037337.1	76887137	77019210	-	10282	protein_coding	spectrin beta, erythrocytic && P11277.5 RecName: Full=Spectrin beta chain, erythrocytic; AltName: Full=Beta-I spectrin && -	-
505423	1088.78	778.02	826.74	1313.6	1132.81	1342.2	897.84	1262.87	-0.49	2.74*10^-3	2.24*10^-2	LGR4	NC_037342.1	58091974	58197387	-	5058	protein_coding	leucine rich repeat containing G protein-coupled receptor 4 && F1MLX5.3 RecName: Full=Leucine-rich repeat-containing G-protein coupled receptor 4; Flags: Precursor && PF00001:7 transmembrane receptor (rhodopsin family)|PF13855:Leucine rich repeat|PF01462:Leucine rich repeat N-terminal domain	7tm_1
107131542	2057.28	1912.73	2060.61	2620.41	2443.58	2791.38	2010.21	2618.46	-0.38	2.74*10^-3	2.24*10^-2	LOC107131542	NC_037346.1	51027551	51032222	-	4672	transcribed_pseudogene	proteasome assembly chaperone 3 pseudogene && Q2NKS3.1 RecName: Full=Proteasome assembly chaperone 3 && -	-
532401	464.21	420.13	456.1	635.96	555.88	676.95	446.81	622.93	-0.48	2.75*10^-3	2.25*10^-2	ZNF281	NC_037343.1	79114447	79121308	-	6720	protein_coding	zinc finger protein 281, transcript variant X2 && Q99LI5.1 RecName: Full=Zinc finger protein 281 && -	-
533233	879.88	587.7	702.87	1198.23	863.96	1114.88	723.49	1059.02	-0.55	2.76*10^-3	2.25*10^-2	APC	NC_037337.1	1162433	1299394	-	18075	protein_coding	APC, WNT signaling pathway regulator, transcript variant X2 && P25054.2 RecName: Full=Adenomatous polyposis coli protein; Short=Protein APC; AltName: Full=Deleted in polyposis 2.5 && -	-
514928	9343.23	8492.36	9460.95	14139.4	10403.9	12010.5	9098.84	12184.6	-0.42	2.76*10^-3	2.25*10^-2	KIF1C	NC_037346.1	26390125	26412297	-	4247	protein_coding	kinesin family member 1C, transcript variant X3 && O43896.3 RecName: Full=Kinesin-like protein KIF1C && PF00225:Kinesin motor domain|PF16183:Kinesin-associated	Kinesin
534032	1617.34	1156.25	1774.47	2397.44	2089.58	1974.86	1516.02	2153.96	-0.51	2.78*10^-3	2.27*10^-2	AFAP1	NC_037333.1	114134147	114283831	-	7897	protein_coding	actin filament associated protein 1, transcript variant X3 && Q8N556.2 RecName: Full=Actin filament-associated protein 1; AltName: Full=110 kDa actin filament-associated protein; Short=AFAP-110 && -	-
281875	4850.97	3416.09	3801.47	6258.74	4972.32	5469.93	4022.84	5567	-0.47	2.78*10^-3	2.27*10^-2	ITGAV	NC_037329.1	9640552	9749535	-	7457	protein_coding	integrin subunit alpha V, transcript variant X1 && P80746.3 RecName: Full=Integrin alpha-V; AltName: Full=Vitronectin receptor subunit alpha; AltName: CD_antigen=CD51; Contains: RecName: Full=Integrin alpha-V heavy chain; Contains: RecName: Full=Integrin alpha-V light chain; Flags: Precursor && PF01839:FG-GAP repeat|PF08441:Integrin alpha	FG-GAP
511887	10137.6	9403.23	10449	14849	11030.6	14363.9	9996.63	13414.5	-0.42	2.79*10^-3	2.27*10^-2	DGKZ	NC_037342.1	76331079	76374697	+	6545	protein_coding	diacylglycerol kinase zeta, transcript variant X8 && Q13574.3 RecName: Full=Diacylglycerol kinase zeta; Short=DAG kinase zeta; AltName: Full=Diglyceride kinase zeta; Short=DGK-zeta && -	-
514387	4667.39	3671.04	3764.98	6197.66	4255.7	7056.17	4034.47	5836.51	-0.53	2.79*10^-3	2.27*10^-2	TRIP12	NC_037329.1	117807931	117962943	-	10822	protein_coding	thyroid hormone receptor interactor 12, transcript variant X1 && F1LP64.1 RecName: Full=E3 ubiquitin-protein ligase TRIP12; AltName: Full=HECT-type E3 ubiquitin transferase TRIP12; AltName: Full=Thyroid receptor-interacting protein 12; Short=TR-interacting protein 12; Short=TRIP-12 && -	-
282871	322.84	381.83	456.1	553.55	836.21	453.81	386.92	614.53	-0.67	2.80*10^-3	2.27*10^-2	MMP9	NC_037340.1	74746991	74754302	+	2340	protein_coding	matrix metallopeptidase 9 && P52176.1 RecName: Full=Matrix metalloproteinase-9; Short=MMP-9; AltName: Full=92 kDa gelatinase; AltName: Full=92 kDa type IV collagenase; AltName: Full=Gelatinase B; Short=GELB; Flags: Precursor && PF00045:Hemopexin|PF04886:PT repeat|PF00040:Fibronectin type II domain|PF01471:Putative peptidoglycan binding domain|PF00413:Matrixin	PG_binding_1
64986878	129.77	131.66	115.23	242.36	110.03	400.32	125.55	250.9	-1	2.82*10^-3	2.29*10^-2	KEH36_t12	NC_006853.1	7229	7299	-	71	tRNA	tRNA-Ser && - && -	-
509866	573.93	355.49	689.43	1005.31	809.43	724.59	539.62	846.44	-0.65	2.87*10^-3	2.32*10^-2	HIVEP3	NC_037330.1	104109087	104674365	+	13030	protein_coding	human immunodeficiency virus type I enhancer binding protein 3, transcript variant X1 && Q5T1R4.1 RecName: Full=Transcription factor HIVEP3; AltName: Full=Human immunodeficiency virus type I enhancer-binding protein 3; AltName: Full=Kappa-B and V(D)J recombination signal sequences-binding protein; AltName: Full=Kappa-binding protein 1; Short=KBP-1; AltName: Full=Zinc finger protein ZAS3 && -	-
506433	5318.34	3525.02	6428.61	8167.57	6725.12	7493.26	5090.65	7461.99	-0.55	2.88*10^-3	2.32*10^-2	WNK1	NC_037332.1	107578417	107708129	+	9898	protein_coding	WNK lysine deficient protein kinase 1, transcript variant X8 && Q9H4A3.2 RecName: Full=Serine/threonine-protein kinase WNK1; AltName: Full=Erythrocyte 65 kDa protein; Short=p65; AltName: Full=Kinase deficient protein; AltName: Full=Protein kinase lysine-deficient 1; AltName: Full=Protein kinase with no lysine 1; Short=hWNK1 && PF00069:Protein kinase domain|PF12202:Oxidative-stress-responsive kina…	Pkinase
540613	410.4	254.95	354.32	504.11	438.2	627.64	339.89	523.32	-0.62	2.89*10^-3	2.32*10^-2	ZNF507	NC_037345.1	42860287	42903277	+	7498	protein_coding	zinc finger protein 507, transcript variant X1 && Q8TCN5.2 RecName: Full=Zinc finger protein 507 && -	-
506903	3826.54	3267.67	3933.02	5491.91	4502.55	4674.3	3675.75	4889.59	-0.41	2.90*10^-3	2.33*10^-2	GALNT6	NC_037332.1	28415028	28453482	+	3994	protein_coding	polypeptide N-acetylgalactosaminyltransferase 6, transcript variant X3 && Q5EA41.1 RecName: Full=Polypeptide N-acetylgalactosaminyltransferase 6; AltName: Full=Polypeptide GalNAc transferase 6; Short=GalNAc-T6; Short=pp-GaNTase 6; AltName: Full=Protein-UDP acetylgalactosaminyltransferase 6; AltName: Full=UDP-GalNAc:polypeptide N-acetylgalactosaminyltransferase 6 && -	-
404108	26442.9	19043.5	29455.4	39454.5	30897.9	35039.3	24980.6	35130.6	-0.49	2.92*10^-3	2.34*10^-2	MYH9	NC_037332.1	74719955	74805905	-	7392	protein_coding	myosin heavy chain 9 && P35579.4 RecName: Full=Myosin-9; AltName: Full=Cellular myosin heavy chain, type A; AltName: Full=Myosin heavy chain 9; AltName: Full=Myosin heavy chain, non-muscle IIa; AltName: Full=Non-muscle myosin heavy chain A; Short=NMMHC-A; AltName: Full=Non-muscle myosin heavy chain IIa; Short=NMMHC II-a; Short=NMMHC-IIA && -	-
512668	338.66	274.1	289.98	492.48	377.92	449.63	300.92	440.01	-0.55	2.92*10^-3	2.34*10^-2	ZSCAN29	NC_037348.1	55110519	55122625	-	5548	protein_coding	zinc finger and SCAN domain containing 29, transcript variant X1 && Q8IWY8.2 RecName: Full=Zinc finger and SCAN domain-containing protein 29; AltName: Full=Zinc finger protein 690 && -	-
535440	1433.77	840.26	1453.76	1956.34	1870.48	1689.03	1242.59	1838.62	-0.56	2.92*10^-3	2.34*10^-2	HERC2	NC_037329.1	719757	952956	-	15533	protein_coding	HECT and RLD domain containing E3 ubiquitin protein ligase 2, transcript variant X6 && O95714.2 RecName: Full=E3 ubiquitin-protein ligase HERC2; AltName: Full=HECT domain and RCC1-like domain-containing protein 2; AltName: Full=HECT-type E3 ubiquitin transferase HERC2 && PF06701:Mib_herc2|PF00173:Cytochrome b5-like Heme/Steroid binding domain|PF00632:HECT-domain (ubiquitin-transferase)|PF00569:Zi…	HECT
534496	1241.75	736.12	1166.66	1604.43	1454.29	1527.74	1048.18	1528.82	-0.54	2.94*10^-3	2.36*10^-2	MYCBP2	NC_037339.1	52149362	52420014	-	15022	protein_coding	MYC binding protein 2, E3 ubiquitin protein ligase, transcript variant X1 && O75592.3 RecName: Full=E3 ubiquitin-protein ligase MYCBP2; AltName: Full=Myc-binding protein 2; AltName: Full=Pam/highwire/rpm-1 protein; AltName: Full=Protein associated with Myc && PF08005:PHR domain|PF08239:Bacterial SH3 domain|PF13540:Regulator of chromosome condensation (RCC1) repeat|PF00415:Regulator of chromosome …	SH3_3
508907	445.22	391.4	562.68	795.91	577.89	685.31	466.43	686.37	-0.56	2.96*10^-3	2.36*10^-2	PARS2	NC_037330.1	91528218	91533096	+	3893	protein_coding	prolyl-tRNA synthetase 2, mitochondrial && Q7L3T8.1 RecName: Full=Probable proline--tRNA ligase, mitochondrial; AltName: Full=Prolyl-tRNA synthetase; Short=ProRS; Flags: Precursor && PF03129:Anticodon binding domain|PF00587:tRNA synthetase class II core domain (G, H, P, S and T)	tRNA-synt_2b
618860	591.86	513.49	533.88	825.97	599.89	993.7	546.41	806.52	-0.56	2.96*10^-3	2.36*10^-2	WDR48	NC_037349.1	12377233	12429959	+	3963	protein_coding	WD repeat domain 48 && Q32PG3.1 RecName: Full=WD repeat-containing protein 48; AltName: Full=USP1-associated factor 1 && PF11816:Domain of unknown function (DUF3337)	-
538547	799.7	555.38	691.35	1035.37	879.27	976.15	682.15	963.59	-0.5	2.96*10^-3	2.36*10^-2	MTCL1	NC_037351.1	41136397	41249110	+	6313	protein_coding	microtubule crosslinking factor 1, transcript variant X2 && Q9Y4B5.5 RecName: Full=Microtubule cross-linking factor 1; AltName: Full=Coiled-coil domain-containing protein 165; AltName: Full=PAR-1-interacting protein; AltName: Full=SOGA family member 2 && PF11365:Protein of unknown function (DUF3166)|PF14818:Domain of unknown function (DUF4482)	-
514185	1072.95	1143.09	1265.56	1554.99	1544.22	1496.81	1160.53	1532.01	-0.4	2.97*10^-3	2.36*10^-2	AMPD2	NC_037330.1	33818283	33846232	-	5390	protein_coding	adenosine monophosphate deaminase 2, transcript variant X2 && Q02356.2 RecName: Full=AMP deaminase 2; AltName: Full=AMP deaminase isoform L && PF00962:Adenosine/AMP deaminase	-
511461	557.05	421.33	570.36	857.96	638.16	743.81	516.25	746.64	-0.53	2.97*10^-3	2.36*10^-2	MKL2	NC_037352.1	12982367	13195773	+	10497	protein_coding	MKL1/myocardin like 2, transcript variant X8 && Q9ULH7.3 RecName: Full=MKL/myocardin-like protein 2; AltName: Full=Megakaryoblastic leukemia 2; AltName: Full=Myocardin-related transcription factor B; Short=MRTF-B && -	-
532244	1586.74	1140.69	1728.38	2357.69	2002.51	1943.1	1485.27	2101.1	-0.5	3.01*10^-3	2.39*10^-2	MICAL3	NC_037332.1	109159369	109316328	-	9472	protein_coding	microtubule associated monooxygenase, calponin and LIM domain containing 3, transcript variant X2 && G3MWR8.1 RecName: Full=Protein-methionine sulfoxide oxidase MICAL3; AltName: Full=Molecule interacting with CasL protein 3; Short=MICAL-3 && -	-
515582	3885.63	2999.56	3448.11	4850.13	3972.5	5286.07	3444.43	4702.9	-0.45	3.02*10^-3	2.39*10^-2	UBR5	NC_037341.1	61988332	62126918	+	10558	protein_coding	ubiquitin protein ligase E3 component n-recognin 5 && O95071.2 RecName: Full=E3 ubiquitin-protein ligase UBR5; AltName: Full=E3 ubiquitin-protein ligase, HECT domain-containing 1; AltName: Full=HECT-type E3 ubiquitin transferase UBR5; AltName: Full=Hyperplastic discs protein homolog; Short=hHYD; AltName: Full=Progestin-induced protein && PF00658:Poly-adenylate binding protein, unique domain|PF006…	HECT
511845	439.94	356.69	470.5	583.61	547.27	686.98	422.38	605.95	-0.52	3.02*10^-3	2.39*10^-2	ABL2	NC_037343.1	60454698	60558562	-	13773	protein_coding	ABL proto-oncogene 2, non-receptor tyrosine kinase, transcript variant X6 && P42684.1 RecName: Full=Abelson tyrosine-protein kinase 2; AltName: Full=Abelson murine leukemia viral oncogene homolog 2; AltName: Full=Abelson-related gene protein; AltName: Full=Tyrosine-protein kinase ARG && -	-
535992	3894.07	3418.49	4562.92	5791.46	5222.99	4929.21	3958.49	5314.55	-0.42	3.04*10^-3	2.40*10^-2	RAB11FIP5	NC_037338.1	11326303	11369717	+	6098	protein_coding	RAB11 family interacting protein 5, transcript variant X1 && Q9BXF6.1 RecName: Full=Rab11 family-interacting protein 5; Short=Rab11-FIP5; AltName: Full=Gamma-SNAP-associated factor 1; Short=Gaf-1; AltName: Full=Phosphoprotein pp75; AltName: Full=Rab11-interacting protein Rip11 && PF09457:FIP domain|PF00168:C2 domain	C2
514886	163.53	132.86	225.65	349	231.54	279.97	174.01	286.84	-0.72	3.07*10^-3	2.41*10^-2	STK4	NC_037340.1	73371418	73499630	+	3385	protein_coding	serine/threonine kinase 4, transcript variant X1 && Q5E9L6.1 RecName: Full=Serine/threonine-protein kinase 4; AltName: Full=Mammalian STE20-like protein kinase 1; Short=MST-1; AltName: Full=STE20-like kinase MST1; Contains: RecName: Full=Serine/threonine-protein kinase 4 37kDa subunit; Short=MST1/N; Contains: RecName: Full=Serine/threonine-protein kinase 4 18kDa subunit; Short=MST1/C && -	-
100337066	1691.19	1686.5	1959.79	2448.82	2206.31	2352.61	1779.16	2335.91	-0.39	3.07*10^-3	2.42*10^-2	WNT7B	NC_037332.1	116230305	116284325	-	3917	protein_coding	Wnt family member 7B, transcript variant X2 && P56706.2 RecName: Full=Protein Wnt-7b; Flags: Precursor && -	-
513776.G1	34.82	29.92	50.89	111.49	67.93	68.53	38.54	82.65	-1.09	3.08*10^-3	2.42*10^-2	FBXO32	NC_037341.1	16306194	16361061	+	1543	protein_coding	F-box protein 32 && Q2KHT6.1 RecName: Full=F-box only protein 32 && -	-
536316	2440.25	2166.48	3162.93	3883.6	3001.38	4138.59	2589.89	3674.52	-0.5	3.08*10^-3	2.42*10^-2	POLR1A	NC_037338.1	48759421	48843648	+	6053	protein_coding	RNA polymerase I subunit A && O95602.2 RecName: Full=DNA-directed RNA polymerase I subunit RPA1; Short=RNA polymerase I subunit A1; AltName: Full=A190; AltName: Full=DNA-directed RNA polymerase I largest subunit; AltName: Full=DNA-directed RNA polymerase I subunit A; AltName: Full=RNA polymerase I 194 kDa subunit; Short=RPA194 && PF04997:RNA polymerase Rpb1, domain 1|PF04983:RNA polymerase Rpb1, …	-
615857	338.66	227.42	367.76	518.65	435.33	460.49	311.28	471.49	-0.6	3.09*10^-3	2.42*10^-2	PRR11	NC_037346.1	10125434	10154207	+	2545	protein_coding	proline rich 11, transcript variant X3 && Q96HE9.1 RecName: Full=Proline-rich protein 11 && -	-
514520	378.75	281.28	407.13	489.57	549.18	515.65	355.72	518.14	-0.54	3.10*10^-3	2.42*10^-2	DOPEY2	NC_037328.1	148460234	148590945	+	7342	protein_coding	dopey family member 2, transcript variant X1 && Q9Y3R5.5 RecName: Full=Protein dopey-2 && PF04118:Dopey, N-terminal	-
787986	634.06	501.52	762.41	998.53	913.71	818.19	632.66	910.14	-0.52	3.10*10^-3	2.42*10^-2	NLGN2	NC_037346.1	27083899	27098969	+	5306	protein_coding	neuroligin 2, transcript variant X2 && Q8NFZ4.1 RecName: Full=Neuroligin-2; Flags: Precursor && -	-
506577	1302.95	898.91	1498.89	1754.7	1698.26	1862.03	1233.58	1771.66	-0.52	3.11*10^-3	2.43*10^-2	UBAP2	NC_037335.1	75335468	75454449	-	4926	protein_coding	ubiquitin associated protein 2, transcript variant X1 && Q91VX2.1 RecName: Full=Ubiquitin-associated protein 2; Short=UBAP-2; AltName: Full=Protein lingerer homolog 1; Short=mLig-1 && PF12478:Ubiquitin-associated protein 2	-
615707	1243.86	1024.59	1238.67	1683.93	1505	1509.35	1169.04	1566.09	-0.42	3.12*10^-3	2.43*10^-2	TRAPPC12	NC_037335.1	111052948	111089546	-	4005	protein_coding	trafficking protein particle complex 12, transcript variant X1 && Q8K2L8.2 RecName: Full=Trafficking protein particle complex subunit 12; AltName: Full=Tetratricopeptide repeat protein 15; Short=TPR repeat protein 15 && PF13414:TPR repeat	-
784844	2802.12	2435.79	3131.25	3852.57	3415.66	3856.11	2789.72	3708.12	-0.41	3.12*10^-3	2.43*10^-2	ELOA	NC_037329.1	129139553	129157129	-	5801	protein_coding	elongin A, transcript variant X1 && Q14241.2 RecName: Full=Transcription elongation factor B polypeptide 3; AltName: Full=Elongin 110 kDa subunit; AltName: Full=Elongin-A; Short=EloA; AltName: Full=RNA polymerase II transcription factor SIII subunit A1; AltName: Full=SIII p110 && PF08711:TFIIS helical bundle-like domain|PF06881:RNA polymerase II transcription factor SIII (Elongin) subunit A	Elongin_A
511883	1953.89	1508.16	1964.59	2529.28	2287.63	2491.35	1808.88	2436.09	-0.43	3.14*10^-3	2.45*10^-2	ANKRD13A	NC_037344.1	63266230	63300392	-	3633	protein_coding	ankyrin repeat domain 13A && Q8IZ07.3 RecName: Full=Ankyrin repeat domain-containing protein 13A; AltName: Full=Protein KE03 && PF13637:Ankyrin repeats (many copies)|PF11904:GPCR-chaperone	-
784035	313.34	274.1	305.35	468.24	432.46	381.1	297.6	427.27	-0.52	3.16*10^-3	2.46*10^-2	RNF43	NC_037346.1	9321721	9388467	-	4648	protein_coding	ring finger protein 43, transcript variant X1 && Q68DV7.1 RecName: Full=E3 ubiquitin-protein ligase RNF43; AltName: Full=RING finger protein 43; Flags: Precursor && -	-
540664	31363.5	20707.2	37531.7	48543	45682.8	37164.6	29867.5	43796.8	-0.55	3.16*10^-3	2.46*10^-2	TNC	NC_037335.1	104208978	104311440	-	8142	protein_coding	tenascin C, transcript variant X13 && Q29116.1 RecName: Full=Tenascin; Short=TN; AltName: Full=Cytotactin; AltName: Full=GMEM; AltName: Full=GP 150-225; AltName: Full=Glioma-associated-extracellular matrix antigen; AltName: Full=Hexabrachion; AltName: Full=JI; AltName: Full=Myotendinous antigen; AltName: Full=Neuronectin; AltName: Full=P230; AltName: Full=Tenascin-C; Short=TN-C; Flags: Precursor …	-
522691	1127.81	1042.54	1166.66	1545.3	1408.36	1434.97	1112.34	1462.88	-0.39	3.17*10^-3	2.46*10^-2	TTC22	NC_037330.1	91489778	91514089	+	3334	protein_coding	tetratricopeptide repeat domain 22 && Q5TAA0.1 RecName: Full=Tetratricopeptide repeat protein 22; Short=TPR repeat protein 22 && -	-
511168	631.95	544.61	915.08	1082.87	1110.81	905.11	697.22	1032.93	-0.57	3.18*10^-3	2.47*10^-2	MDC1	NC_037350.1	28304260	28318165	+	7623	protein_coding	mediator of DNA damage checkpoint 1, transcript variant X2 && Q5TM68.1 RecName: Full=Mediator of DNA damage checkpoint protein 1 && -	-
534816	2755.7	2226.33	3134.13	4140.5	3650.07	3345.47	2705.38	3712.01	-0.46	3.19*10^-3	2.47*10^-2	STIM1	NC_037342.1	51012415	51216983	-	6451	protein_coding	stromal interaction molecule 1, transcript variant X4 && Q58CP9.1 RecName: Full=Stromal interaction molecule 1; Flags: Precursor && -	-
614106	723.74	463.22	585.73	897.71	837.17	810.67	590.9	848.52	-0.52	3.23*10^-3	2.50*10^-2	TMED8	NC_037337.1	88544185	88581770	-	8977	protein_coding	transmembrane p24 trafficking protein family member 8, transcript variant X2 && Q6PL24.1 RecName: Full=Protein TMED8 && PF13897:Golgi-dynamics membrane-trafficking	-
100297155	299.62	228.62	258.3	494.42	334.87	367.73	262.18	399	-0.6	3.24*10^-3	2.50*10^-2	HMGA2	NC_037332.1	47819475	47966336	-	1437	protein_coding	high mobility group AT-hook 2 && - && -	-
505844	885.16	710.99	828.66	1164.3	1001.74	1129.09	808.27	1098.38	-0.44	3.25*10^-3	2.51*10^-2	KLHDC10	NC_037331.1	93862100	93959366	+	7111	protein_coding	kelch domain containing 10, transcript variant X1 && Q0IIC2.1 RecName: Full=Kelch domain-containing protein 10 && PF01344:Kelch motif|PF13418:Galactose oxidase, central domain	Kelch_1
508162	836.63	580.52	864.19	1192.42	953.9	1129.92	760.45	1092.08	-0.52	3.27*10^-3	2.52*10^-2	NCOA2	NC_037341.1	33834871	34120645	-	9617	protein_coding	nuclear receptor coactivator 2, transcript variant X1 && Q15596.2 RecName: Full=Nuclear receptor coactivator 2; Short=NCoA-2; AltName: Full=Class E basic helix-loop-helix protein 75; Short=bHLHe75; AltName: Full=Transcriptional intermediary factor 2; Short=hTIF2 && -	-
536508	121.33	130.47	142.11	202.61	170.3	269.11	131.3	214.01	-0.71	3.27*10^-3	2.52*10^-2	DPY19L1	NC_037331.1	61976337	62068868	+	4966	protein_coding	dpy-19 like C-mannosyltransferase 1, transcript variant X1 && Q2PZI1.1 RecName: Full=Probable C-mannosyltransferase DPY19L1; AltName: Full=Dpy-19-like protein 1; AltName: Full=Protein dpy-19 homolog 1 && PF10034:Q-cell neuroblast polarisation	-
529109	963.23	641.56	896.84	1182.72	1155.78	1180.9	833.88	1173.13	-0.49	3.28*10^-3	2.52*10^-2	MED14	NC_037357.1	102781195	102843175	+	7002	protein_coding	mediator complex subunit 14, transcript variant X1 && O60244.2 RecName: Full=Mediator of RNA polymerase II transcription subunit 14; AltName: Full=Activator-recruited cofactor 150 kDa component; Short=ARC150; AltName: Full=Cofactor required for Sp1 transcriptional activation subunit 2; Short=CRSP complex subunit 2; AltName: Full=Mediator complex subunit 14; AltName: Full=RGR1 homolog; Short=hRGR1…	-
516451	506.41	472.8	637.58	777.49	757.76	724.59	538.93	753.28	-0.48	3.29*10^-3	2.53*10^-2	ZNF592	NC_037348.1	22396855	22446777	+	5250	protein_coding	zinc finger protein 592, transcript variant X2 && Q92610.2 RecName: Full=Zinc finger protein 592 && -	-
777786	2679.74	2498.03	3064.03	3945.64	3229.09	3790.09	2747.27	3654.94	-0.41	3.33*10^-3	2.56*10^-2	ATXN7L3B	NC_037332.1	4068535	4072271	+	3737	protein_coding	ataxin 7 like 3B && Q96GX2.2 RecName: Full=Putative ataxin-7-like protein 3B && -	-
537203	1394.73	904.89	1133.05	1820.62	1387.31	1702.41	1144.22	1636.78	-0.52	3.33*10^-3	2.56*10^-2	DOCK1	NC_037353.1	46392441	46948738	+	6918	protein_coding	dedicator of cytokinesis 1, transcript variant X1 && Q14185.2 RecName: Full=Dedicator of cytokinesis protein 1; AltName: Full=180 kDa protein downstream of CRK; Short=DOCK180 && PF14429:C2 domain in Dock180 and Zizimin proteins|PF16172:DOCK N-terminus|PF14604:Variant SH3 domain|PF06920:Dock homology region 2	Ded_cyto
538584	2068.89	1401.63	2089.42	2890.89	2395.75	2536.48	1853.31	2607.7	-0.49	3.33*10^-3	2.56*10^-2	ARHGAP21	NC_037340.1	25462884	25592959	-	8182	protein_coding	Rho GTPase activating protein 21, transcript variant X5 && Q5T5U3.1 RecName: Full=Rho GTPase-activating protein 21; AltName: Full=Rho GTPase-activating protein 10; AltName: Full=Rho-type GTPase-activating protein 21 && PF15410:Pleckstrin homology domain|PF00595:PDZ domain (Also known as DHR or GLGF)|PF00620:RhoGAP domain	RhoGAP
613582	703.7	634.38	827.7	1170.12	951.03	910.96	721.93	1010.7	-0.48	3.34*10^-3	2.56*10^-2	CDR2L	NC_037346.1	56432269	56443831	-	1395	protein_coding	cerebellar degeneration related protein 2 like && A2A6T1.1 RecName: Full=Cerebellar degeneration-related protein 2-like && -	-
286862	2482.45	2081.49	2559.92	3495.82	2574.66	3917.96	2374.62	3329.48	-0.49	3.36*10^-3	2.56*10^-2	YWHAG	NC_037352.1	34370211	34392579	-	1418	protein_coding	tyrosine 3-monooxygenase/tryptophan 5-monooxygenase activation protein gamma && P61983.2 RecName: Full=14-3-3 protein gamma; Contains: RecName: Full=14-3-3 protein gamma, N-terminally processed >P61981.2 RecName: Full=14-3-3 protein gamma; AltName: Full=Protein kinase C inhibitor protein 1; Short=KCIP-1; Contains: RecName: Full=14-3-3 protein gamma, N-terminally processed >P61982.2 RecName: Full=…	-
540568	6071.62	4688.45	5890.89	7478.3	7110.7	7352.02	5550.32	7313.67	-0.4	3.36*10^-3	2.56*10^-2	ATP2A2	NC_037344.1	54210738	54268644	+	8069	protein_coding	ATPase sarcoplasmic/endoplasmic reticulum Ca2+ transporting 2, transcript variant X2 && P11607.1 RecName: Full=Sarcoplasmic/endoplasmic reticulum calcium ATPase 2; Short=SERCA2; Short=SR Ca(2+)-ATPase 2; AltName: Full=Calcium pump 2; AltName: Full=Calcium-transporting ATPase sarcoplasmic reticulum type, slow twitch skeletal muscle isoform; AltName: Full=Endoplasmic reticulum class 1/2 Ca(2+) ATPa…	E1-E2_ATPase
767971	1799.86	1556.03	1932.9	2883.13	2032.17	2388.55	1762.93	2434.62	-0.47	3.36*10^-3	2.57*10^-2	DGCR2	NC_037344.1	72565176	72588980	-	1502	protein_coding	DiGeorge syndrome critical region gene 2 && P98153.1 RecName: Full=Integral membrane protein DGCR2/IDD; Flags: Precursor && PF00059:Lectin C-type domain|PF00057:Low-density lipoprotein receptor domain class A	Lectin_C
781149	427.28	202.28	488.75	704.79	539.62	616.78	372.77	620.39	-0.73	3.37*10^-3	2.57*10^-2	AFF1	NC_037333.1	101852647	102047958	+	7918	protein_coding	AF4/FMR2 family member 1, transcript variant X2 && P51825.1 RecName: Full=AF4/FMR2 family member 1; AltName: Full=ALL1-fused gene from chromosome 4 protein; Short=Protein AF-4; AltName: Full=Protein FEL; AltName: Full=Proto-oncogene AF4 && -	-
282119	3482.61	3525.02	3130.28	4362.5	4058.61	4711.91	3379.3	4377.67	-0.37	3.40*10^-3	2.59*10^-2	VDAC1	NC_037334.1	45663910	45690712	-	1949	protein_coding	voltage dependent anion channel 1, transcript variant X3 && Q9TT15.3 RecName: Full=Voltage-dependent anion-selective channel protein 1; Short=VDAC-1; AltName: Full=Outer mitochondrial membrane protein porin 1 >P45879.3 RecName: Full=Voltage-dependent anion-selective channel protein 1; Short=VDAC-1; AltName: Full=Brain-derived voltage-dependent anion channel 1; Short=BR1-VDAC; AltName: Full=Plasma…	-
519260	1037.08	654.73	876.67	1192.42	1080.19	1468.4	856.16	1247	-0.54	3.41*10^-3	2.59*10^-2	RABGAP1	NC_037338.1	94096261	94265559	+	6895	protein_coding	RAB GTPase activating protein 1, transcript variant X3 && Q5RAN1.1 RecName: Full=Rab GTPase-activating protein 1; AltName: Full=GAP and centrosome-associated protein; AltName: Full=Rab6 GTPase-activating protein GAPCenA && PF12473:Kinesin protein|PF00566:Rab-GTPase-TBC domain	TBC
617620	1843.11	1655.38	2070.21	2582.6	2232.14	2599.99	1856.24	2471.58	-0.41	3.42*10^-3	2.60*10^-2	CORO2A	NC_037335.1	63246397	63310862	-	4679	protein_coding	coronin 2A, transcript variant X1 && Q32LP9.1 RecName: Full=Coronin-2A && -	-
514413	4011.17	4066.04	4310.38	5510.33	5010.59	5266.01	4129.2	5262.31	-0.35	3.44*10^-3	2.61*10^-2	TMEM259	NC_037334.1	43523685	43530609	-	2851	protein_coding	transmembrane protein 259, transcript variant X5 && Q4ZIN3.1 RecName: Full=Membralin; AltName: Full=Transmembrane protein 259 && PF09746:Tumour-associated protein	-
787862	1015.98	1066.48	1327.97	1633.51	1789.16	1328.83	1136.81	1583.83	-0.48	3.44*10^-3	2.61*10^-2	FHOD1	NC_037345.1	34857828	34874215	-	3907	protein_coding	formin homology 2 domain containing 1, transcript variant X1 && Q9Y613.3 RecName: Full=FH1/FH2 domain-containing protein 1; AltName: Full=Formin homolog overexpressed in spleen 1; Short=FHOS; AltName: Full=Formin homology 2 domain-containing protein 1 && PF02181:Formin Homology 2 Domain	FH2
515176	852.45	873.77	952.53	1301	1071.58	1216.84	892.92	1196.47	-0.42	3.45*10^-3	2.61*10^-2	DNASE1L1	NC_037357.1	37454326	37462053	-	2252	protein_coding	deoxyribonuclease 1 like 1 && Q2QDE9.1 RecName: Full=Deoxyribonuclease-1-like 1; AltName: Full=DNase X; AltName: Full=Deoxyribonuclease I-like 1; Short=DNase I-like 1; Flags: Precursor && PF03372:Endonuclease/Exonuclease/phosphatase family	Exo_endo_phos
537016	91.79	86.18	90.26	144.45	131.08	170.49	89.41	148.67	-0.73	3.48*10^-3	2.63*10^-2	CPEB3	NC_037353.1	13575981	13778631	-	8836	protein_coding	cytoplasmic polyadenylation element binding protein 3, transcript variant X7 && Q7TN99.1 RecName: Full=Cytoplasmic polyadenylation element-binding protein 3; Short=CPE-BP3; Short=CPE-binding protein 3; Short=mCPEB-3 && PF16367:RNA recognition motif|PF16366:Cytoplasmic polyadenylation element-binding protein ZZ domain	-
281753	2046.73	1426.76	2109.58	2971.35	2429.23	2441.2	1861.03	2613.93	-0.49	3.51*10^-3	2.65*10^-2	EPB41	NC_037329.1	124429381	124610823	-	6669	protein_coding	erythrocyte membrane protein band 4.1, transcript variant X14 && Q6Q7P4.1 RecName: Full=Protein 4.1; Short=P4.1; AltName: Full=4.1R; AltName: Full=Band 4.1 && -	-
280817	5873.28	5058.31	6739.71	8562.14	7198.72	7811.68	5890.43	7857.51	-0.42	3.52*10^-3	2.65*10^-2	HK1	NC_037355.1	25636401	25768161	+	4188	protein_coding	hexokinase 1, transcript variant X1 && P19367.3 RecName: Full=Hexokinase-1; AltName: Full=Brain form hexokinase; AltName: Full=Hexokinase type I; Short=HK I && PF00349:Hexokinase|PF03727:Hexokinase	-
515718	921.03	837.86	951.57	1363.04	1009.39	1375.63	903.49	1249.35	-0.47	3.54*10^-3	2.66*10^-2	VAV2	NC_037338.1	104589753	104778022	-	5368	protein_coding	vav guanine nucleotide exchange factor 2, transcript variant X10 && P52735.2 RecName: Full=Guanine nucleotide exchange factor VAV2; Short=VAV-2 && -	-
539222	401.96	354.3	373.52	553.55	447.77	611.76	376.59	537.69	-0.51	3.56*10^-3	2.68*10^-2	PBX3	NC_037338.1	96551862	96777501	+	3578	protein_coding	PBX homeobox 3, transcript variant X1 && P40426.1 RecName: Full=Pre-B-cell leukemia transcription factor 3; AltName: Full=Homeobox protein PBX3 && PF03792:PBC domain|PF00046:Homeobox domain	PBC
512902	7400.94	6751.99	7796.91	10479.7	8746.77	9264.2	7316.61	9496.89	-0.38	3.57*10^-3	2.68*10^-2	CRAT	NC_037338.1	99559597	99572884	-	3142	protein_coding	carnitine O-acetyltransferase, transcript variant X2 && P43155.5 RecName: Full=Carnitine O-acetyltransferase; Short=Carnitine acetylase; AltName: Full=Carnitine acetyltransferase; Short=CAT; Short=CrAT && PF00755:Choline/Carnitine o-acyltransferase	-
504968	1479.13	1101.19	1207.94	2085.28	1350	2044.22	1262.76	1826.5	-0.53	3.58*10^-3	2.68*10^-2	ABLIM1	NC_037353.1	34900703	35229920	-	8479	protein_coding	actin binding LIM protein 1, transcript variant X19 && O14639.3 RecName: Full=Actin-binding LIM protein 1; Short=abLIM-1; AltName: Full=Actin-binding LIM protein family member 1; AltName: Full=Actin-binding double zinc finger protein; AltName: Full=LIMAB1; AltName: Full=Limatin && -	-
529939	17603	16884.2	18815.3	24393.2	23778.5	20494.1	17767.5	22888.6	-0.37	3.58*10^-3	2.68*10^-2	LAMB3	NC_037343.1	73662146	73712369	+	5734	protein_coding	laminin subunit beta 3, transcript variant X4 && Q13751.1 RecName: Full=Laminin subunit beta-3; AltName: Full=Epiligrin subunit bata; AltName: Full=Kalinin B1 chain; AltName: Full=Kalinin subunit beta; AltName: Full=Laminin B1k chain; AltName: Full=Laminin-5 subunit beta; AltName: Full=Nicein subunit beta; Flags: Precursor && PF00055:Laminin N-terminal (Domain VI)|PF00053:Laminin EGF domain	Laminin_EGF
616937	101.28	76.6	68.17	132.81	127.25	165.48	82.02	141.85	-0.79	3.59*10^-3	2.69*10^-2	KIAA2026	NC_037335.1	38683184	38792005	+	7463	protein_coding	KIAA2026 ortholog, transcript variant X1 && Q5HYC2.2 RecName: Full=Uncharacterized protein KIAA2026 && -	-
100297914	619.29	423.72	501.23	901.58	619.99	747.99	514.75	756.52	-0.55	3.61*10^-3	2.70*10^-2	KIAA1109	NC_037344.1	35321214	35523931	-	16278	protein_coding	KIAA1109 ortholog, transcript variant X1 && Q2LD37.2 RecName: Full=Uncharacterized protein KIAA1109; AltName: Full=Fragile site-associated protein && PF10479:Fragile site-associated protein C-terminus	-
514510	369.26	251.36	410.01	559.37	442.98	553.26	343.54	518.54	-0.59	3.61*10^-3	2.70*10^-2	DNAJC16	NC_037343.1	51959037	51998821	-	5761	protein_coding	DnaJ heat shock protein family (Hsp40) member C16 && Q9Y2G8.3 RecName: Full=DnaJ homolog subfamily C member 16; Flags: Precursor && -	-
539378	1907.47	1097.6	2227.69	3008.19	2266.58	2706.97	1744.25	2660.58	-0.61	3.62*10^-3	2.71*10^-2	SACS	NC_037339.1	34604329	34669670	+	16447	protein_coding	sacsin molecular chaperone, transcript variant X1 && Q9NZJ4.2 RecName: Full=Sacsin; AltName: Full=DnaJ homolog subfamily C member 29; Short=DNAJC29 && PF05168:HEPN domain|PF00240:Ubiquitin family	ubiquitin
282447	1957.06	1573.99	1747.58	2411.01	2057.05	2648.47	1759.54	2372.18	-0.43	3.63*10^-3	2.71*10^-2	BICD2	NC_037335.1	84256025	84311938	-	6473	protein_coding	BICD cargo adaptor 2, transcript variant X1 && Q921C5.1 RecName: Full=Protein bicaudal D homolog 2; Short=Bic-D 2 && PF09730:Microtubule-associated protein Bicaudal-D	-
518563	352.38	324.37	383.12	577.79	453.51	478.04	353.29	503.11	-0.51	3.63*10^-3	2.71*10^-2	HS6ST1	NC_037329.1	4187388	4224646	+	1325	protein_coding	heparan sulfate 6-O-sulfotransferase 1 && O60243.5 RecName: Full=Heparan-sulfate 6-O-sulfotransferase 1; Short=HS6ST-1 && PF03567:Sulfotransferase family	-
535725	119.22	87.38	95.06	175.47	177.96	144.58	100.55	166	-0.72	3.67*10^-3	2.73*10^-2	LRRC58	NC_037328.1	65078552	65096582	-	1556	protein_coding	leucine rich repeat containing 58 && Q96CX6.2 RecName: Full=Leucine-rich repeat-containing protein 58 && PF13855:Leucine rich repeat|PF12799:Leucine Rich repeats (2 copies)	-
281671	1379.96	1253.21	1138.81	2036.8	1214.14	2481.32	1257.33	1910.75	-0.6	3.68*10^-3	2.74*10^-2	CCNG1	NC_037334.1	75115945	75123209	+	2316	protein_coding	cyclin G1 && Q5E9I1.1 RecName: Full=Cyclin-G1 && PF00134:Cyclin, N-terminal domain	-
407110	3945.76	3546.56	3587.34	4998.46	4031.82	6327.4	3693.22	5119.23	-0.47	3.68*10^-3	2.74*10^-2	IL13RA1	NC_037357.1	3168827	3246931	+	3701	protein_coding	interleukin 13 receptor subunit alpha 1 && P78552.1 RecName: Full=Interleukin-13 receptor subunit alpha-1; Short=IL-13 receptor subunit alpha-1; Short=IL-13R subunit alpha-1; Short=IL-13R-alpha-1; Short=IL-13RA1; AltName: Full=Cancer/testis antigen 19; Short=CT19; AltName: CD_antigen=CD213a1; Flags: Precursor && PF09240:Interleukin-6 receptor alpha chain, binding	-
[truncated: 285 more rows]
